# Supplementary material for: Crystal structure, Hirshfeld surface analysis, and DFT and mol­ecular docking studies of 6-cyanona­phthalen-2-yl 4-(benz­yloxy)benzoate
Source: Acta Crystallogr E Crystallogr Commun. 2024 Oct 22;80(Pt 11):1180–5. doi: 10.1107/S2056989024009964 (PMC11660483; doi:10.1107/S2056989024009964)
Supplement: Supplementary file 1 [file e-80-01180-sup1.cif]

##############################################################################
#                                                                            #
# This CIF contains the data in a paper accepted for publication in          #
# Acta Crystallographica Section E. It conforms to the requirements of       #
# Notes for Authors for Acta Crystallographica Section E, and has been       #
# peer reviewed under the auspices of the IUCr Commission on Journals.       #
#                                                                            #
# Full details of the Crystallographic Information File format               #
# are given in the paper "The Crystallographic Information File (CIF):       #
# a New Standard Archive File for Crystallography" by S. R. Hall, F. H.      #
# Allen and I. D. Brown [Acta Cryst. (1991), A47, 655-685].                  #
#                                                                            #
# The current version of the core CIF dictionary is obtainable from          #
# ftp://ftp.iucr.org/pub/cif_core.dic.                                       #
#                                                                            #
# Software is freely available for graphical display of the structure(s)     #
# in this CIF. For information consult the CIF software page                 #
# http://www.iucr.org/resources/cif/software.                                #
#                                                                            #
# This file may be used for bona fide research purposes within the           #
# scientific community so long as proper attribution is given to the journal # 
# article from which it was obtained.                                        #
#                                                                            #
##############################################################################
data_I
_audit_creation_method     'SHELXL-2019/3'
_journal_date_recd_electronic     2024-09-17
_journal_date_accepted     2024-10-11
_journal_name_full     'Acta Crystallographica, Section E'
_journal_year     2024
_journal_volume     80
_journal_issue      1
_journal_page_first     0
_journal_page_last     0
_journal_paper_category     GO
_journal_paper_doi     10.1107/S2056989024009964
_journal_coeditor_code     WM5736
_publ_contact_author_name     'Bandrehalli Siddagangaiah Palakshamurthy'
_publ_contact_author_address
;
Department of PG Studies and Research in Physics, Albert Einstein Block, UCS,
Tumkur University, Tumkur, Karnataka-572103, India.
;
_publ_contact_author_email     'palaksha.bspm@gmail.com'
_publ_contact_author_fax     ?
_publ_contact_author_phone     ?
_publ_section_title
;
Crystal structure, Hirshfeld surface analysis, and DFT and molecular docking
studies of 6-cyanonaphthalen-2-yl 4-(benzyloxy)benzoate
;
loop_
    _publ_author_name
    _publ_author_footnote
    _publ_author_address
    'Harish Kumar, Mahadevaiah' .
;
Department of Physics, Yuvaraja's College, University of Mysore, Mysore
570005, Karnataka, India
;
    'Santhosh Kumar, Shivakumar' .
;
Department of PG Studies and Research in Physics, Albert Einstein Block, UCS,
Tumkur University, Tumkur, Karnataka-572103, India
;
    'Devarajegowda, Hirehalli Chikkegowda' .
;
Department of Physics, Yuvaraja's College, University of Mysore, Mysore
570005, Karnataka, India
;
    'Srinivasa, Hosapalya Thimmaiah' .
;
Raman Research Institute, C. V. Raman, Avenue,
Sadashivanagar, Bangalore, Karnataka, India
;
    'Palakshamurthy, Bandrehalli Siddagangaiah' .
;
Department of PG Studies and Research in Physics, Albert Einstein Block, UCS,
Tumkur University, Tumkur, Karnataka-572103, India
;
_publ_section_synopsis
;
The crystal structure of the title compound is consolidated by C---H...O,
C---H...\p and \p--\p stacking interactions. Hirshfeld surface analysis
indicates that dispersion energy makes a dominate contribution to the
isosurface.
;
_chemical_name_systematic
;
6-Cyanonaphthalen-2-yl 4-(benzyloxy)benzoate
;
_chemical_name_common     ?
_chemical_formula_moiety     'C25 H17 N O3'
_chemical_formula_sum     'C25 H17 N O3'
_chemical_formula_iupac     'C25 H17 N O3'
_chemical_formula_weight     379.39
_chemical_melting_point     386
_chemical_absolute_configuration     ?
_symmetry_space_group_name_hall     'P 2yb'
_space_group_crystal_system     monoclinic
_space_group_name_H-M_alt     'P 21'
_space_group_name_Hall     'P 2yb'
loop_
    _space_group_symop_operation_xyz
    'x, y, z'
    '-x, y+1/2, -z'
_cell_length_a     9.3141(3)
_cell_length_b     6.7593(2)
_cell_length_c     15.3574(5)
_cell_angle_alpha     90
_cell_angle_beta     105.1630(10)
_cell_angle_gamma     90
_cell_volume     933.19(5)
_cell_formula_units_Z     2
_cell_measurement_reflns_used     2709
_cell_measurement_theta_min     2.9
_cell_measurement_theta_max     29.0
_cell_measurement_temperature     285(2)
_exptl_crystal_description     prism
_exptl_crystal_colour     colourless
_exptl_crystal_size_max     0.420
_exptl_crystal_size_mid     0.310
_exptl_crystal_size_min     0.270
_exptl_crystal_density_diffrn     1.350
_exptl_crystal_density_meas     ?
_exptl_crystal_density_method     ?
_exptl_crystal_F_000     396
_exptl_absorpt_coefficient_mu     0.089
_exptl_absorpt_correction_type     multi-scan
_exptl_absorpt_process_details
;
(<i>SADABS</i>; Krause <i>et al.</i>,  2015)
;
_exptl_absorpt_correction_T_min     0.966
_exptl_absorpt_correction_T_max     0.975
_diffrn_ambient_temperature     285(2)
_diffrn_source     'fine-focus sealed tube'
_diffrn_radiation_type     MoK\a
_diffrn_radiation_wavelength     0.71073
_diffrn_radiation_monochromator     Graphite
_diffrn_measurement_device_type     'Bruker SMART APEXII CCD'
_diffrn_measurement_method     '\f and \W scans'
_diffrn_detector_area_resol_mean     0.012
_diffrn_reflns_number     26288
_diffrn_reflns_av_R_equivalents     0.0369
_diffrn_reflns_av_unetI/netI     0.0264
_diffrn_reflns_theta_min     2.941
_diffrn_reflns_theta_max     29.107
_diffrn_reflns_theta_full     25.242
_diffrn_measured_fraction_theta_max     0.994
_diffrn_measured_fraction_theta_full     0.992
_diffrn_reflns_limit_h_min     -12
_diffrn_reflns_limit_h_max     12
_diffrn_reflns_limit_k_min     -8
_diffrn_reflns_limit_k_max     9
_diffrn_reflns_limit_l_min     -20
_diffrn_reflns_limit_l_max     21
_refine_special_details     ?
_reflns_number_total     4790
_reflns_number_gt     4314
_reflns_threshold_expression     'I > 2\s(I)'
_refine_ls_structure_factor_coef     Fsqd
_refine_ls_matrix_type     full
_refine_ls_R_factor_all     0.0557
_refine_ls_R_factor_gt     0.0486
_refine_ls_wR_factor_gt     0.1085
_refine_ls_wR_factor_ref     0.1119
_refine_ls_goodness_of_fit_ref     1.113
_refine_ls_restrained_S_all     1.113
_refine_ls_number_reflns     4790
_refine_ls_number_parameters     262
_refine_ls_number_restraints     1
_refine_ls_number_constraints     0.012
_refine_ls_hydrogen_treatment     constr
_refine_ls_weighting_scheme     calc
_refine_ls_weighting_details
              'w=1/[\s^2^(Fo^2^)+(0.0503P)^2^+0.1406P] where P=(Fo^2^+2Fc^2^)/3'
_atom_sites_solution_hydrogens     geom
_atom_sites_solution_primary     direct
_atom_sites_solution_secondary     difmap
_refine_ls_shift/su_max     0.000
_refine_ls_shift/su_mean     0.000
_refine_diff_density_max     0.184
_refine_diff_density_min     -0.263
_refine_ls_extinction_method     none
_refine_ls_extinction_coef     .
_refine_ls_abs_structure_details
;
Flack <i>x</i> determined using 1567 quotients
[(<i>I</i>^+^)-(<i>I</i>^-^)]/[(<i>I</i>^+^)+(<i>I</i>^-^)]
(Parsons <i>et al.</i>,  2013)
;
_refine_ls_abs_structure_Flack     0.0(3)
loop_
    _atom_type_symbol
    _atom_type_description
    _atom_type_scat_dispersion_real
    _atom_type_scat_dispersion_imag
    _atom_type_scat_source
    'C' 'C' 0.0033 0.0016
                         'International Tables Vol C Tables 4.2.6.8 and 6.1.1.4'
    'H' 'H' 0.0000 0.0000
                         'International Tables Vol C Tables 4.2.6.8 and 6.1.1.4'
    'N' 'N' 0.0061 0.0033
                         'International Tables Vol C Tables 4.2.6.8 and 6.1.1.4'
    'O' 'O' 0.0106 0.0060
                         'International Tables Vol C Tables 4.2.6.8 and 6.1.1.4'
_computing_data_collection
;
APEX2 (Bruker, 2017)
;
_computing_cell_refinement
;
SAINT (Bruker, 2017)
;
_computing_data_reduction
;
SAINT (Bruker, 2017)
;
_computing_structure_solution
;
<i>SHELXT</i> (Sheldrick, 2015a)
;
_computing_structure_refinement
;
SHELXL (Sheldrick, 2015b)
;
_computing_molecular_graphics
;
MERCURY (Macrae <i>et al.</i>,  2020)
;
_computing_publication_material
;
publCIF (Westrip, 2010)
;
loop_
    _atom_site_type_symbol
    _atom_site_label
    _atom_site_fract_x
    _atom_site_fract_y
    _atom_site_fract_z
    _atom_site_U_iso_or_equiv
    _atom_site_adp_type
    _atom_site_calc_flag
    _atom_site_occupancy
    _atom_site_disorder_assembly
    _atom_site_disorder_group
    O O1 0.6200(2) 0.4858(3) 0.73167(12) 0.0472(5) Uani d 1 . .
    O O2 0.8441(2) 0.3738(3) 0.48087(11) 0.0429(4) Uani d 1 . .
    O O3 0.7449(2) 0.0904(3) 0.41447(13) 0.0562(5) Uani d 1 . .
    N N1 1.0966(4) 0.8151(5) -0.00409(19) 0.0720(8) Uani d 1 . .
    C C20 0.5314(3) 0.6692(4) 0.84087(16) 0.0404(5) Uani d 1 . .
    C C25 0.4012(3) 0.7744(5) 0.82984(18) 0.0484(6) Uani d 1 . .
    H H25 0.314701 0.729814 0.789327 0.058 Uiso calc 1 . .
    C C24 0.3981(3) 0.9466(5) 0.8788(2) 0.0545(7) Uani d 1 . .
    H H24 0.309367 1.015313 0.871917 0.065 Uiso calc 1 . .
    C C23 0.5259(4) 1.0150(5) 0.93713(17) 0.0519(7) Uani d 1 . .
    H H23 0.524380 1.130395 0.969887 0.062 Uiso calc 1 . .
    C C22 0.6562(3) 0.9121(5) 0.94689(19) 0.0559(7) Uani d 1 . .
    H H22 0.743250 0.959386 0.985945 0.067 Uiso calc 1 . .
    C C21 0.6599(3) 0.7402(5) 0.8998(2) 0.0510(7) Uani d 1 . .
    H H21 0.748828 0.671363 0.907589 0.061 Uiso calc 1 . .
    C C19 0.5315(3) 0.4734(4) 0.7946(2) 0.0522(7) Uani d 1 . .
    H H19A 0.571340 0.372032 0.839136 0.063 Uiso calc 1 . .
    H H19B 0.430467 0.436973 0.763393 0.063 Uiso calc 1 . .
    C C15 0.6204(3) 0.3220(4) 0.67884(16) 0.0369(5) Uani d 1 . .
    C C14 0.6894(3) 0.3444(4) 0.60972(16) 0.0362(5) Uani d 1 . .
    H H14 0.733653 0.464269 0.602097 0.043 Uiso calc 1 . .
    C C13 0.6925(2) 0.1874(4) 0.55184(15) 0.0348(5) Uani d 1 . .
    C C18 0.6267(3) 0.0076(4) 0.56294(16) 0.0413(5) Uani d 1 . .
    H H18 0.627027 -0.096681 0.523488 0.050 Uiso calc 1 . .
    C C17 0.5613(3) -0.0141(4) 0.63296(18) 0.0473(6) Uani d 1 . .
    H H17 0.519366 -0.135115 0.641378 0.057 Uiso calc 1 . .
    C C16 0.5568(3) 0.1408(4) 0.69109(18) 0.0441(6) Uani d 1 . .
    H H16 0.511664 0.124155 0.737942 0.053 Uiso calc 1 . .
    C C12 0.7611(3) 0.2051(4) 0.47543(16) 0.0387(5) Uani d 1 . .
    C C1 0.9033(3) 0.4198(4) 0.40816(15) 0.0369(5) Uani d 1 . .
    C C10 0.9968(3) 0.2840(4) 0.37968(16) 0.0400(5) Uani d 1 . .
    H H10 1.020892 0.163273 0.408940 0.048 Uiso calc 1 . .
    C C9 1.0511(3) 0.3335(4) 0.30832(16) 0.0377(5) Uani d 1 . .
    H H9 1.112080 0.244941 0.288451 0.045 Uiso calc 1 . .
    C C8 1.0162(2) 0.5176(4) 0.26402(14) 0.0338(5) Uani d 1 . .
    C C3 0.9284(2) 0.6563(3) 0.29738(15) 0.0342(5) Uani d 1 . .
    C C2 0.8722(3) 0.6006(4) 0.37101(16) 0.0386(5) Uani d 1 . .
    H H2 0.814018 0.688432 0.393638 0.046 Uiso calc 1 . .
    C C7 1.0641(3) 0.5664(4) 0.18674(16) 0.0391(5) Uani d 1 . .
    H H7 1.121836 0.477536 0.164345 0.047 Uiso calc 1 . .
    C C4 0.8978(3) 0.8423(4) 0.25446(17) 0.0419(5) Uani d 1 . .
    H H4 0.845363 0.936274 0.277969 0.050 Uiso calc 1 . .
    C C5 0.9433(3) 0.8867(4) 0.17954(17) 0.0435(6) Uani d 1 . .
    H H5 0.920636 1.008990 0.151554 0.052 Uiso calc 1 . .
    C C6 1.0253(3) 0.7458(4) 0.14457(16) 0.0403(5) Uani d 1 . .
    C C11 1.0668(3) 0.7861(4) 0.06199(19) 0.0496(6) Uani d 1 . .
loop_
    _atom_site_aniso_label
    _atom_site_aniso_U_11
    _atom_site_aniso_U_22
    _atom_site_aniso_U_33
    _atom_site_aniso_U_12
    _atom_site_aniso_U_13
    _atom_site_aniso_U_23
    O1 0.0643(11) 0.0366(10) 0.0515(10) -0.0114(8) 0.0341(9) -0.0087(8)
    O2 0.0574(10) 0.0396(10) 0.0374(9) -0.0067(8) 0.0224(8) -0.0056(7)
    O3 0.0713(13) 0.0535(12) 0.0519(11) -0.0164(10) 0.0305(10) -0.0191(10)
    N1 0.097(2) 0.070(2) 0.0591(15) 0.0155(17) 0.0381(15) 0.0228(14)
    C20 0.0513(14) 0.0390(13) 0.0384(12) -0.0067(11) 0.0251(10) -0.0015(10)
    C25 0.0464(14) 0.0527(17) 0.0452(14) -0.0026(12) 0.0104(11) -0.0016(12)
    C24 0.0602(17) 0.0483(17) 0.0603(17) 0.0132(13) 0.0250(14) 0.0054(13)
    C23 0.082(2) 0.0397(14) 0.0416(13) -0.0051(14) 0.0290(13) -0.0055(11)
    C22 0.0584(17) 0.0583(18) 0.0483(15) -0.0152(15) 0.0093(13) -0.0055(13)
    C21 0.0429(13) 0.0525(17) 0.0608(16) -0.0015(12) 0.0193(12) -0.0012(13)
    C19 0.0694(18) 0.0414(16) 0.0587(16) -0.0104(13) 0.0396(14) -0.0078(12)
    C15 0.0416(12) 0.0332(12) 0.0376(11) -0.0022(9) 0.0135(10) -0.0029(9)
    C14 0.0411(12) 0.0320(12) 0.0370(11) -0.0026(9) 0.0130(9) 0.0010(9)
    C13 0.0360(11) 0.0375(13) 0.0310(10) 0.0004(9) 0.0086(8) 0.0000(9)
    C18 0.0466(13) 0.0359(13) 0.0413(12) -0.0042(11) 0.0113(10) -0.0070(10)
    C17 0.0545(14) 0.0364(14) 0.0532(14) -0.0126(12) 0.0181(12) -0.0017(11)
    C16 0.0517(14) 0.0433(15) 0.0422(13) -0.0091(11) 0.0210(11) -0.0009(10)
    C12 0.0416(12) 0.0394(13) 0.0355(11) -0.0010(10) 0.0110(9) -0.0025(10)
    C1 0.0422(12) 0.0380(13) 0.0329(11) -0.0050(10) 0.0138(9) -0.0054(9)
    C10 0.0470(13) 0.0340(12) 0.0395(12) 0.0020(10) 0.0123(10) 0.0035(10)
    C9 0.0425(12) 0.0342(12) 0.0386(11) 0.0037(10) 0.0145(10) -0.0037(9)
    C8 0.0338(10) 0.0347(12) 0.0322(10) -0.0009(9) 0.0076(8) -0.0033(9)
    C3 0.0372(11) 0.0304(11) 0.0339(11) 0.0000(9) 0.0072(9) -0.0063(9)
    C2 0.0436(13) 0.0362(13) 0.0379(11) 0.0007(10) 0.0140(10) -0.0079(10)
    C7 0.0423(12) 0.0385(13) 0.0382(11) 0.0017(10) 0.0132(10) -0.0032(10)
    C4 0.0504(13) 0.0319(13) 0.0446(13) 0.0043(10) 0.0143(11) -0.0043(10)
    C5 0.0542(14) 0.0316(13) 0.0423(12) 0.0022(11) 0.0082(11) 0.0040(10)
    C6 0.0450(13) 0.0411(14) 0.0344(11) -0.0049(11) 0.0096(10) 0.0012(10)
    C11 0.0583(16) 0.0443(15) 0.0469(14) 0.0027(12) 0.0149(12) 0.0083(12)
_geom_special_details
;
 All esds (except the esd in the dihedral angle between two l.s. planes)
 are estimated using the full covariance matrix.  The cell esds are taken
 into account individually in the estimation of esds in distances, angles
 and torsion angles; correlations between esds in cell parameters are only
 used when they are defined by crystal symmetry.  An approximate (isotropic)
 treatment of cell esds is used for estimating esds involving l.s. planes.
;
loop_
    _geom_bond_atom_site_label_1
    _geom_bond_atom_site_label_2
    _geom_bond_site_symmetry_2
    _geom_bond_distance
    _geom_bond_publ_flag
    O1 C15 . 1.373(3) ?
    O1 C19 . 1.427(3) ?
    O2 C12 . 1.368(3) ?
    O2 C1 . 1.404(3) ?
    O3 C12 . 1.194(3) ?
    N1 C11 . 1.137(4) ?
    C20 C25 . 1.378(4) ?
    C20 C21 . 1.384(4) ?
    C20 C19 . 1.502(4) ?
    C25 C24 . 1.390(4) ?
    C25 H25 . 0.9300 ?
    C24 C23 . 1.369(4) ?
    C24 H24 . 0.9300 ?
    C23 C22 . 1.373(4) ?
    C23 H23 . 0.9300 ?
    C22 C21 . 1.374(4) ?
    C22 H22 . 0.9300 ?
    C21 H21 . 0.9300 ?
    C19 H19A . 0.9700 ?
    C19 H19B . 0.9700 ?
    C15 C14 . 1.386(3) ?
    C15 C16 . 1.395(4) ?
    C14 C13 . 1.389(3) ?
    C14 H14 . 0.9300 ?
    C13 C18 . 1.391(4) ?
    C13 C12 . 1.481(3) ?
    C18 C17 . 1.375(3) ?
    C18 H18 . 0.9300 ?
    C17 C16 . 1.384(4) ?
    C17 H17 . 0.9300 ?
    C16 H16 . 0.9300 ?
    C1 C2 . 1.348(4) ?
    C1 C10 . 1.412(3) ?
    C10 C9 . 1.363(3) ?
    C10 H10 . 0.9300 ?
    C9 C8 . 1.415(3) ?
    C9 H9 . 0.9300 ?
    C8 C7 . 1.412(3) ?
    C8 C3 . 1.424(3) ?
    C3 C4 . 1.413(3) ?
    C3 C2 . 1.416(3) ?
    C2 H2 . 0.9300 ?
    C7 C6 . 1.378(4) ?
    C7 H7 . 0.9300 ?
    C4 C5 . 1.360(4) ?
    C4 H4 . 0.9300 ?
    C5 C6 . 1.412(4) ?
    C5 H5 . 0.9300 ?
    C6 C11 . 1.445(4) ?
loop_
    _geom_angle_atom_site_label_1
    _geom_angle_atom_site_label_2
    _geom_angle_atom_site_label_3
    _geom_angle_site_symmetry_1
    _geom_angle_site_symmetry_3
    _geom_angle
    _geom_angle_publ_flag
    C15 O1 C19 . . 116.41(19) ?
    C12 O2 C1 . . 118.01(18) ?
    C25 C20 C21 . . 119.0(3) ?
    C25 C20 C19 . . 120.4(3) ?
    C21 C20 C19 . . 120.5(3) ?
    C20 C25 C24 . . 120.5(3) ?
    C20 C25 H25 . . 119.7 ?
    C24 C25 H25 . . 119.7 ?
    C23 C24 C25 . . 120.0(3) ?
    C23 C24 H24 . . 120.0 ?
    C25 C24 H24 . . 120.0 ?
    C24 C23 C22 . . 119.5(3) ?
    C24 C23 H23 . . 120.3 ?
    C22 C23 H23 . . 120.3 ?
    C23 C22 C21 . . 121.0(3) ?
    C23 C22 H22 . . 119.5 ?
    C21 C22 H22 . . 119.5 ?
    C22 C21 C20 . . 120.1(3) ?
    C22 C21 H21 . . 120.0 ?
    C20 C21 H21 . . 120.0 ?
    O1 C19 C20 . . 109.9(2) ?
    O1 C19 H19A . . 109.7 ?
    C20 C19 H19A . . 109.7 ?
    O1 C19 H19B . . 109.7 ?
    C20 C19 H19B . . 109.7 ?
    H19A C19 H19B . . 108.2 ?
    O1 C15 C14 . . 116.0(2) ?
    O1 C15 C16 . . 124.1(2) ?
    C14 C15 C16 . . 119.9(2) ?
    C15 C14 C13 . . 119.9(2) ?
    C15 C14 H14 . . 120.1 ?
    C13 C14 H14 . . 120.1 ?
    C14 C13 C18 . . 120.4(2) ?
    C14 C13 C12 . . 122.0(2) ?
    C18 C13 C12 . . 117.6(2) ?
    C17 C18 C13 . . 119.2(2) ?
    C17 C18 H18 . . 120.4 ?
    C13 C18 H18 . . 120.4 ?
    C18 C17 C16 . . 121.2(2) ?
    C18 C17 H17 . . 119.4 ?
    C16 C17 H17 . . 119.4 ?
    C17 C16 C15 . . 119.4(2) ?
    C17 C16 H16 . . 120.3 ?
    C15 C16 H16 . . 120.3 ?
    O3 C12 O2 . 1 122.9(2) ?
    O3 C12 O2 . . 122.9(2) ?
    O3 C12 C13 . . 125.2(2) ?
    O2 C12 C13 1 . 111.91(19) ?
    O2 C12 C13 . . 111.91(19) ?
    C2 C1 O2 . 1 116.9(2) ?
    C2 C1 O2 . . 116.9(2) ?
    C2 C1 C10 . . 122.7(2) ?
    O2 C1 C10 1 . 120.3(2) ?
    O2 C1 C10 . . 120.3(2) ?
    C9 C10 C1 . . 118.5(2) ?
    C9 C10 H10 . . 120.7 ?
    C1 C10 H10 . . 120.7 ?
    C10 C9 C8 . . 121.1(2) ?
    C10 C9 H9 . . 119.5 ?
    C8 C9 H9 . . 119.5 ?
    C7 C8 C9 . . 121.7(2) ?
    C7 C8 C3 . . 119.1(2) ?
    C9 C8 C3 . . 119.2(2) ?
    C4 C3 C2 . . 122.5(2) ?
    C4 C3 C8 . . 118.8(2) ?
    C2 C3 C8 . . 118.6(2) ?
    C1 C2 C3 . . 119.7(2) ?
    C1 C2 H2 . . 120.1 ?
    C3 C2 H2 . . 120.1 ?
    C6 C7 C8 . . 119.9(2) ?
    C6 C7 H7 . . 120.0 ?
    C8 C7 H7 . . 120.0 ?
    C5 C4 C3 . . 121.4(2) ?
    C5 C4 H4 . . 119.3 ?
    C3 C4 H4 . . 119.3 ?
    C4 C5 C6 . . 119.5(2) ?
    C4 C5 H5 . . 120.3 ?
    C6 C5 H5 . . 120.3 ?
    C7 C6 C5 . . 121.1(2) ?
    C7 C6 C11 . . 118.8(2) ?
    C5 C6 C11 . . 120.1(2) ?
    N1 C11 C6 . . 178.3(3) ?
loop_
    _geom_torsion_atom_site_label_1
    _geom_torsion_atom_site_label_2
    _geom_torsion_atom_site_label_3
    _geom_torsion_atom_site_label_4
    _geom_torsion_site_symmetry_1
    _geom_torsion_site_symmetry_2
    _geom_torsion_site_symmetry_3
    _geom_torsion_site_symmetry_4
    _geom_torsion
    _geom_torsion_publ_flag
    C21 C20 C25 C24 . . . . -1.5(4) ?
    C19 C20 C25 C24 . . . . 174.2(2) ?
    C20 C25 C24 C23 . . . . 1.3(4) ?
    C25 C24 C23 C22 . . . . -0.2(4) ?
    C24 C23 C22 C21 . . . . -0.8(4) ?
    C23 C22 C21 C20 . . . . 0.6(4) ?
    C25 C20 C21 C22 . . . . 0.5(4) ?
    C19 C20 C21 C22 . . . . -175.1(2) ?
    C15 O1 C19 C20 . . . . -174.8(2) ?
    C25 C20 C19 O1 . . . . 116.3(3) ?
    C21 C20 C19 O1 . . . . -68.1(3) ?
    C19 O1 C15 C14 . . . . 171.5(2) ?
    C19 O1 C15 C16 . . . . -8.5(4) ?
    O1 C15 C14 C13 . . . . -178.7(2) ?
    C16 C15 C14 C13 . . . . 1.2(3) ?
    C15 C14 C13 C18 . . . . -0.1(3) ?
    C15 C14 C13 C12 . . . . 178.3(2) ?
    C14 C13 C18 C17 . . . . -1.3(4) ?
    C12 C13 C18 C17 . . . . -179.7(2) ?
    C13 C18 C17 C16 . . . . 1.5(4) ?
    C18 C17 C16 C15 . . . . -0.4(4) ?
    O1 C15 C16 C17 . . . . 178.9(2) ?
    C14 C15 C16 C17 . . . . -1.0(4) ?
    O2 O2 C12 O3 1 . . . 0.00(4) ?
    C1 O2 C12 O3 . . . . 4.7(4) ?
    C1 O2 C12 O2 . . . 1 0E1(10)
                                ?
    O2 O2 C12 C13 1 . . . 0.00(7) ?
    C1 O2 C12 C13 . . . . -173.7(2) ?
    C14 C13 C12 O3 . . . . -166.0(3) ?
    C18 C13 C12 O3 . . . . 12.5(4) ?
    C14 C13 C12 O2 . . . 1 12.4(3) ?
    C18 C13 C12 O2 . . . 1 -169.2(2) ?
    C14 C13 C12 O2 . . . . 12.4(3) ?
    C18 C13 C12 O2 . . . . -169.2(2) ?
    O2 O2 C1 C2 1 . . . 0.0(4) ?
    C12 O2 C1 C2 . . . . 125.9(2) ?
    C12 O2 C1 O2 . . . 1 0E1(10)
                                ?
    O2 O2 C1 C10 1 . . . 0.0(4) ?
    C12 O2 C1 C10 . . . . -57.1(3) ?
    C2 C1 C10 C9 . . . . -3.8(4) ?
    O2 C1 C10 C9 1 . . . 179.5(2) ?
    O2 C1 C10 C9 . . . . 179.5(2) ?
    C1 C10 C9 C8 . . . . 0.6(4) ?
    C10 C9 C8 C7 . . . . -176.2(2) ?
    C10 C9 C8 C3 . . . . 2.9(3) ?
    C7 C8 C3 C4 . . . . -2.8(3) ?
    C9 C8 C3 C4 . . . . 178.1(2) ?
    C7 C8 C3 C2 . . . . 175.6(2) ?
    C9 C8 C3 C2 . . . . -3.4(3) ?
    O2 C1 C2 C3 1 . . . -179.9(2) ?
    O2 C1 C2 C3 . . . . -179.9(2) ?
    C10 C1 C2 C3 . . . . 3.2(4) ?
    C4 C3 C2 C1 . . . . 178.9(2) ?
    C8 C3 C2 C1 . . . . 0.5(3) ?
    C9 C8 C7 C6 . . . . 178.8(2) ?
    C3 C8 C7 C6 . . . . -0.3(3) ?
    C2 C3 C4 C5 . . . . -174.8(2) ?
    C8 C3 C4 C5 . . . . 3.6(3) ?
    C3 C4 C5 C6 . . . . -1.2(4) ?
    C8 C7 C6 C5 . . . . 2.8(4) ?
    C8 C7 C6 C11 . . . . -175.6(2) ?
    C4 C5 C6 C7 . . . . -2.1(4) ?
    C4 C5 C6 C11 . . . . 176.3(2) ?
loop_
    _geom_hbond_atom_site_label_D
    _geom_hbond_atom_site_label_H
    _geom_hbond_atom_site_label_A
    _geom_hbond_site_symmetry_A
    _geom_hbond_distance_DH
    _geom_hbond_distance_HA
    _geom_hbond_distance_DA
    _geom_hbond_angle_DHA
    _geom_hbond_publ_flag
    C10 H10 O2 2_746 0.93 2.68 3.579(3) 163.9 yes
    C16 H16 Cg4 1_545 0.93 2.97 3.711(3) 138 y
    C23 H23 Cg4 2_655 0.93 2.76 3.611(3) 153 y
    C24 H24 Cg2 2_656 0.93 2.98 3.858(3) 159 y
_shelx_space_group_comment
;
The symmetry employed for this shelxl refinement is uniquely defined
by the following loop, which should always be used as a source of
symmetry information in preference to the above space-group names.
They are only intended as comments.
;
_shelx_estimated_absorpt_T_min     0.964
_shelx_estimated_absorpt_T_max     0.976
_shelx_hkl_file
;
   3   0   0 4633.14   68.99
  -3   0   0 4545.55   69.89
  -3   0   0 4567.44   68.89
   3   0   0 4481.75   69.79
   3   0   0 4674.13   70.49
  -3   0   0 4486.95   69.49
  -3   0   0 4605.24   69.79
   4   0   0 1025.40   25.90
  -4   0   0 1070.09   26.00
  -4   0   0 1001.10   25.70
  -4   0   0 1064.49   25.30
   4   0   0  997.20   25.70
   4   0   0 1009.70   26.00
  -4   0   0  989.90   25.70
   4   0   0 1014.60   24.70
   5   0   0  197.38   12.30
   5   0   0  190.68   12.10
   5   0   0  184.48   11.90
  -5   0   0  194.18   12.30
  -5   0   0  159.68   11.20
  -5   0   0  195.38   11.70
   5   0   0  204.48   11.50
  -6   0   0  331.37   16.30
   6   0   0  303.37   16.30
   6   0   0  318.47   16.80
   6   0   0  311.27   15.50
  -6   0   0  299.67   16.60
   6   0   0  329.77   16.80
  -6   0   0  294.07   16.30
  -6   0   0  312.77   16.40
   7   0   0   82.19    9.90
   7   0   0   76.29   11.90
  -7   0   0   80.89   10.40
   7   0   0   81.79   11.30
  -7   0   0   68.59   11.00
  -7   0   0  105.59   14.70
  -7   0   0   99.29   14.00
   7   0   0   63.99   10.80
   8   0   0   14.50    7.80
  -8   0   0    5.10    5.80
  -8   0   0   19.80    8.50
   8   0   0   10.00    7.00
   8   0   0    7.50    6.00
  -8   0   0   10.60    7.30
  -8   0   0    7.10    7.50
   8   0   0   10.40    6.40
  -9   0   0    2.40    7.40
  -9   0   0    1.90    5.40
  -9   0   0    4.90    7.30
   9   0   0    7.70    7.60
  -9   0   0    1.30    5.50
   9   0   0    3.70    6.20
 -10   0   0   17.60   13.20
 -10   0   0   27.90   10.80
  10   0   0   16.30    7.60
  10   0   0   11.40    8.10
 -10   0   0    1.60    6.80
 -11   0   0    0.20    7.10
 -11   0   0   21.40    9.70
  11   0   0    2.20    6.80
  11   0   0   -1.60    6.20
 -11   0   0   -2.40    6.10
  12   0   0   13.20   11.20
  12   0   0   12.20    8.00
 -12   0   0   -7.70    6.30
 -12   0   0   -0.40    9.60
   0  -1   0    2.80    1.70
   0   1   0   -0.60    1.10
   0   1   0    1.10    1.20
  -1  -1   0 3637.84   53.59
  -2  -1   0 1253.47   22.40
   2  -1   0 1209.28   24.80
  -2  -1   0 1172.18   23.40
   2  -1   0 1229.38   21.90
   2  -1   0 1189.98   25.20
   2  -1   0 1210.28   21.80
  -2  -1   0 1216.78   23.40
  -2  -1   0 1237.78   20.40
  -2   1   0 1211.78   22.10
   2   1   0 1223.08   23.80
   2   1   0 1236.38   20.40
   2   1   0 1225.58   22.30
   2   1   0 1232.08   23.80
  -2   1   0 1224.48   25.30
  -2   1   0 1185.88   24.90
  -2   1   0 1175.38   21.90
   3  -1   0  366.46   12.30
   3  -1   0  366.16   13.70
   3  -1   0  367.66   14.30
  -3  -1   0  365.86   10.90
  -3  -1   0  370.16   13.50
  -3  -1   0  341.57   12.90
  -3  -1   0  367.06   12.50
  -3   1   0  377.36   14.60
   3   1   0  379.36   12.40
   3   1   0  370.06   13.50
   3   1   0  385.96   11.10
  -3   1   0  376.96   14.40
   3   1   0  352.26   13.20
  -3   1   0  344.97   13.60
  -3   1   0  388.96   12.90
   4  -1   0  468.75   18.10
   4  -1   0  494.55   17.70
   4  -1   0  426.16   15.40
  -4  -1   0  474.05   17.00
  -4  -1   0  483.75   14.80
   4  -1   0  467.95   16.00
  -4  -1   0  492.45   16.50
  -4  -1   0  480.75   17.30
   4   1   0  495.15   17.70
   4   1   0  474.05   16.00
   4   1   0  478.05   17.40
  -4   1   0  506.65   18.20
  -4   1   0  471.35   16.50
   4   1   0  472.65   14.60
  -4   1   0  457.95   16.10
  -4   1   0  495.45   18.50
  -5  -1   0 1952.40   41.30
  -5  -1   0 2065.59   44.00
   5  -1   0 1930.01   41.00
  -5  -1   0 1931.31   42.70
   5  -1   0 1951.90   41.60
   5  -1   0 1973.80   44.90
  -5  -1   0 1979.60   39.20
  -5   1   0 1968.00   44.00
   5   1   0 1983.10   39.10
  -5   1   0 2080.19   43.70
   5   1   0 2023.40   43.90
   5   1   0 2015.50   41.80
  -5   1   0 1945.71   44.20
  -5   1   0 1948.71   41.60
  -6  -1   0  101.19    9.20
   6  -1   0   97.49   11.10
   6  -1   0  100.59   10.50
   6  -1   0   91.79    9.60
  -6  -1   0   92.69   10.50
  -6  -1   0   95.49   10.20
  -6  -1   0  111.09   10.90
   6  -1   0  100.29   10.20
   6   1   0  114.89   10.80
  -6   1   0  102.59   10.50
   6   1   0  104.09   11.10
  -6   1   0  103.79   10.70
  -6   1   0  105.09   11.10
   6   1   0  114.69   11.50
   6   1   0  106.89   10.20
  -6   1   0   95.19   10.60
   7  -1   0  231.88   17.00
  -7  -1   0  275.87   15.30
  -7  -1   0  251.07   16.60
  -7  -1   0  264.97   16.60
   7  -1   0  246.48   16.40
   7  -1   0  264.67   16.40
   7  -1   0  254.77   16.30
   7   1   0  261.97   17.10
   7   1   0  263.07   16.30
  -7   1   0  251.37   17.10
  -7   1   0  279.07   17.50
   7   1   0  251.77   14.40
  -7   1   0  238.78   15.90
   7   1   0  279.87   17.80
  -7   1   0  248.18   16.50
   8  -1   0  241.28   17.10
  -8  -1   0  222.28   17.60
  -8  -1   0  206.88   15.20
  -8  -1   0  220.68   17.00
   8  -1   0  227.08   17.90
   8  -1   0  224.48   20.90
  -8  -1   0  221.18   17.20
   8   1   0  234.88   17.60
  -8   1   0  225.28   16.60
  -8   1   0  229.38   18.00
   8   1   0  249.58   22.20
  -8   1   0  227.58   17.40
   8   1   0  219.48   14.70
   8   1   0  233.88   16.60
  -8   1   0  217.88   17.10
  -9  -1   0   35.70   11.20
   9  -1   0   29.90    9.20
   9  -1   0   32.50   10.20
  -9  -1   0   28.80    9.10
  -9  -1   0   42.00   10.50
  -9  -1   0   31.70   10.10
   9  -1   0   33.20   10.20
  -9   1   0   50.39   11.30
   9   1   0   23.70    8.40
   9   1   0   32.50    8.80
   9   1   0   44.90   12.00
  -9   1   0   24.90    8.60
   9   1   0   44.10   11.30
  -9   1   0   28.60    9.60
 -10  -1   0   42.30   13.00
 -10  -1   0   20.10    6.90
  10  -1   0   16.70    8.90
 -10  -1   0   25.40    9.40
  10  -1   0   18.90    7.80
  10   1   0   28.10   11.90
  10   1   0   24.10    8.40
 -10   1   0   30.60    9.60
  10   1   0   26.50   10.20
 -10   1   0   39.60   16.90
 -11  -1   0   72.09   17.60
 -11  -1   0   54.39   12.00
  11  -1   0   48.10   12.30
 -11  -1   0   62.49   16.10
  11  -1   0   47.90   10.60
  11   1   0   57.19   14.20
 -11   1   0   38.10   10.70
 -11   1   0   64.69   15.80
 -11   1   0   53.89   12.50
  11   1   0   43.10   12.10
  12  -1   0   20.90   10.10
 -12  -1   0   16.20   10.40
  12  -1   0   11.40    8.30
 -12  -1   0   15.60   10.10
 -12   1   0   10.00    9.00
 -12   1   0   33.40   12.70
  12   1   0   39.30   11.30
  12   1   0   23.80    9.90
   0   2   0 3125.79   49.50
   0   2   0 3189.18   42.20
   0   2   0 3204.28   49.90
   0   2   0 3228.88   48.50
   0   2   0 3135.29   42.10
  -1  -2   0 6965.80   94.09
  -1  -2   0 6888.61   96.79
   1   2   0 6999.00   94.09
   1   2   0 7066.09   96.89
  -1   2   0 7071.29   90.09
   2  -2   0  552.44   18.00
  -2  -2   0  558.54   11.90
   2  -2   0  541.25   11.40
  -2  -2   0  569.34   14.20
  -2  -2   0  561.54   14.60
   2  -2   0  548.65   11.40
  -2  -2   0  537.55   14.40
   2   2   0  528.05   14.70
   2   2   0  527.65   14.80
   2   2   0  550.64   11.70
  -2   2   0  560.94   12.50
  -2   2   0  563.74   12.50
  -2   2   0  547.15   17.10
  -2   2   0  534.85   17.40
   2   2   0  562.74   14.50
   3  -2   0 1462.25   27.40
   3  -2   0 1483.35   27.20
  -3  -2   0 1487.95   30.70
  -3  -2   0 1537.25   29.20
   3  -2   0 1445.26   34.20
  -3  -2   0 1479.35   25.50
   3   2   0 1531.05   31.60
   3   2   0 1437.16   31.10
  -3   2   0 1454.95   28.20
  -3   2   0 1441.56   33.90
  -3   2   0 1452.85   28.10
   3   2   0 1501.95   25.60
   3   2   0 1501.25   29.40
  -3   2   0 1499.15   34.20
  -4  -2   0 3567.34   62.59
   4  -2   0 3641.94   67.39
   4  -2   0 3533.25   58.39
  -4  -2   0 3633.44   55.39
  -4  -2   0 3587.74   62.59
  -4  -2   0 3627.34   59.59
   4  -2   0 3543.55   65.79
   4  -2   0 3547.25   58.39
   4   2   0 3718.63   63.89
  -4   2   0 3537.55   60.29
  -4   2   0 3614.64   59.89
   4   2   0 3574.24   63.39
   4   2   0 3620.04   59.59
   4   2   0 3687.13   55.59
  -4   2   0 3682.73   67.29
  -4   2   0 3637.74   66.19
  -5  -2   0  200.18   13.00
   5  -2   0  180.68   10.70
   5  -2   0  208.78   14.50
  -5  -2   0  198.68   12.00
  -5  -2   0  195.88    9.90
  -5  -2   0  189.38   12.50
   5  -2   0  204.08   11.50
  -5   2   0  199.78   13.90
  -5   2   0  183.88   11.60
   5   2   0  204.78   13.70
  -5   2   0  200.38   13.80
   5   2   0  191.38   12.90
  -5   2   0  186.08   11.40
   5   2   0  208.28   11.80
   5   2   0  178.78    9.40
   6  -2   0   77.69   12.60
  -6  -2   0   88.99   13.30
   6  -2   0   72.19    8.90
  -6  -2   0   83.99    9.80
  -6  -2   0   89.09   10.10
  -6  -2   0   70.19    7.80
   6  -2   0   68.69    8.70
  -6   2   0   84.59   13.00
   6   2   0   61.89   10.10
   6   2   0   76.09    7.50
   6   2   0   89.39   10.60
  -6   2   0   81.49   11.10
  -6   2   0   93.19   13.90
  -6   2   0   83.59   10.90
   7  -2   0   40.00    8.80
   7  -2   0   33.30    8.20
  -7  -2   0   47.10   10.50
  -7  -2   0   33.30    7.70
  -7  -2   0   23.90    8.80
  -7  -2   0   39.50    9.40
   7  -2   0   48.70   12.20
   7   2   0   36.20    8.20
  -7   2   0   52.49   11.50
  -7   2   0   28.50    7.40
  -7   2   0   25.20    7.80
   7   2   0   36.70   10.80
  -7   2   0   41.90    9.30
   7   2   0   62.59   12.50
   7   2   0   38.00    7.40
  -8  -2   0   78.49   13.80
  -8  -2   0   57.59   10.00
   8  -2   0   40.60   10.50
  -8  -2   0   51.99   11.70
  -8  -2   0   55.49   10.60
   8  -2   0   47.40    9.30
  -8   2   0   61.39   12.00
   8   2   0   52.59   10.10
   8   2   0   93.89   14.90
  -8   2   0   49.30   10.30
   8   2   0   60.69    9.40
  -8   2   0   63.59   13.60
   8   2   0   62.39   13.70
  -8   2   0   56.89   11.60
   9  -2   0   27.80    9.50
  -9  -2   0   35.40    9.30
  -9  -2   0   23.30   11.60
   9  -2   0   28.00   11.10
  -9  -2   0   30.90    9.90
  -9  -2   0   38.00   12.20
  -9   2   0   17.60    8.90
   9   2   0   42.40   16.40
   9   2   0   19.90    7.60
  -9   2   0   38.60   10.70
   9   2   0   26.50    7.70
  -9   2   0   25.60    9.10
   9   2   0   36.20   10.00
 -10  -2   0   20.70    7.90
  10  -2   0   23.90    8.80
 -10  -2   0   44.10   10.80
 -10  -2   0   41.20   11.10
  10  -2   0   38.40   12.40
  10   2   0   32.10   10.50
 -10   2   0   24.30   10.40
 -10   2   0   34.60   11.70
  10   2   0   31.40   12.70
 -10   2   0   36.00    9.80
  10   2   0   16.90    8.10
  11  -2   0   31.00   11.90
  11  -2   0   30.90   12.10
 -11  -2   0   26.00   10.50
 -11  -2   0   23.80    9.70
 -11   2   0   19.80    9.50
 -11   2   0    2.20    8.40
 -11   2   0   23.70   10.90
  11   2   0   23.90   11.90
  11   2   0   28.30    9.90
 -12  -2   0   -1.20    9.90
  12  -2   0   14.80    9.30
  12   2   0   23.70    8.80
 -12   2   0   -1.00    9.10
 -12   2   0    1.00    7.60
   0   3   0    3.60    3.00
   0   3   0   -0.80    2.80
   0   3   0   -1.20    1.60
   0   3   0    1.20    3.10
   0   3   0    1.80    1.70
  -1  -3   0  430.56    9.80
  -1  -3   0  433.26   14.40
  -1  -3   0  435.16    9.80
  -1  -3   0  429.26   12.70
   1   3   0  439.36   12.70
   1   3   0  428.76   11.40
  -1   3   0  456.85   16.20
  -1   3   0  394.56   14.80
   1   3   0  447.26   14.50
  -1   3   0  419.96   15.30
   1   3   0  407.46   11.00
   2  -3   0  330.77   15.40
  -2  -3   0  298.47   10.70
  -2  -3   0  325.67   12.10
  -2  -3   0  303.97    9.70
  -2  -3   0  313.87   11.00
   2   3   0  336.07   12.00
  -2   3   0  306.07    8.40
  -2   3   0  308.47   14.30
   2   3   0  312.97    9.90
  -2   3   0  292.17   13.80
   2   3   0  322.17   12.20
  -2   3   0  312.57    8.40
  -2   3   0  310.87   14.90
   2   3   0  311.27   11.70
  -3  -3   0  954.70   22.80
   3  -3   0  969.90   17.70
  -3  -3   0  939.41   23.30
   3  -3   0  955.20   17.60
  -3  -3   0  942.21   23.20
   3  -3   0  937.51   28.90
  -3  -3   0  966.30   18.90
   3   3   0  915.71   24.10
  -3   3   0  942.11   28.30
  -3   3   0  877.21   27.20
   3   3   0  944.51   18.70
  -3   3   0  959.70   20.40
   3   3   0  928.21   24.30
  -3   3   0  926.41   20.10
   3   3   0  973.60   23.50
  -3   3   0  940.01   27.70
  -4  -3   0  250.87    9.20
   4  -3   0  263.47   16.10
   4  -3   0  261.67   10.20
  -4  -3   0  255.57   11.70
   4  -3   0  245.38    9.90
  -4  -3   0  250.07   12.80
  -4  -3   0  242.08   12.80
   4   3   0  278.17   14.10
  -4   3   0  262.37   15.60
  -4   3   0  267.77   15.70
  -4   3   0  257.07   11.50
  -4   3   0  247.98   11.10
   4   3   0  258.67   12.50
   4   3   0  262.77    9.20
   4   3   0  253.07   13.50
  -5  -3   0   88.39    9.30
   5  -3   0   69.99    7.20
  -5  -3   0   85.29    6.70
  -5  -3   0   89.39    8.60
  -5  -3   0   70.59    8.90
   5  -3   0   63.99   10.30
   5  -3   0   79.59    7.30
  -5   3   0   87.59   10.90
   5   3   0   79.39    9.90
  -5   3   0   76.69   11.40
   5   3   0   87.59    8.90
   5   3   0   88.69    6.20
  -5   3   0   65.09    7.80
  -5   3   0   73.49    8.20
   5   3   0   82.69    9.60
   6  -3   0   59.09   12.50
   6  -3   0   59.39    7.50
  -6  -3   0   64.29   11.30
  -6  -3   0   66.89    9.90
  -6  -3   0   58.49    7.70
   6  -3   0   71.39    9.90
  -6  -3   0   68.29   11.40
   6   3   0   56.79    7.30
  -6   3   0   51.49    9.80
  -6   3   0   91.49   15.00
  -6   3   0   51.19    8.80
   6   3   0   75.49   13.10
   6   3   0   65.09   11.80
  -6   3   0   70.39    9.80
  -7  -3   0   23.50    8.00
  -7  -3   0   20.80    7.60
  -7  -3   0   31.50    7.20
   7  -3   0   15.50    7.50
   7  -3   0   27.00    7.90
  -7  -3   0   17.40    7.00
   7  -3   0   25.70    6.70
   7   3   0   21.80    5.70
  -7   3   0   21.70    7.30
   7   3   0   30.80    7.90
  -7   3   0   14.50    6.40
   7   3   0   20.70    7.80
  -7   3   0   38.40   11.20
  -7   3   0   19.20    9.10
   7   3   0   34.00    9.40
  -8  -3   0   28.20    9.60
   8  -3   0   22.30   10.10
  -8  -3   0   37.60    9.30
   8  -3   0   20.80    6.90
  -8  -3   0   21.00    8.70
  -8   3   0   24.40   11.20
   8   3   0   32.00    9.80
  -8   3   0   20.70    6.70
   8   3   0   16.90    5.70
  -8   3   0   34.10   10.80
   8   3   0   33.10    8.70
   8   3   0   33.50   10.90
  -9  -3   0    3.40    8.40
  -9  -3   0    7.10    7.90
  -9  -3   0    3.80    6.20
   9  -3   0   13.30    6.20
   9  -3   0    5.30    7.10
   9   3   0   13.80    4.90
   9   3   0    7.10    6.10
   9   3   0   10.40    8.50
   9   3   0   25.30    9.10
  -9   3   0    7.50    6.80
  -9   3   0   10.60    7.60
  -9   3   0   13.80    7.80
  10  -3   0   60.19   10.70
  10  -3   0   45.70   12.10
 -10  -3   0   44.40   10.30
 -10  -3   0   15.80   11.60
  10   3   0   55.99   11.70
  10   3   0   57.79   11.50
 -10   3   0   61.19   13.60
  10   3   0   32.20    9.50
 -10   3   0   33.50   10.60
 -10   3   0   36.70    9.60
  11  -3   0    6.50    7.90
 -11  -3   0    0.00    8.20
 -11  -3   0   25.00    8.30
 -11  -3   0    3.40    8.30
  11   3   0   20.10    9.10
  11   3   0    1.60    8.70
  11   3   0   10.90    8.80
 -11   3   0    5.40    7.20
 -11   3   0    4.40    9.40
   0   4   0   71.79    7.20
   0   4   0   64.49    7.40
   0   4   0   67.59    7.30
   0   4   0   65.09    7.50
   0   4   0   64.99    3.90
   0   4   0   63.69    3.80
   1   4   0 3074.19   47.90
   1   4   0 3190.98   52.59
  -1   4   0 3093.59   62.29
   1   4   0 3182.98   48.30
  -1   4   0 3111.49   57.49
  -1   4   0 3081.19   58.79
   1   4   0 3035.30   55.69
  -2  -4   0  744.23   21.60
  -2  -4   0  700.83   16.60
  -2  -4   0  714.63   17.90
  -2  -4   0  691.23   16.50
   2   4   0  693.33   18.90
   2   4   0  696.03   18.80
   2   4   0  734.23   18.10
   2   4   0  720.03   21.30
  -2   4   0  727.83   25.10
  -2   4   0  705.13   23.80
  -2   4   0  730.33   24.20
  -3  -4   0  869.21   23.70
   3  -4   0  890.21   30.30
  -3  -4   0  862.01   22.00
  -3  -4   0  887.61   19.40
  -3  -4   0  870.01   22.20
   3   4   0  875.61   19.10
  -3   4   0  848.12   18.50
  -3   4   0  844.92   28.80
   3   4   0  864.11   24.00
   3   4   0  892.81   24.30
  -3   4   0  874.11   28.50
   3   4   0  871.41   23.80
  -3   4   0  873.91   18.80
  -3   4   0  844.22   28.50
  -4  -4   0  130.19   10.10
  -4  -4   0  150.38   10.00
  -4  -4   0  130.29    6.90
  -4  -4   0  121.49    9.70
   4  -4   0  143.29   13.80
  -4   4   0  133.49   12.50
   4   4   0  144.19   11.20
  -4   4   0  135.39    8.60
   4   4   0  127.69   10.50
  -4   4   0  137.89    8.60
   4   4   0  130.69   11.00
  -4   4   0  138.79   13.20
   4   4   0  137.99    6.90
  -4   4   0  137.89   13.30
  -5  -4   0  896.61   27.60
   5  -4   0  872.61   34.10
   5  -4   0  858.61   20.10
   5  -4   0  868.91   20.50
  -5  -4   0  872.11   27.50
  -5  -4   0  891.51   19.40
  -5  -4   0  876.91   27.30
  -5   4   0  890.41   33.30
   5   4   0  894.91   26.10
  -5   4   0  885.51   24.00
  -5   4   0  893.01   24.80
   5   4   0  882.01   29.30
   5   4   0  891.91   19.20
  -5   4   0  885.21   32.10
  -5   4   0  888.51   32.90
  -6  -4   0   70.69    8.90
  -6  -4   0   77.29   11.90
   6  -4   0   77.69   14.40
  -6  -4   0   59.29    6.10
   6  -4   0   63.29    7.60
  -6  -4   0   60.99   11.10
  -6   4   0   92.49   15.60
  -6   4   0   65.09   13.30
   6   4   0   96.79   12.00
  -6   4   0   71.59    8.90
  -6   4   0   61.29   11.40
   6   4   0   71.19    6.10
  -6   4   0   83.19   11.60
   6   4   0   79.99   11.00
   6   4   0   73.99   11.90
   7  -4   0   10.10    5.40
  -7  -4   0    3.20    8.90
  -7  -4   0    3.60    4.30
   7  -4   0    0.90    5.90
  -7  -4   0    7.30    3.90
  -7  -4   0   -0.70    4.60
   7   4   0   12.20    6.50
  -7   4   0   10.20    5.60
   7   4   0   -0.40    6.00
  -7   4   0    6.00    5.30
   7   4   0    8.80    7.20
  -7   4   0    1.10    6.60
   7   4   0    1.70    3.40
  -8  -4   0  139.49   12.40
   8  -4   0  142.99   17.80
   8  -4   0  147.19   13.50
  -8  -4   0  171.58   10.10
  -8  -4   0  178.98   16.20
   8   4   0  158.88   13.30
  -8   4   0  164.48   14.70
  -8   4   0  152.28   13.70
  -8   4   0  141.29   17.00
   8   4   0  155.88   16.80
   8   4   0  176.38    9.90
   8   4   0  198.98   17.60
  -9  -4   0   27.40    9.80
   9  -4   0   56.69   15.60
  -9  -4   0   25.70    9.60
  -9  -4   0   34.60    6.80
  -9   4   0   32.60   10.60
   9   4   0   45.70   12.20
  -9   4   0   42.40    9.80
   9   4   0   26.90    8.20
  -9   4   0   31.10   10.80
   9   4   0   31.50   11.20
 -10  -4   0   22.30    5.70
  10  -4   0   17.60    6.30
 -10  -4   0   27.90   10.30
 -10  -4   0    8.30   10.40
  10  -4   0   21.00    8.50
  10   4   0   20.00    9.00
  10   4   0   22.10    8.40
  10   4   0   28.20   11.20
 -10   4   0   27.10    8.10
 -10   4   0    9.30   10.20
 -10   4   0   23.50    9.30
 -11  -4   0   13.40    5.90
  11  -4   0    7.60    8.80
 -11   4   0   12.20    8.00
  11   4   0   31.10    7.50
 -11   4   0   -1.40    7.60
  11   4   0    7.60    8.40
   0   5   0   -2.30    2.90
   0   5   0   -0.50    3.20
   0   5   0   -0.80    3.70
  -1   5   0   33.20    7.80
   1   5   0   23.60    6.30
   1   5   0   13.90    5.60
  -1   5   0   19.20    6.60
   1   5   0   19.70    4.50
  -1   5   0   11.00    5.20
   1   5   0   14.30    4.20
   1   5   0   19.10    5.90
   1   5   0   18.90    5.20
  -1   5   0   22.00    7.20
  -2  -5   0  567.04   12.60
  -2  -5   0  579.84   12.80
  -2   5   0  579.94   25.00
  -2   5   0  593.64   23.60
   2   5   0  578.44   17.80
   2   5   0  614.84   18.10
  -2   5   0  593.54   23.70
  -2   5   0  586.74   24.50
   2   5   0  578.24   17.70
  -3  -5   0  725.93   19.10
  -3  -5   0  740.53   19.50
  -3  -5   0  695.73   23.10
   3   5   0  702.43   22.20
  -3   5   0  705.83   28.50
   3   5   0  741.43   19.00
  -3   5   0  712.93   27.70
   3   5   0  761.22   23.10
  -3   5   0  731.03   15.50
  -3   5   0  736.13   28.60
   3   5   0  714.73   25.10
  -4  -5   0  192.38   12.30
  -4  -5   0  191.38   11.80
  -4  -5   0  194.48   11.70
  -4   5   0  168.28    9.10
  -4   5   0  191.98   17.50
  -4   5   0  179.78    9.30
   4   5   0  186.68   13.00
   4   5   0  174.28    8.40
   4   5   0  173.48   13.00
  -4   5   0  192.68   16.50
  -5  -5   0  736.33   24.40
  -5  -5   0  698.73   23.50
   5  -5   0  725.63   32.90
  -5  -5   0  680.43   25.30
   5   5   0  749.92   27.40
  -5   5   0  677.03   29.20
  -5   5   0  637.74   30.40
  -5   5   0  696.93   31.00
  -5   5   0  696.03   20.90
   5   5   0  709.33   24.70
   5   5   0  700.93   26.20
  -5   5   0  661.53   29.80
   6  -5   0  303.97   23.10
  -6  -5   0  316.17   15.90
  -6  -5   0  268.17   16.50
  -6   5   0  303.07   22.20
  -6   5   0  301.27   15.10
   6   5   0  279.17   18.00
   6   5   0  256.67   24.60
   6   5   0  293.07   16.40
  -6   5   0  301.27   15.30
  -7  -5   0   24.50    7.20
   7  -5   0   18.00    9.70
  -7  -5   0   20.90    8.10
   7  -5   0   23.10    5.10
   7   5   0   18.60    7.20
  -7   5   0   27.20    8.00
  -7   5   0   15.40    9.20
   7   5   0   20.10    6.80
   7   5   0    6.90    7.30
  -7   5   0   15.70    6.40
  -8  -5   0    3.60    5.40
   8  -5   0    4.60    7.10
   8  -5   0    8.60    4.60
  -8  -5   0    6.90    5.50
   8   5   0    7.50    8.10
  -8   5   0   14.70    9.70
   8   5   0   11.30    7.30
   8   5   0   11.20    5.30
  -8   5   0    6.40    4.70
  -8   5   0    3.70    6.10
  -9  -5   0   13.80    7.40
   9  -5   0   37.70    8.20
   9  -5   0   19.30    9.90
   9   5   0   17.30    8.60
   9   5   0    9.40    8.20
  -9   5   0   14.60    7.20
  -9   5   0   18.40    9.80
  -9   5   0   15.20    8.00
   9   5   0   35.70    8.20
  10  -5   0   39.10   12.20
 -10  -5   0   42.90   14.60
 -10   5   0   67.19   12.70
 -10   5   0   46.70   11.80
 -10   5   0   36.80   13.10
  10   5   0   56.79   12.10
   0   6   0  408.76   20.60
   0   6   0  459.95   19.90
   0   6   0  444.36   21.80
   0   6   0  425.56   19.40
  -1   6   0  449.95   22.70
   1   6   0  441.06   20.60
   1   6   0  413.06   17.90
  -1   6   0  440.46   22.20
   1   6   0  413.86   20.30
   1   6   0  444.96   13.50
  -1   6   0  436.56   20.90
   1   6   0  458.15   18.70
   1   6   0  438.26   13.50
  -1   6   0  446.26   20.70
   2   6   0  386.46   15.00
   2   6   0  384.36   15.80
   2   6   0  356.36   18.60
  -2   6   0  392.66   20.70
   2   6   0  358.16   15.40
   2   6   0  384.06   16.80
  -2   6   0  408.46   22.30
  -2   6   0  367.36   22.00
   2   6   0  372.26   18.30
  -2   6   0  380.06   20.90
  -3  -6   0   10.40    3.40
  -3  -6   0   11.60    3.10
   3   6   0    6.20    5.20
   3   6   0   12.20    4.20
   3   6   0   12.90    5.10
  -3   6   0   12.60    6.50
  -3   6   0    9.10    7.40
   3   6   0   10.50    7.00
  -3   6   0   11.00    7.00
   3   6   0   10.90    5.60
  -3   6   0    7.60    6.90
  -4   6   0   68.29   12.40
   4   6   0   63.79    5.80
  -4   6   0   57.69   12.70
   4   6   0   46.00    9.30
  -4   6   0   55.09    5.60
   4   6   0   57.59    5.90
  -4   6   0   63.79    5.50
   4   6   0   60.19   10.10
  -4   6   0   48.50   11.00
   4   6   0   85.19   12.50
  -5  -6   0   75.59    8.40
  -5  -6   0   67.69    8.70
   5   6   0   82.99   13.30
   5   6   0   91.19   13.30
  -5   6   0   78.29   14.80
   5   6   0   66.99   11.30
  -5   6   0   79.29    7.30
  -6  -6   0   64.39   10.50
  -6  -6   0   63.19   10.50
  -6   6   0   67.09    9.30
  -6   6   0   58.69    8.90
   6   6   0   68.99   12.90
   6   6   0   68.89   11.00
  -6   6   0  105.99   19.00
   6   6   0   69.69   12.50
  -7  -6   0   11.20    6.00
  -7  -6   0   20.90    8.30
   7   6   0    9.70    7.10
  -7   6   0   18.00    9.80
   7   6   0   32.90    7.90
  -7   6   0   25.20    7.00
   7   6   0   19.70    8.10
  -7   6   0   17.10    6.80
  -8  -6   0   15.50    7.90
  -8  -6   0   18.50    8.10
  -8   6   0    7.10    8.50
   8   6   0   11.20    8.00
  -8   6   0   14.10    6.70
   8   6   0   27.70    7.00
   8   6   0    8.20    7.80
  -9   6   0   -2.70    8.90
   9   6   0    2.60    7.80
  -9   6   0   19.40    8.00
  -9   6   0   -5.00    6.20
   0   7   0    3.00    5.00
   0   7   0    8.80    4.70
   0   7   0   -4.40    4.40
  -1   7   0   91.09   11.60
   1   7   0  105.19   14.90
  -1   7   0  107.59   15.60
   1   7   0   87.49    6.50
   1   7   0   81.79    6.30
   1   7   0   77.49   10.40
  -1   7   0   88.69   14.60
  -1   7   0  110.29   11.30
   1   7   0   96.89    9.70
   1   7   0   91.69   12.30
   2   7   0  132.39   12.80
  -2   7   0  165.58   14.50
   2   7   0  153.38   14.00
   2   7   0  145.89   10.70
   2   7   0  130.19   10.70
   2   7   0  133.69    9.40
  -2   7   0  130.09   14.20
  -2   7   0  153.38   15.90
   2   7   0  137.79    9.60
   3   7   0  244.68   13.90
   3   7   0  238.08   12.10
  -3   7   0  204.58   18.70
   3   7   0  216.38   12.20
   3   7   0  214.38   13.40
   3   7   0  237.68   17.20
   3   7   0  239.28   15.30
  -4   7   0   25.50    8.80
  -4   7   0   34.80   10.00
   4   7   0   39.00    8.50
   4   7   0   41.10    8.70
   4   7   0   40.50   10.70
   4   7   0   25.60    6.90
  -5  -7   0   75.19   13.30
  -5   7   0   50.49   14.10
   5   7   0   62.89   11.60
   5   7   0   81.29   13.20
  -5   7   0   67.89   14.50
   5   7   0   56.39   11.10
   6   7   0    8.80    7.70
   6   7   0    5.20    6.00
  -6   7   0   13.00    8.20
  -6   7   0   15.00    9.60
   6   7   0   15.30    6.40
  -7   7   0   -8.50    6.50
   7   7   0   -0.10    7.40
  -7   7   0   10.60    5.10
   7   7   0    5.10    6.20
  -8   7   0   -3.20    8.30
  -8   7   0    3.10    6.00
   8   7   0   13.10    8.40
  -8   7   0    8.30    5.80
   0   8   0   30.20    9.40
   0   8   0   47.70    8.20
  -1   8   0   38.30   10.50
  -1   8   0   59.19   11.20
   1   8   0   36.60    9.30
  -1   8   0   53.19   11.20
   1   8   0   31.00    9.70
   1   8   0   41.20    9.60
  -2   8   0  182.18   18.10
   2   8   0  179.88   16.20
   2   8   0  182.08   10.30
   2   8   0  167.98   10.00
   2   8   0  174.78   14.70
   2   8   0  174.98   12.30
   2   8   0  168.98   12.50
  -2   8   0  158.98   16.00
   3   8   0    5.50    5.80
   3   8   0    4.80    6.50
  -3   8   0    8.60    7.50
  -3   8   0    2.00    6.80
   3   8   0    5.90    8.40
   3   8   0    2.50    4.70
   3   8   0   13.80    5.50
   4   8   0   31.90    7.60
   4   8   0   25.20   11.40
  -4   8   0   21.70    9.80
  -4   8   0   37.00   12.50
   4   8   0   21.70    7.70
   4   8   0   17.00    9.30
   5   8   0   36.20   10.10
  -5   8   0   18.80    9.20
   5   8   0   47.00   10.30
  -5   8   0   21.70   10.30
   5   8   0   37.20    9.40
  -6   8   0   38.90   12.50
   6   8   0   17.70    8.20
   6   8   0   39.10    8.20
   6   8   0   35.60   10.60
   0   9   0    2.10   10.30
   0   9   0    5.70    8.20
  -1   9   0    7.20    8.20
   1   9   0   16.20    9.60
   1   9   0    7.40    6.60
  -1   9   0    8.50    8.10
   2   9   0   70.09   15.50
  -2   9   0   72.49   16.90
  -2   9   0  101.79   16.60
   2   9   0   84.29   11.90
 -12   0   1    1.40   10.50
  12   0  -1    1.20    8.40
 -12   0   1   -8.10    7.10
  12   0  -1    0.60    6.50
  11   0  -1   -3.40    6.30
 -11   0   1   11.00   10.00
  11   0  -1   11.20    7.30
 -11   0   1   10.30    9.40
 -11   0   1   10.40   10.30
 -10   0   1   15.40    8.50
 -10   0   1   25.40    9.70
  10   0  -1   22.40    8.90
   9   0  -1  110.79   13.80
   9   0  -1  126.69   25.40
  -9   0   1  103.09   16.20
   9   0  -1   99.29   13.30
  -9   0   1  101.59   14.20
   9   0  -1  113.89   12.90
  -9   0   1   98.59   13.10
  -9   0   1   81.39   12.80
   8   0  -1  108.19   12.20
   8   0  -1  121.69   13.10
  -8   0   1  104.89   12.80
  -8   0   1  101.49   12.10
  -8   0   1  118.59   13.70
   8   0  -1  131.69   17.10
  -8   0   1   80.69   11.90
   8   0  -1  112.39   13.60
   7   0  -1  147.89   13.30
   7   0  -1  145.29   12.80
   7   0  -1  149.79   13.30
  -7   0   1  152.48   13.70
  -7   0   1  154.48   12.90
  -7   0   1  135.69   12.60
  -7   0   1  141.19   12.90
   7   0  -1  123.59   11.40
   6   0  -1  112.89   10.50
  -6   0   1  133.69   11.20
  -6   0   1  127.59   10.80
   6   0  -1  100.19   10.20
  -6   0   1  108.39   10.70
   6   0  -1  123.99   10.60
   6   0  -1  133.29   11.30
  -6   0   1  121.99   10.70
   5   0  -1   72.09   10.00
  -5   0   1   53.69    8.50
   5   0  -1   32.40    6.40
  -5   0   1   39.30    6.50
   5   0  -1   51.79    9.00
  -5   0   1   50.89    8.30
   5   0  -1   73.29    9.90
  -5   0   1   53.69    8.80
   4   0  -1  107.29    8.60
   4   0  -1  103.89    8.40
  -4   0   1  110.39    8.70
   4   0  -1  109.89    8.30
  -4   0   1  108.09    8.90
  -4   0   1  104.49    8.20
  -4   0   1  105.09    8.30
   4   0  -1  109.69    8.30
   3   0  -1 2423.66   41.60
  -3   0   1 2434.66   42.10
  -3   0   1 2488.35   41.80
   3   0  -1 2482.25   42.40
   3   0  -1 2526.85   42.30
   3   0  -1 2451.85   42.40
   2   0  -1  605.94   14.30
  -2   0   1  630.24   14.00
   2   0  -1  604.34   14.40
  -2   0   1  627.74   14.50
   2   0  -1  636.64   14.70
   2   0  -1  622.24   13.90
  -2   0   1  605.04   14.40
  -2   0   1  615.64   14.50
   1   0   1 3032.20   43.50
  -1   0  -1 3029.80   42.60
   3   0   1 1021.50   22.60
  -3   0  -1  999.20   23.70
  -3   0  -1 1035.00   24.50
  -3   0  -1  965.80   23.20
   3   0   1 1036.10   23.60
   3   0   1 1028.00   24.40
  -3   0  -1 1021.20   22.50
   4   0   1    4.40    4.00
   4   0   1   10.60    5.10
   4   0   1    7.90    4.80
   4   0   1    1.80    3.50
  -4   0  -1    1.40    4.30
  -4   0  -1    8.90    4.30
  -4   0  -1    3.10    4.80
  -4   0  -1    1.80    2.80
  -5   0  -1  572.64   21.20
   5   0   1  527.35   20.90
  -5   0  -1  510.55   19.70
  -5   0  -1  504.75   18.60
   5   0   1  521.25   19.80
   5   0   1  524.95   19.90
   5   0   1  500.55   18.50
  -6   0  -1  104.39   11.80
   6   0   1   96.49   10.80
   6   0   1  111.69   11.10
  -6   0  -1   96.39   10.00
  -6   0  -1   97.99   11.20
  -6   0  -1  103.19   10.10
   6   0   1  103.19   10.80
   6   0   1  106.19    9.70
  -7   0  -1 2710.13   60.39
  -7   0  -1 2725.23   61.49
   7   0   1 2834.72   61.49
  -7   0  -1 2760.82   58.89
   7   0   1 2731.43   61.79
   7   0   1 2725.23   60.49
  -7   0  -1 2874.21   61.99
   8   0   1   41.30    9.40
   8   0   1   54.79   11.00
  -8   0  -1   48.40   10.00
  -8   0  -1   46.10   11.30
   8   0   1   48.10    9.90
  -8   0  -1   53.89   11.50
   9   0   1  198.18   17.70
  -9   0  -1  206.68   17.10
  -9   0  -1  198.68   16.20
   9   0   1  199.68   18.20
   9   0   1  224.48   18.10
  -9   0  -1  199.68   21.40
  -9   0  -1  218.08   19.10
 -10   0  -1    3.20    7.50
  10   0   1   13.10    8.10
  10   0   1   19.90    7.60
 -10   0  -1   15.10    8.40
 -10   0  -1   14.60    7.60
 -11   0  -1   17.40   10.60
 -11   0  -1    7.50    8.00
 -11   0  -1   11.00    9.30
  11   0   1   24.90    9.50
  11   0   1   10.80    7.30
  12   0   1   14.10   10.90
 -12   0  -1    9.40    9.30
 -12   0  -1   -1.60    8.30
  12   0   1    5.50    7.90
 -12  -1   1   15.70   10.70
 -12  -1   1   34.10   12.40
  12  -1  -1   42.80   10.10
  12  -1  -1   29.10   11.30
 -12   1   1   23.20   10.00
  12   1  -1   36.30   11.80
 -12   1   1   27.40    9.30
  12   1  -1   30.50   11.10
  11  -1  -1    8.50    6.00
 -11  -1   1    1.50    6.90
  11  -1  -1   10.00    7.50
 -11  -1   1   -0.40    6.90
 -11  -1   1   10.60    8.50
 -11   1   1   -2.10    6.10
  11   1  -1   15.30   10.10
  11   1  -1    9.80    7.50
 -11   1   1    1.70    7.80
 -11   1   1   11.50    7.30
 -10  -1   1    9.90    8.10
 -10  -1   1    8.10    7.60
  10  -1  -1    8.80    7.30
 -10  -1   1    3.80    6.60
 -10  -1   1   35.60   16.10
  10  -1  -1   15.00    8.40
 -10   1   1    0.20    5.70
  10   1  -1   13.00    6.80
  10   1  -1    8.10    7.20
  10   1  -1   13.20    9.80
 -10   1   1   19.80   11.20
 -10   1   1   18.00    9.00
  10   1  -1   10.80    6.80
   9  -1  -1   45.60    9.90
   9  -1  -1   25.20   10.20
  -9  -1   1   51.29   11.60
   9  -1  -1   32.50   10.50
  -9  -1   1   28.60    9.30
  -9  -1   1   22.90    9.70
   9  -1  -1   19.30    7.60
  -9  -1   1   28.10   10.20
  -9   1   1   23.50    8.70
   9   1  -1   43.00   11.90
   9   1  -1   28.70    9.50
  -9   1   1   36.60   10.90
   9   1  -1   43.00   10.00
   9   1  -1   35.80    9.10
  -9   1   1   29.60   10.20
  -9   1   1   20.10    7.70
   8  -1  -1  172.68   15.90
  -8  -1   1  219.68   17.50
  -8  -1   1  181.98   14.90
   8  -1  -1  168.88   15.20
   8  -1  -1  169.38   14.60
  -8  -1   1  172.88   15.40
  -8  -1   1  173.18   14.10
   8   1  -1  185.78   13.60
   8   1  -1  180.58   14.60
  -8   1   1  166.88   15.30
   8   1  -1  193.68   16.50
  -8   1   1  172.58   15.70
  -8   1   1  170.28   17.00
  -8   1   1  161.18   14.50
   8   1  -1  178.78   19.20
   7  -1  -1   10.00    6.10
  -7  -1   1   16.60    6.40
   7  -1  -1   14.20    6.90
  -7  -1   1   11.00    7.10
   7  -1  -1    6.30    5.50
  -7  -1   1   42.90   13.00
  -7  -1   1   16.00    6.80
   7  -1  -1    8.00    6.50
   7   1  -1   11.90    6.30
  -7   1   1   14.50    6.90
  -7   1   1   17.90    7.80
  -7   1   1   14.20    7.40
   7   1  -1   12.50    6.00
  -7   1   1   12.00    5.80
   7   1  -1    4.30    5.70
   7   1  -1    8.90    5.70
   6  -1  -1  552.04   22.90
  -6  -1   1  517.25   24.00
  -6  -1   1  536.15   21.40
  -6  -1   1  535.35   21.80
   6  -1  -1  494.35   20.10
   6  -1  -1  521.25   20.60
   6  -1  -1  517.65   21.40
  -6  -1   1  536.35   19.50
  -6   1   1  520.45   21.80
  -6   1   1  498.85   20.30
   6   1  -1  507.55   19.20
   6   1  -1  514.95   21.70
   6   1  -1  515.95   19.60
  -6   1   1  540.75   22.40
  -6   1   1  500.75   20.70
   5  -1  -1 1838.02   41.20
   5  -1  -1 1717.83   38.20
  -5  -1   1 1823.12   37.30
  -5  -1   1 1860.71   41.20
   5  -1  -1 1801.22   39.00
  -5  -1   1 1780.82   40.00
   5  -1  -1 1847.62   42.80
  -5  -1   1 1837.02   37.80
   5   1  -1 1807.22   37.30
  -5   1   1 1769.32   39.10
  -5   1   1 1839.42   41.60
   5   1  -1 1835.72   38.00
   5   1  -1 1795.22   40.80
  -5   1   1 1805.22   41.70
  -5   1   1 1852.71   40.10
  -4  -1   1  635.64   19.70
  -4  -1   1  638.84   17.70
   4  -1  -1  555.64   17.70
  -4  -1   1  645.94   20.00
   4  -1  -1  631.24   18.80
   4  -1  -1  632.74   20.70
   4  -1  -1  638.34   20.40
  -4  -1   1  629.44   17.60
  -4   1   1  626.84   18.80
  -4   1   1  599.74   18.70
   4   1  -1  595.94   17.20
  -4   1   1  614.14   20.30
  -4   1   1  648.54   20.80
   4   1  -1  638.34   20.00
   4   1  -1  636.54   17.60
   4   1  -1  609.44   19.60
  -3  -1   1 3970.70   62.69
   3  -1  -1 3884.81   60.69
  -3  -1   1 4012.40   62.89
   3  -1  -1 3996.60   64.59
  -3  -1   1 3950.90   59.69
  -3  -1   1 3970.90   58.79
   3  -1  -1 3897.41   63.99
   3   1  -1 4054.19   63.09
  -3   1   1 4045.70   64.59
   3   1  -1 4002.80   58.69
  -3   1   1 4137.09   68.29
   3   1  -1 3918.41   59.59
  -3   1   1 3866.91   64.09
  -3   1   1 3989.20   61.39
  -2  -1   1 1593.94   24.70
   2  -1  -1 1574.14   26.50
  -2  -1   1 1539.15   27.90
   2  -1  -1 1543.35   26.40
   2  -1  -1 1539.85   30.00
  -2  -1   1 1593.84   28.10
  -2  -1   1 1587.34   26.40
  -2   1   1 1528.45   29.40
   2   1  -1 1591.04   28.20
  -2   1   1 1628.04   27.10
   2   1  -1 1563.84   26.30
   2   1  -1 1593.54   24.70
   2   1  -1 1549.84   28.10
  -2   1   1 1561.54   26.70
  -2   1   1 1579.94   29.80
   0  -1  -1 2865.11   40.90
   0  -1  -1 2790.52   37.30
   0  -1  -1 2695.33   37.20
   0  -1  -1 2715.53   37.30
   0  -1   1 2694.63   38.70
   0  -1   1 2749.62   35.60
   0   1   1 2406.66   37.00
   1  -1   1 2818.22   40.00
  -1  -1  -1 2871.41   42.40
  -1  -1  -1 2964.60   43.50
   1  -1   1 2827.72   40.00
   1   1   1 2944.51   43.60
  -1   1  -1 2820.12   40.40
   1   1   1 2909.71   42.70
  -1   1  -1 2805.02   40.20
   1   1   1 2847.11   42.60
  -1   1  -1 2902.61   44.70
   3  -1   1 3762.42   62.99
  -3  -1  -1 3702.73   54.59
   3  -1   1 3752.22   58.49
  -3  -1  -1 3764.32   60.09
  -3  -1  -1 3720.53   60.39
  -3   1  -1 3635.54   61.19
   3   1   1 3749.52   60.79
   3   1   1 3639.84   60.29
  -3   1  -1 3754.92   59.19
   3   1   1 3704.33   59.69
  -3   1  -1 3678.33   62.49
   3   1   1 3690.63   54.59
   4  -1   1  374.56   14.50
  -4  -1  -1  338.37   12.20
  -4  -1  -1  355.66   15.40
  -4  -1  -1  368.76   15.40
   4  -1   1  349.96   14.00
  -4  -1  -1  359.86   15.40
   4  -1   1  374.36   16.60
  -4   1  -1  375.06   15.90
  -4   1  -1  383.86   15.00
   4   1   1  351.36   14.90
   4   1   1  363.86   12.40
  -4   1  -1  375.86   17.20
  -4   1  -1  334.87   13.90
   4   1   1  355.36   15.30
  -5  -1  -1  271.47   12.30
   5  -1   1  295.27   16.30
  -5  -1  -1  307.07   15.50
   5  -1   1  255.77   13.50
  -5  -1  -1  249.38   17.80
   5  -1   1  292.37   14.40
  -5   1  -1  275.37   15.70
   5   1   1  278.67   12.30
   5   1   1  270.67   14.90
  -5   1  -1  267.97   15.00
  -5   1  -1  295.97   14.50
   5   1   1  272.87   14.40
   5   1   1  292.27   15.10
  -5   1  -1  273.77   14.90
   6  -1   1   61.99    9.10
   6  -1   1   75.59    9.10
  -6  -1  -1   74.19   10.80
  -6  -1  -1   90.89   12.90
  -6  -1  -1   68.59    7.80
  -6  -1  -1   93.09   12.60
   6  -1   1   59.09   10.40
  -6   1  -1   64.69    9.80
  -6   1  -1   85.39    9.70
   6   1   1   65.69   10.30
   6   1   1   71.19    7.90
  -6   1  -1   83.19   10.20
   6   1   1   54.09    8.90
  -6   1  -1   58.09    9.30
  -7  -1  -1  323.57   16.50
   7  -1   1  345.17   20.70
   7  -1   1  301.37   17.60
  -7  -1  -1  321.37   18.70
   7  -1   1  317.97   18.10
  -7  -1  -1  336.67   19.70
  -7  -1  -1  315.47   19.30
   7   1   1  316.87   18.60
  -7   1  -1  336.37   19.40
  -7   1  -1  309.07   18.50
  -7   1  -1  311.17   18.10
   7   1   1  306.47   18.60
  -7   1  -1  311.27   19.70
   7   1   1  309.57   15.90
   7   1   1  344.57   19.90
  -8  -1  -1   70.49   13.70
  -8  -1  -1   80.49   14.30
  -8  -1  -1   78.69   12.00
   8  -1   1   80.69   13.10
  -8  -1  -1  112.79   21.70
   8  -1   1   75.49   12.40
   8  -1   1   78.59   12.40
  -8   1  -1   61.19   12.80
  -8   1  -1   64.19   11.60
  -8   1  -1   88.79   15.50
   8   1   1   64.69   12.00
   8   1   1   68.99   12.60
  -8   1  -1  108.19   15.50
  -9  -1  -1   21.50    7.80
  -9  -1  -1   12.80    8.00
   9  -1   1   10.40    7.80
  -9  -1  -1   20.10    8.90
   9  -1   1   33.80    9.90
  -9  -1  -1   24.70    9.00
   9   1   1   18.20    7.80
   9   1   1   31.50   12.10
  -9   1  -1   10.40    7.50
  -9   1  -1    1.80    5.20
  -9   1  -1   49.10   12.70
   9   1   1   15.70    7.40
 -10  -1  -1   -1.60    6.10
  10  -1   1   15.90    7.90
 -10  -1  -1    3.10    7.10
 -10  -1  -1    0.10    6.80
  10  -1   1   -0.70    6.70
 -10   1  -1   -9.90    6.30
  10   1   1   15.00    8.00
 -10   1  -1   13.50    8.40
  10   1   1   -2.30    5.20
  10   1   1   12.50    7.50
 -10   1  -1    7.80    8.30
 -11  -1  -1    9.40    8.20
  11  -1   1    2.20    6.60
 -11  -1  -1    9.00    8.60
  11  -1   1   14.30    8.70
 -11  -1  -1   -0.60    8.30
 -11   1  -1   10.40    8.80
 -11   1  -1    9.90    8.40
  11   1   1    2.00    7.50
  11   1   1    6.80    7.50
 -11   1  -1    6.90    8.50
 -12  -1  -1   -0.40    7.60
 -12  -1  -1    9.30    9.40
  12  -1   1   -2.80   10.10
  12  -1   1    7.70    8.00
 -12   1  -1   -0.30    7.30
  12   1   1   12.90   10.50
 -12   1  -1   -2.70    8.30
  12   1   1   17.30    8.60
  12  -2  -1   12.20    8.80
 -12  -2   1   -3.30    6.10
 -12  -2   1   -3.80    9.30
 -12   2   1    0.50    7.00
  12   2  -1   17.10   15.50
 -12   2   1    5.60    8.00
  12   2  -1   11.90    7.10
  11  -2  -1   16.70    8.80
 -11  -2   1   25.00   11.30
  11  -2  -1   21.40    8.50
 -11  -2   1   14.80    9.40
 -11   2   1   21.30   11.10
  11   2  -1   18.80   10.60
 -11   2   1   24.90    9.30
  11   2  -1   28.40    9.10
 -11   2   1   27.90   10.10
  11   2  -1    1.40   10.70
 -10  -2   1   -0.40    6.70
 -10  -2   1   -2.60    4.50
 -10  -2   1    6.20    7.60
  10  -2  -1    8.00    6.40
  10  -2  -1    7.70    7.30
  10   2  -1    2.80    7.10
 -10   2   1   11.30    7.30
 -10   2   1    3.70    7.30
 -10   2   1    8.80    7.70
  10   2  -1   -0.10    7.40
  10   2  -1   11.90    7.20
  -9  -2   1   19.70    9.10
  -9  -2   1   21.90    8.10
   9  -2  -1   20.90    9.20
   9  -2  -1   56.79   12.30
  -9  -2   1   22.70    9.60
   9   2  -1   45.20    9.50
   9   2  -1   30.10   10.20
  -9   2   1   15.20    9.00
   9   2  -1   30.40   14.60
   9   2  -1   23.90    8.30
  -9   2   1   35.90   11.10
  -9   2   1   18.20    7.10
  -8  -2   1   47.50    9.20
  -8  -2   1   36.40   10.30
   8  -2  -1   39.10   10.10
   8  -2  -1   42.40   11.40
  -8  -2   1   36.30    8.80
  -8  -2   1   46.50   10.20
   8  -2  -1   37.20    9.90
  -8   2   1   38.30    9.70
   8   2  -1   33.90   11.00
  -8   2   1   38.40    9.70
   8   2  -1   39.60    9.00
  -8   2   1   50.39   10.60
  -8   2   1   40.00   10.80
   8   2  -1   35.00   10.40
   8   2  -1   41.90    8.30
  -7  -2   1   59.49   10.30
  -7  -2   1   56.99   11.30
  -7  -2   1   45.90    9.00
   7  -2  -1   37.00    8.80
   7  -2  -1   59.99    9.50
  -7  -2   1   60.69    9.50
   7  -2  -1   43.40    8.70
  -7   2   1   85.19   13.50
  -7   2   1   41.20    8.80
   7   2  -1   54.89    9.20
   7   2  -1   45.30   10.60
  -7   2   1   45.10   10.30
   7   2  -1   59.49   11.90
  -7   2   1   52.39    9.80
   7   2  -1   59.39    9.20
   6  -2  -1  290.37   14.90
   6  -2  -1  313.87   18.60
  -6  -2   1  305.37   14.10
  -6  -2   1  279.87   16.00
  -6  -2   1  297.47   14.80
  -6  -2   1  286.57   16.50
   6  -2  -1  304.77   17.90
   6  -2  -1  303.27   15.20
   6   2  -1  294.17   14.30
  -6   2   1  291.97   17.80
  -6   2   1  300.07   15.80
   6   2  -1  303.37   17.00
  -6   2   1  269.47   14.80
   6   2  -1  317.07   14.00
  -6   2   1  296.37   17.70
  -5  -2   1  275.87   12.60
  -5  -2   1  282.47   12.30
  -5  -2   1  260.57   14.30
  -5  -2   1  295.07   14.80
   5  -2  -1  274.97   13.10
   5  -2  -1  272.77   12.80
   5  -2  -1  258.87   15.90
  -5   2   1  278.57   13.70
   5   2  -1  271.77   14.90
   5   2  -1  276.67   15.10
  -5   2   1  300.07   14.10
  -5   2   1  277.77   15.90
   5   2  -1  281.07   12.50
   5   2  -1  268.77   11.80
  -5   2   1  279.17   16.00
  -4  -2   1  452.75   14.30
   4  -2  -1  443.96   21.60
  -4  -2   1  465.15   17.20
   4  -2  -1  453.75   18.40
   4  -2  -1  448.16   14.90
   4  -2  -1  467.55   15.10
  -4  -2   1  471.85   14.50
  -4  -2   1  459.65   16.90
   4   2  -1  484.35   17.70
  -4   2   1  453.75   15.50
   4   2  -1  480.45   14.60
  -4   2   1  459.05   18.80
   4   2  -1  447.76   13.90
   4   2  -1  446.46   17.20
  -4   2   1  426.26   18.70
  -3  -2   1  565.24   14.70
  -3  -2   1  575.24   14.20
   3  -2  -1  559.54   19.60
  -3  -2   1  573.04   16.70
   3  -2  -1  578.54   14.70
   3  -2  -1  570.24   19.00
   3  -2  -1  553.14   14.40
   3   2  -1  574.64   14.50
  -3   2   1  587.24   19.50
   3   2  -1  582.64   14.50
  -3   2   1  563.24   19.40
   3   2  -1  561.94   17.20
  -3   2   1  570.04   15.40
   3   2  -1  524.15   16.80
  -3   2   1  573.04   15.30
   2  -2  -1 2338.37   34.80
   2  -2  -1 2341.77   43.90
  -2  -2   1 2226.68   37.70
  -2  -2   1 2363.66   37.20
   2  -2  -1 2366.36   42.50
  -2  -2   1 2339.27   38.40
   2  -2  -1 2313.37   34.60
  -2  -2   1 2309.67   35.80
   2   2  -1 2264.67   35.70
  -2   2   1 2291.87   43.00
  -2   2   1 2334.37   35.90
   2   2  -1 2317.47   38.80
   2   2  -1 2321.27   37.00
  -2   2   1 2264.27   42.00
  -2   2   1 2362.86   36.10
   2   2  -1 2365.26   39.00
  -1  -2   1  245.38    8.80
   1  -2  -1  264.27   10.10
  -1  -2   1  252.07    7.00
   1   2  -1  253.97    7.60
  -1   2   1  261.07   10.00
   1   2  -1  255.67    8.90
   1   2  -1  257.67    8.20
  -1   2   1  251.67    6.40
  -1   2   1  246.98   10.70
   1   2  -1  264.77    7.80
  -1   2   1  260.57   11.10
  -1   2   1  246.78    6.30
   0  -2  -1  918.01   14.50
   0  -2  -1  907.51   14.60
   0  -2  -1  920.21   20.80
   0  -2   1  905.41   20.00
   0   2   1  902.81   17.70
   0   2   1  892.01   15.60
   0   2  -1  897.21   19.10
   0   2  -1  907.11   19.90
   0   2   1  905.71   17.70
   0   2   1  914.91   20.90
   0   2  -1  890.31   13.40
   0   2   1  911.81   15.60
  -1  -2  -1  657.03   14.30
  -1  -2  -1  664.23   14.40
   1  -2   1  657.43   18.00
  -1  -2  -1  673.83   16.90
   1   2   1  656.83   14.80
   1   2   1  657.23   11.90
  -1   2  -1  642.04   17.40
   1   2   1  639.14   14.70
  -1   2  -1  650.73   11.30
  -1   2  -1  669.33   18.00
   1   2   1  680.03   16.80
  -1   2  -1  643.64   11.20
   2  -2   1  175.78    6.40
  -2  -2  -1  186.88    9.00
   2  -2   1  178.68   10.60
  -2  -2  -1  173.88    8.40
   2  -2   1  194.98    6.60
  -2  -2  -1  190.48    8.80
  -2   2  -1  177.48    7.00
  -2   2  -1  181.28   10.30
  -2   2  -1  171.48   10.20
   2   2   1  200.58    9.50
   2   2   1  188.08    9.00
  -2   2  -1  187.68    7.20
   2   2   1  195.88    9.10
  -2   2  -1  180.78   10.30
   3  -2   1 2738.43   43.80
   3  -2   1 2626.54   51.99
  -3  -2  -1 2679.23   47.20
  -3  -2  -1 2722.43   39.10
  -3  -2  -1 2713.63   47.70
   3  -2   1 2645.24   43.40
  -3  -2  -1 2685.73   47.90
  -3   2  -1 2649.33   44.80
  -3   2  -1 2607.44   50.79
   3   2   1 2719.03   48.40
  -3   2  -1 2664.83   50.89
   3   2   1 2739.53   48.00
   3   2   1 2684.43   39.10
   3   2   1 2723.13   48.40
  -3   2  -1 2702.93   44.50
  -4  -2  -1 1778.32   30.80
   4  -2   1 1738.03   35.20
   4  -2   1 1798.62   35.50
  -4  -2  -1 1836.22   38.00
  -4  -2  -1 1897.41   47.50
  -4  -2  -1 1779.82   38.90
   4  -2   1 1866.91   43.10
  -4   2  -1 1809.12   42.50
   4   2   1 1786.12   37.80
  -4   2  -1 1760.62   41.50
   4   2   1 1831.22   39.90
  -4   2  -1 1718.33   35.70
   4   2   1 1877.31   39.80
  -4   2  -1 1827.12   36.80
   4   2   1 1853.21   31.20
   5  -2   1  119.39    9.10
   5  -2   1  108.29   11.40
  -5  -2  -1  131.19    7.90
  -5  -2  -1  124.89   11.00
   5  -2   1  118.59    9.30
  -5  -2  -1  119.89   10.60
  -5   2  -1  124.19   10.00
   5   2   1  122.39    7.50
   5   2   1  110.49   10.00
  -5   2  -1   97.99    8.70
   5   2   1  121.49   10.70
  -5   2  -1  122.69   11.70
  -5   2  -1  117.29   11.50
   6  -2   1  566.24   21.00
   6  -2   1  528.25   24.70
  -6  -2  -1  600.94   23.80
  -6  -2  -1  581.14   22.60
  -6  -2  -1  519.65   22.60
   6  -2   1  549.45   21.00
  -6  -2  -1  540.15   17.70
  -6   2  -1  534.35   21.40
  -6   2  -1  551.34   24.70
   6   2   1  578.54   24.10
   6   2   1  550.24   21.80
   6   2   1  564.84   17.70
   6   2   1  529.35   22.80
  -6   2  -1  533.35   21.80
  -6   2  -1  560.34   24.60
  -7  -2  -1  103.99   12.50
  -7  -2  -1  107.19   12.20
   7  -2   1   98.09   15.90
   7  -2   1   80.89    9.80
  -7  -2  -1  111.19   15.90
  -7  -2  -1  110.69    9.90
   7   2   1   83.19   10.90
   7   2   1   78.99   11.70
  -7   2  -1   94.59   13.30
  -7   2  -1   98.19   12.70
  -7   2  -1  104.39   16.10
   7   2   1   91.09   13.50
  -7   2  -1  114.09   12.50
   8  -2   1    2.30    5.60
  -8  -2  -1    6.40    6.00
  -8  -2  -1    3.00    8.00
  -8  -2  -1    3.60    5.40
  -8  -2  -1   -0.60    5.50
   8  -2   1    4.20    6.70
   8   2   1   -1.70    6.20
   8   2   1    3.40    4.60
  -8   2  -1    2.10    5.20
   8   2   1   -2.50    4.80
  -8   2  -1    4.70    5.60
  -8   2  -1   -0.60    5.80
  -8   2  -1    1.70    6.20
  -9  -2  -1   -9.90    7.70
  -9  -2  -1    7.30    6.00
  -9  -2  -1   -5.70    4.90
  -9  -2  -1   -1.20    5.70
   9  -2   1   -4.90    5.50
  -9   2  -1    6.10    6.00
   9   2   1    8.30    6.20
  -9   2  -1    6.90    7.50
   9   2   1    6.60    6.60
   9   2   1    1.00    5.80
  -9   2  -1    0.60    6.20
  10  -2   1   20.00    8.30
  10  -2   1   31.50   10.90
 -10  -2  -1   10.60    7.90
 -10  -2  -1    8.50    6.80
 -10  -2  -1   36.70    8.20
  10   2   1   27.20   10.80
 -10   2  -1   20.00    9.50
 -10   2  -1   18.10    9.40
 -10   2  -1    8.70    7.50
  10   2   1   15.60    8.90
 -11  -2  -1   21.50    8.60
  11  -2   1   16.10    8.60
 -11  -2  -1    3.10    8.80
 -11  -2  -1    3.80    8.30
  11  -2   1    6.50    8.30
 -11   2  -1   23.00   10.00
  11   2   1    1.40    6.90
 -11   2  -1   16.10   10.40
 -11   2  -1    5.10    7.90
  11   2   1   20.90    9.60
 -11  -3   1    1.40    8.00
  11  -3  -1   16.20    9.80
  11  -3  -1    1.70    7.20
 -11  -3   1    3.60    8.10
 -11   3   1   -2.60    7.20
 -11   3   1    3.60    5.80
  11   3  -1   16.90   10.30
  11   3  -1    7.80    9.90
 -11   3   1    0.40    8.10
 -10  -3   1   21.20   11.00
 -10  -3   1   30.30    9.40
 -10  -3   1   26.50    9.50
  10  -3  -1   27.90    8.80
  10  -3  -1   32.60   11.60
 -10   3   1   28.00    9.80
  10   3  -1   32.60    8.40
  10   3  -1   25.10    9.50
  10   3  -1   39.00    9.40
 -10   3   1   14.20    8.60
 -10   3   1   25.60    9.30
  10   3  -1   36.20   10.80
  -9  -3   1   29.90    8.50
   9  -3  -1   24.20    9.20
   9  -3  -1   34.90    8.60
  -9  -3   1   30.90   10.00
  -9  -3   1   26.00    8.70
  -9   3   1   27.30   10.60
  -9   3   1   33.10   10.10
  -9   3   1   41.50    9.40
   9   3  -1   31.90    7.80
   9   3  -1   38.70   11.20
   9   3  -1   45.10    9.30
   9   3  -1   29.80    9.50
  -8  -3   1  103.69   12.10
   8  -3  -1   91.69   18.40
  -8  -3   1  146.29   12.00
   8  -3  -1  143.19   12.80
  -8  -3   1  144.19   14.80
  -8  -3   1  130.09   13.90
  -8   3   1  196.78   29.30
   8   3  -1  125.59   14.90
   8   3  -1  142.09   15.10
  -8   3   1  131.09   13.60
   8   3  -1  131.99   12.10
  -8   3   1  154.88   14.10
   8   3  -1  143.69   11.00
   7  -3  -1    3.30    5.00
  -7  -3   1   12.50    6.30
   7  -3  -1   22.40    6.60
  -7  -3   1   16.30    7.10
  -7  -3   1   11.70    6.20
  -7  -3   1   22.00    7.70
   7  -3  -1    8.70    6.00
  -7   3   1   12.80    6.10
  -7   3   1    3.50    5.30
   7   3  -1   11.10    5.30
   7   3  -1   14.20    7.00
   7   3  -1   11.40    5.70
  -7   3   1   11.50    7.30
  -7   3   1   13.60    7.40
   7   3  -1   17.00    6.20
  -6  -3   1  128.89    9.50
   6  -3  -1  134.69   13.90
  -6  -3   1  101.69   11.10
  -6  -3   1  122.59   11.70
   6  -3  -1  102.09    9.20
   6  -3  -1  109.59    9.30
  -6  -3   1  113.79    9.50
  -6   3   1  123.69   10.80
   6   3  -1  116.59   12.00
  -6   3   1  127.89   13.20
  -6   3   1  125.69   10.60
   6   3  -1  128.19   12.50
   6   3  -1  114.19    9.80
   6   3  -1  119.59    8.50
  -5  -3   1  708.23   24.10
   5  -3  -1  741.43   28.60
  -5  -3   1  731.93   20.60
   5  -3  -1  715.03   20.50
  -5  -3   1  738.43   19.60
   5  -3  -1  703.33   20.00
  -5  -3   1  770.62   24.60
   5   3  -1  756.42   21.00
  -5   3   1  746.33   27.90
  -5   3   1  738.53   22.00
   5   3  -1  721.23   19.20
  -5   3   1  710.13   27.30
  -5   3   1  682.13   21.70
   5   3  -1  714.53   24.90
   5   3  -1  713.83   24.90
  -4  -3   1   82.79    8.00
   4  -3  -1   79.89    9.80
  -4  -3   1   84.99    8.10
   4  -3  -1   81.19    6.40
  -4  -3   1   77.29    6.40
  -4  -3   1   93.79    6.80
   4  -3  -1   86.49    6.10
   4   3  -1  102.09    7.60
   4   3  -1   82.29    6.30
  -4   3   1  100.09    7.70
  -4   3   1   77.99   11.50
  -4   3   1   85.09    9.90
   4   3  -1   84.49    8.80
  -4   3   1   82.39    7.00
  -3  -3   1  204.98    8.90
  -3  -3   1  198.18   10.20
   3  -3  -1  194.48    7.10
   3  -3  -1  196.28    7.00
  -3  -3   1  214.98   10.40
   3  -3  -1  210.88   13.60
  -3  -3   1  198.18    8.90
   3   3  -1  205.98    9.10
  -3   3   1  191.78   12.80
   3   3  -1  222.48   11.20
  -3   3   1  194.68    8.70
  -3   3   1  197.48   12.70
   3   3  -1  206.28    9.80
   3   3  -1  197.68   10.80
  -3   3   1  217.88    9.00
  -2  -3   1 2693.73   42.50
  -2  -3   1 2665.33   43.80
  -2  -3   1 2580.54   43.30
   2   3  -1 2620.64   43.90
  -2   3   1 2619.44   51.09
   2   3  -1 2573.04   43.10
   2   3  -1 2628.44   43.40
   2   3  -1 2685.83   44.10
  -2   3   1 2600.84   49.60
  -2   3   1 2629.74   39.30
  -1  -3   1  577.04   16.30
  -1  -3   1  568.84   10.90
  -1  -3   1  570.44   10.90
  -1   3   1  621.34   19.70
   1   3  -1  564.04   16.00
  -1   3   1  562.04   17.20
   1   3  -1  581.14   13.20
  -1   3   1  562.04   19.00
  -1   3   1  564.14   17.20
  -1   3   1  583.64   11.00
  -1   3   1  573.54   11.10
   1   3  -1  573.24   15.90
   1   3  -1  584.34   13.20
   1   3  -1  564.44   16.00
   0  -3   1 1590.14   32.20
   0   3   1 1485.65   24.80
   0   3   1 1597.04   29.80
   0   3   1 1559.24   33.50
   0   3   1 1519.15   24.80
   0   3   1 1518.65   29.30
   0   3  -1 1561.24   32.10
   0   3  -1 1541.85   31.90
   0   3  -1 1578.54   31.60
   1  -3   1  330.77   14.20
  -1  -3  -1  336.37    9.50
  -1  -3  -1  316.27    9.30
  -1  -3  -1  320.07   13.10
   1   3   1  320.07   10.50
   1   3   1  307.27   12.90
  -1   3  -1  314.97   13.60
  -1   3  -1  327.27   13.80
   1   3   1  326.77    9.90
   1   3   1  323.87    9.90
   1   3   1  322.07   10.50
  -2  -3  -1   46.30    5.50
  -2  -3  -1   43.50    5.20
  -2  -3  -1   51.79    7.10
   2   3   1   65.49    7.90
  -2   3  -1   46.90    4.00
  -2   3  -1   52.49    8.20
  -2   3  -1   46.60    3.90
   2   3   1   51.69    4.10
  -2   3  -1   56.29    9.80
   2   3   1   59.49    8.00
   2   3   1   48.40    5.80
  -2   3  -1   69.49    9.30
   3  -3   1   23.70    3.60
   3  -3   1   20.60    6.80
  -3  -3  -1   18.80    4.90
   3  -3   1   19.60    3.50
  -3  -3  -1   20.80    5.50
  -3  -3  -1   25.00    5.50
   3   3   1   21.50    5.20
   3   3   1   30.50    6.30
  -3   3  -1   19.60    6.00
   3   3   1   29.00    6.50
  -3   3  -1   21.60    4.40
  -3   3  -1   18.50    5.50
  -3   3  -1   21.00    4.20
  -3   3  -1   38.40    8.30
  -4  -3  -1  340.57    9.00
   4  -3   1  332.77   11.90
  -4  -3  -1  348.37   15.00
  -4  -3  -1  339.67   15.10
   4  -3   1  324.77   11.60
   4  -3   1  328.87   18.10
   4   3   1  353.46   16.30
   4   3   1  335.17   15.30
   4   3   1  315.17   15.40
  -4   3  -1  328.37   13.00
  -4   3  -1  341.57   17.90
   4   3   1  345.47    8.90
  -4   3  -1  309.47   16.90
  -4   3  -1  328.37   13.20
  -4   3  -1  332.27   17.70
  -5  -3  -1  285.37   15.90
  -5  -3  -1  293.17   10.00
   5  -3   1  292.27   13.10
   5  -3   1  316.37   19.10
   5  -3   1  313.17   13.10
  -5  -3  -1  296.17   15.90
  -5  -3  -1  322.87   15.40
  -5   3  -1  310.57   14.80
   5   3   1  325.87   17.10
  -5   3  -1  313.67   18.60
  -5   3  -1  299.07   14.20
  -5   3  -1  340.17   19.10
   5   3   1  335.47   17.60
  -5   3  -1  354.46   18.90
   5   3   1  295.47    9.80
   5   3   1  307.47   16.00
  -6  -3  -1   23.90    5.30
  -6  -3  -1   17.20    7.30
   6  -3   1   23.00    6.60
   6  -3   1    9.60    6.70
  -6  -3  -1   36.90    9.10
  -6  -3  -1   13.80    6.50
  -6   3  -1   13.50   12.50
   6   3   1   15.10    6.70
  -6   3  -1   18.30    7.50
   6   3   1   12.60    8.20
  -6   3  -1   17.30    6.70
  -6   3  -1   35.80    9.70
  -6   3  -1   14.10    6.60
   6   3   1   18.30    7.00
   6   3   1   13.00    4.10
   7  -3   1   16.40    6.80
  -7  -3  -1   10.70    6.50
  -7  -3  -1   21.90    8.40
   7  -3   1    6.70    5.70
  -7  -3  -1   22.10    9.20
   7  -3   1    1.90    6.30
  -7  -3  -1   15.00    5.70
   7   3   1   10.60    7.10
   7   3   1    7.50    4.10
  -7   3  -1    8.10    6.80
   7   3   1    6.60    6.40
  -7   3  -1    9.50    7.60
  -7   3  -1    9.60    6.10
  -7   3  -1   10.50    6.80
   7   3   1   29.60   15.50
  -7   3  -1    7.50    7.20
   8  -3   1   18.10    9.70
  -8  -3  -1   22.30    6.60
  -8  -3  -1   29.50   10.70
  -8  -3  -1   16.80    9.60
  -8  -3  -1   19.20    8.20
   8  -3   1   22.70    7.10
   8   3   1   32.80    9.00
   8   3   1   26.90   10.90
  -8   3  -1   36.70   10.70
  -8   3  -1   24.30    8.50
  -8   3  -1   36.10   10.20
   8   3   1   37.60   11.30
  -9  -3  -1   10.80    7.90
  -9  -3  -1    6.20    6.20
   9  -3   1   10.60    6.40
   9  -3   1   25.50   11.10
  -9  -3  -1   -0.20    8.80
   9   3   1   16.20    8.30
  -9   3  -1   18.90    7.80
   9   3   1   17.90    8.20
  -9   3  -1   16.20    8.60
   9   3   1   37.10   13.20
  -9   3  -1   15.40    8.20
 -10  -3  -1   27.40    7.00
  10  -3   1   11.30    6.90
  10  -3   1    2.00    6.70
 -10  -3  -1   26.90    8.80
 -10   3  -1   28.00    9.90
 -10   3  -1   -1.90    8.30
  10   3   1   17.00    8.30
 -10   3  -1   20.70    9.00
 -11  -3  -1   19.30    9.20
 -11  -3  -1    4.90    7.00
  11  -3   1   12.70    8.90
 -11  -3  -1   -5.30    7.60
  11   3   1    7.10    9.40
 -11   3  -1   17.30    9.80
  11   3   1   15.60    6.80
  11  -4  -1   27.20   11.30
 -11  -4   1    9.50    6.40
  11   4  -1   21.40   11.70
  11   4  -1   23.00    6.50
 -11   4   1    6.00    8.30
 -11   4   1   14.30    9.70
  10  -4  -1    5.00    9.10
 -10  -4   1  -12.30    6.90
 -10  -4   1    6.50    5.70
 -10  -4   1   -0.10    6.00
  10  -4  -1    8.80   10.40
 -10   4   1   -0.30    6.50
  10   4  -1   10.10    9.60
 -10   4   1    3.60    7.50
  10   4  -1   18.20    6.70
 -10   4   1    7.80    6.80
  10   4  -1   18.20    8.10
   9  -4  -1   36.70    9.30
  -9  -4   1   34.70   10.60
   9  -4  -1   30.10   10.90
  -9  -4   1   33.90    7.60
  -9  -4   1   26.40    9.30
   9   4  -1   30.00   11.60
  -9   4   1   21.70    8.00
   9   4  -1   28.80    6.90
   9   4  -1   26.90    6.90
  -9   4   1   17.60    9.90
   9   4  -1   23.60    9.20
  -9   4   1   37.10    9.50
   8  -4  -1   45.80    8.50
   8  -4  -1   17.00    8.10
  -8  -4   1   41.60    7.30
  -8  -4   1   27.80    7.60
  -8  -4   1   17.30    7.30
  -8   4   1   28.00   10.50
   8   4  -1   27.40    9.60
   8   4  -1   28.30    8.20
  -8   4   1   28.30    8.10
  -8   4   1   34.10    9.80
   8   4  -1   29.00    7.60
  -7  -4   1   28.80    8.60
  -7  -4   1   23.80    8.00
  -7  -4   1   24.50    6.50
   7  -4  -1   24.50    6.70
  -7  -4   1   27.60    6.30
   7   4  -1   21.20    5.20
   7   4  -1   20.40    6.70
   7   4  -1   40.20    9.70
  -7   4   1   23.50    7.50
  -7   4   1   23.80   11.20
   7   4  -1   26.10    9.70
  -6  -4   1  115.99    8.70
  -6  -4   1  122.79    9.80
   6  -4  -1  127.89    9.00
   6  -4  -1  120.99   14.70
  -6  -4   1  120.99   11.70
   6  -4  -1  119.49    9.30
  -6  -4   1  135.69   12.40
   6   4  -1  106.89   12.30
   6   4  -1  123.89    8.40
   6   4  -1  124.89   10.30
  -6   4   1  126.99   11.10
  -6   4   1  118.49   10.60
  -6   4   1  144.59   15.00
  -6   4   1  111.39   13.60
   6   4  -1  105.79   12.40
   5  -4  -1  137.39   10.30
   5  -4  -1  125.89    7.50
  -5  -4   1  114.09    8.50
   5  -4  -1  146.69   14.70
  -5  -4   1  132.79    8.30
  -5  -4   1  106.39   10.30
  -5  -4   1  111.09   10.40
   5   4  -1  131.59   11.90
  -5   4   1  121.69    9.20
   5   4  -1  125.09    9.60
  -5   4   1  121.89   13.20
   5   4  -1  109.39    7.80
   5   4  -1  117.79   11.60
  -5   4   1  138.59   13.70
  -5   4   1  132.09    9.80
  -4  -4   1  420.86   16.40
  -4  -4   1  398.06   15.90
  -4  -4   1  408.46   14.70
  -4  -4   1  411.16   13.70
   4  -4  -1  426.36   22.00
  -4   4   1  407.96   20.60
  -4   4   1  411.56   14.30
  -4   4   1  404.46   20.20
  -4   4   1  409.26   14.00
   4   4  -1  420.26   17.60
   4   4  -1  416.86   17.70
  -4   4   1  412.86   21.10
   4   4  -1  417.06   15.60
   4   4  -1  402.16   13.50
  -3  -4   1  129.39    8.00
  -3  -4   1  134.29    8.40
  -3  -4   1  125.69    8.20
  -3  -4   1  131.99    8.20
   3   4  -1  122.99    8.10
  -3   4   1  117.89   10.50
  -3   4   1  140.59   11.80
   3   4  -1  126.09    9.10
  -3   4   1  121.69    6.70
   3   4  -1  124.39    9.30
  -3   4   1  137.29   12.20
   3   4  -1  126.89    8.90
  -2  -4   1  454.95   12.00
  -2  -4   1  456.25   12.20
  -2  -4   1  452.05   15.20
  -2   4   1  470.85   18.90
   2   4  -1  453.35   14.50
  -2   4   1  442.96   18.20
  -2   4   1  466.95   10.70
   2   4  -1  469.25   15.30
   2   4  -1  450.95   15.60
   2   4  -1  441.56   14.20
  -2   4   1  460.85   10.70
  -2   4   1  432.96   19.80
  -2   4   1  436.86   19.30
  -1  -4   1 1574.74   33.10
   1   4  -1 1497.75   26.60
   1   4  -1 1508.95   33.10
   1   4  -1 1463.45   32.00
  -1   4   1 1536.05   37.70
  -1   4   1 1502.65   34.20
  -1   4   1 1562.14   23.70
  -1   4   1 1411.76   36.00
  -1   4   1 1495.45   34.20
   1   4  -1 1450.65   26.40
   1   4  -1 1510.85   33.00
   0   4   1 1139.09   20.80
   0   4  -1 1203.98   29.90
   0   4   1 1130.59   20.60
   0   4   1 1150.38   26.70
   0   4   1 1118.29   30.40
   0   4  -1 1116.09   28.50
   0   4  -1 1184.48   29.10
   0   4   1 1105.59   26.30
  -1  -4  -1  414.26   16.80
  -1  -4  -1  414.26    9.60
  -1  -4  -1  394.56    9.50
  -1   4  -1  414.66   17.50
  -1   4  -1  415.26   17.30
   1   4   1  419.56   12.90
   1   4   1  428.86   13.50
   1   4   1  410.16   13.30
   1   4   1  419.36   16.90
   1   4   1  402.66   12.60
  -2  -4  -1  385.16   12.50
   2  -4   1  421.06   19.20
  -2  -4  -1  384.96   12.50
  -2  -4  -1  374.66   15.90
   2   4   1  380.76   13.90
   2   4   1  394.86   16.40
   2   4   1  385.06   11.30
   2   4   1  372.46   14.00
  -2   4  -1  391.66   17.80
  -2   4  -1  373.56   17.60
   2   4   1  388.86   11.30
  -2   4  -1  389.56   18.00
  -3  -4  -1 1387.86   33.50
  -3  -4  -1 1396.06   30.90
   3  -4   1 1414.26   39.60
  -3  -4  -1 1370.16   30.70
  -3   4  -1 1399.76   26.30
   3   4   1 1414.56   34.10
  -3   4  -1 1431.36   38.60
  -3   4  -1 1386.76   38.40
   3   4   1 1461.55   33.50
   3   4   1 1407.76   32.80
  -3   4  -1 1394.66   26.20
  -3   4  -1 1415.56   38.60
  -4  -4  -1  634.04   21.30
   4  -4   1  650.03   27.60
  -4  -4  -1  623.04   21.40
  -4  -4  -1  661.23   22.30
  -4   4  -1  661.13   26.70
   4   4   1  639.04   22.50
  -4   4  -1  681.03   18.80
  -4   4  -1  639.54   18.10
   4   4   1  641.64   23.00
  -4   4  -1  671.33   27.20
   4   4   1  616.64   22.40
  -4   4  -1  591.54   25.80
   5  -4   1  518.65   15.10
  -5  -4  -1  473.05   19.60
  -5  -4  -1  507.45   21.10
  -5  -4  -1  529.55   21.60
   5  -4   1  509.25   25.90
   5  -4   1  495.15   14.80
  -5   4  -1  508.05   18.10
  -5   4  -1  510.95   18.40
   5   4   1  484.85   20.40
  -5   4  -1  467.85   24.40
   5   4   1  495.65   21.80
   5   4   1  522.15   22.50
   6  -4   1  702.53   21.00
  -6  -4  -1  701.93   25.10
   6  -4   1  762.92   33.50
  -6  -4  -1  720.83   27.20
   6   4   1  707.83   25.70
  -6   4  -1  703.13   31.70
  -6   4  -1  740.83   24.50
  -6   4  -1  724.93   24.80
   6   4   1  745.23   29.30
  -6   4  -1  712.03   31.00
  -6   4  -1  760.82   32.50
   6   4   1  740.53   28.70
   7  -4   1   32.80    9.90
  -7  -4  -1   38.70    8.60
  -7  -4  -1   41.00    9.10
   7   4   1   47.00   10.20
   7   4   1   67.09   14.30
   7   4   1   41.10   10.00
  -7   4  -1   66.09   11.80
  -7   4  -1   68.89   11.20
  -7   4  -1   69.99   14.70
  -8  -4  -1  135.09   15.10
  -8  -4  -1  135.89    7.90
  -8  -4  -1  115.79   12.80
   8  -4   1  134.09   17.70
   8   4   1  157.98   15.50
  -8   4  -1  118.39   13.50
  -8   4  -1  139.19   13.40
   8   4   1  143.29   13.80
   8   4   1  204.78   30.10
  -8   4  -1  149.09   17.20
   9  -4   1   84.09   14.30
   9  -4   1  112.69   20.70
  -9  -4  -1   89.39   14.70
  -9  -4  -1   88.09    6.90
  -9  -4  -1  111.59    8.20
  -9  -4  -1   71.49   13.70
   9   4   1  103.99   19.00
  -9   4  -1   99.09   12.10
   9   4   1   91.39   12.20
   9   4   1   90.89   17.90
  -9   4  -1   79.29   16.20
  -9   4  -1   86.29   14.70
  10  -4   1   39.40   19.70
  10  -4   1   11.50    7.40
 -10  -4  -1   18.30    5.20
 -10  -4  -1   22.80    9.00
 -10   4  -1   13.10   10.00
 -10   4  -1   22.20    9.20
 -10   4  -1   22.20    9.50
  10   4   1   38.30   13.10
  10   4   1   41.50   12.40
  10   4   1   52.49   14.20
 -10  -5   1    4.60    8.40
 -10  -5   1    3.70   12.90
  10  -5  -1   27.90   11.10
 -10   5   1   29.80   10.30
  10   5  -1   30.90   11.60
 -10   5   1   20.30   11.10
 -10   5   1   23.70    9.70
   9  -5  -1   11.90    5.50
  -9  -5   1   -2.10    5.60
   9  -5  -1   13.30   11.20
   9   5  -1    6.90    8.30
  -9   5   1   25.00    7.40
   9   5  -1   13.80    8.90
  -9   5   1    0.10    5.50
   9   5  -1   13.50    5.20
  -9   5   1    4.00    8.30
  -8  -5   1   88.29   13.90
  -8  -5   1   87.79    7.10
   8  -5  -1   86.69    8.90
  -8  -5   1   85.09    9.60
   8  -5  -1  104.99   20.10
   8   5  -1   67.39   12.80
  -8   5   1   79.09   16.20
  -8   5   1  112.89   15.40
  -8   5   1  107.89   15.50
   8   5  -1   87.49    9.50
   8   5  -1   79.69    6.60
   8   5  -1   98.99   16.90
  -7  -5   1  137.69    8.10
  -7  -5   1  129.49   10.30
  -7  -5   1  126.79   13.00
   7  -5  -1  142.69   17.50
   7  -5  -1  137.99    8.50
   7   5  -1  119.49   10.50
   7   5  -1  123.69    7.90
  -7   5   1  136.29   12.30
  -7   5   1  142.29   16.80
   7   5  -1  106.59   12.70
  -7   5   1  135.49   11.60
   7   5  -1  141.79   15.10
  -6  -5   1  212.58   14.50
  -6  -5   1  211.38    9.80
  -6  -5   1  237.68   14.60
  -6   5   1  187.88   12.50
  -6   5   1  203.88   12.80
   6   5  -1  226.58   17.60
   6   5  -1  211.18   13.30
   6   5  -1  203.58    9.60
  -6   5   1  186.48   18.70
   6   5  -1  195.78   15.10
  -5  -5   1   14.70    6.20
  -5  -5   1   23.70    4.80
  -5  -5   1   25.80    7.00
  -5  -5   1   29.70    6.30
   5   5  -1   28.60    7.30
  -5   5   1   20.90    8.00
   5   5  -1   32.30    5.40
  -5   5   1   22.40    6.10
  -5   5   1   26.20    6.30
  -5   5   1   27.50    9.50
   5   5  -1   20.10    6.80
   5   5  -1   47.20    9.60
  -5   5   1   36.10   10.80
  -4  -5   1 1266.47   27.90
  -4  -5   1 1307.17   30.40
  -4  -5   1 1234.08   30.60
  -4  -5   1 1291.57   30.20
   4   5  -1 1255.97   27.70
   4   5  -1 1259.67   33.10
  -4   5   1 1278.07   39.50
  -4   5   1 1267.97   26.70
  -4   5   1 1329.67   40.80
   4   5  -1 1276.67   31.20
  -4   5   1 1275.67   42.50
   4   5  -1 1209.98   33.10
  -3  -5   1  832.32   22.30
  -3  -5   1  830.32   20.10
  -3  -5   1  793.32   23.30
  -3   5   1  840.32   17.70
  -3   5   1  846.22   17.60
   3   5  -1  811.82   23.70
   3   5  -1  816.72   24.20
   3   5  -1  855.01   24.00
  -3   5   1  819.82   29.50
   3   5  -1  830.22   22.10
  -3   5   1  804.12   30.80
  -3   5   1  814.92   29.30
  -3   5   1  883.21   32.70
  -2  -5   1  487.65   17.30
   2   5  -1  478.75   18.10
   2   5  -1  474.15   15.40
   2   5  -1  491.85   17.40
  -2   5   1  500.05   21.40
  -2   5   1  483.05   22.40
   2   5  -1  500.65   15.80
  -2   5   1  489.45   23.10
  -2   5   1  477.55   20.80
   2   5  -1  492.55   18.50
   1   5  -1 1452.05   26.40
   1   5  -1 1499.15   41.50
   1   5  -1 1400.56   26.30
  -1   5   1 1434.96   39.70
   1   5  -1 1413.26   35.00
  -1   5   1 1439.16   35.80
  -1   5   1 1395.26   38.80
  -1   5   1 1442.76   36.10
   0   5  -1  133.09   10.60
   0   5   1  147.59    6.70
   0   5   1  133.89    9.80
   0   5   1  151.98   10.20
   0   5   1  158.98   12.50
   0   5  -1  140.49   11.20
   0   5  -1  150.08   11.40
   0   5   1  134.89    6.90
   0   5   1  138.49   11.40
  -1   5  -1  282.37   15.70
   1   5   1  277.37   12.30
  -1   5  -1  280.97   15.90
   1   5   1  270.47   10.80
  -1   5  -1  315.27   17.00
   1   5   1  275.17   15.40
   1   5   1  275.37   10.80
  -1   5  -1  276.77   15.80
   1   5   1  259.07   12.00
  -2  -5  -1   37.00    4.80
  -2  -5  -1   32.40    4.10
  -2  -5  -1   27.90    6.30
   2   5   1   33.20    5.90
   2   5   1   34.20    5.40
  -2   5  -1   41.50    9.20
  -2   5  -1   30.50    8.30
   2   5   1   43.00    8.40
   2   5   1   41.60    7.10
  -2   5  -1   39.20    9.40
   2   5   1   28.90    6.20
  -3  -5  -1   69.99    7.00
  -3  -5  -1   90.79   12.10
  -3  -5  -1   71.39    8.20
   3   5   1   69.09    5.30
  -3   5  -1   78.49    5.30
  -3   5  -1   75.49    5.30
   3   5   1   83.69   10.60
   3   5   1   67.29    5.70
  -3   5  -1   89.99   13.30
   3   5   1   90.19   12.00
  -3   5  -1   93.69   14.00
   3   5   1   79.19   10.30
  -3   5  -1  112.09   15.70
  -4  -5  -1  202.38   13.20
  -4  -5  -1  186.88   11.80
   4  -5   1  209.08   17.50
  -4  -5  -1  181.98   11.50
   4   5   1  191.18   13.80
  -4   5  -1  182.78   15.90
   4   5   1  191.88   13.60
   4   5   1  209.38   14.90
  -4   5  -1  180.78    9.60
  -4   5  -1  195.18    9.60
  -4   5  -1  200.78   16.40
  -4   5  -1  189.58   16.50
  -5  -5  -1  138.99   11.70
  -5  -5  -1  156.48   12.40
   5  -5   1  144.79   16.20
   5   5   1  150.48   13.30
  -5   5  -1  157.68   10.60
  -5   5  -1  114.39   14.20
  -5   5  -1  136.59   15.40
   5   5   1  157.58   13.90
  -5   5  -1  152.48   16.40
   5   5   1  141.49   13.60
  -6  -5  -1   30.20    8.10
  -6  -5  -1   32.90    8.70
   6  -5   1   44.10   12.80
  -6   5  -1   37.70    7.60
  -6   5  -1   34.20    7.90
   6   5   1   20.70    8.90
  -6   5  -1   21.40    9.20
   6   5   1   34.10    9.30
   7  -5   1   53.29    5.90
  -7  -5  -1   39.70    9.30
  -7  -5  -1   53.69   10.20
   7  -5   1   38.80   11.30
  -7   5  -1   55.19   13.40
  -7   5  -1   40.10    8.70
  -7   5  -1   55.99   10.20
   7   5   1   59.59   10.80
   7   5   1   53.69   11.40
   7   5   1   68.09   13.40
  -8  -5  -1   47.00   11.50
   8  -5   1   52.89    8.10
   8  -5   1   50.29   13.40
  -8  -5  -1   63.59   12.00
  -8   5  -1   54.09   10.80
   8   5   1   64.29   14.70
  -8   5  -1   49.20   13.50
   8   5   1   45.40   10.20
   9  -5   1   18.00   11.50
  -9  -5  -1   23.70    9.30
   9   5   1   34.90    8.60
  -9   5  -1   22.60   12.20
   9   5   1   37.40   12.20
  -9   5  -1   14.90    7.90
  -9   5  -1   36.30    8.70
   9   5   1   32.20    9.30
  10  -5   1   16.10   12.40
 -10   5  -1   26.00   11.60
 -10   5  -1   46.60   12.50
  10   5   1   23.80   11.20
  -9   6   1   79.49   13.20
   9   6  -1   79.39    7.70
  -9   6   1   63.49   12.10
  -8  -6   1   88.09   15.20
  -8  -6   1   75.99    9.50
   8   6  -1  120.79   14.90
   8   6  -1  110.59    9.40
  -8   6   1   85.99   18.00
  -8   6   1   98.79   10.80
  -8   6   1  114.39   15.00
   8   6  -1  123.99   19.80
  -7  -6   1   10.00    5.60
  -7  -6   1   13.70    7.00
   7   6  -1   14.90    7.10
  -7   6   1   20.80    7.20
   7   6  -1   21.30    5.70
  -7   6   1   10.60    8.10
   7   6  -1   22.50    8.20
  -6  -6   1   27.60    6.80
   6   6  -1   46.20   10.10
  -6   6   1   44.40   12.40
  -6   6   1   40.60    7.70
  -6   6   1   46.50    8.30
   6   6  -1   34.40    9.80
   5   6  -1   26.00    6.70
   5   6  -1   10.30    6.60
   5   6  -1   21.70    7.40
  -5   6   1   22.00    5.60
   5   6  -1   25.90    5.20
  -5   6   1   15.00    8.40
  -5   6   1   19.80    8.50
  -5   6   1   25.70    5.50
  -4  -6   1   94.79    7.40
  -4   6   1   71.59   12.80
   4   6  -1  119.09   11.80
  -4   6   1   79.29   12.80
  -4   6   1  102.39    6.50
  -4   6   1  116.09   17.20
  -4   6   1  102.49    6.70
   4   6  -1  115.29   11.00
   4   6  -1   88.19   10.50
   4   6  -1   94.49    8.50
   3   6  -1  157.58   11.60
  -3   6   1  138.99   14.40
   3   6  -1  157.78   10.90
   3   6  -1  159.58   12.50
  -3   6   1  162.88   16.10
   3   6  -1  159.48   11.20
   3   6  -1  167.88   11.30
  -3   6   1  134.09   14.10
   2   6  -1  461.55   18.50
   2   6  -1  457.05   15.60
   2   6  -1  467.45   15.90
   2   6  -1  435.26   19.40
  -2   6   1  444.66   24.20
   2   6  -1  457.75   19.70
  -2   6   1  446.76   21.70
  -2   6   1  446.86   22.00
  -1   6   1  379.36   21.40
   1   6  -1  373.66   18.70
   1   6  -1  392.16   18.00
   1   6  -1  394.46   12.00
  -1   6   1  384.46   19.30
  -1   6   1  422.66   19.70
   1   6  -1  417.06   19.30
   1   6  -1  391.26   12.00
   1   6  -1  377.66   18.10
  -1   6   1  385.66   21.20
   0   6  -1  217.48   14.60
   0   6  -1  230.08   15.40
   0   6  -1  232.88   16.00
   0   6   1  249.18   16.90
   0   6   1  220.68   13.90
   0   6   1  213.98   13.50
   0   6  -1  213.08   15.00
   0   6   1  207.78   15.30
   0   6   1  232.38    8.40
  -1   6  -1   50.99   10.00
   1   6   1   59.09    7.30
   1   6   1   49.60    6.10
  -1   6  -1   55.39   10.70
  -1   6  -1   48.90    9.60
   1   6   1   65.19    9.40
   1   6   1   65.69   11.50
   1   6   1   49.50    9.30
  -1   6  -1   41.30    9.70
  -2   6  -1  374.96   21.50
   2   6   1  391.06   20.10
   2   6   1  379.76   14.60
  -2   6  -1  401.46   21.30
   2   6   1  401.26   15.80
  -2   6  -1  364.16   20.90
   2   6   1  387.06   14.70
   2   6   1  395.16   15.70
  -2   6  -1  377.66   21.00
  -3  -6  -1  821.02   20.00
   3   6   1  887.11   30.30
   3   6   1  914.51   26.80
  -3   6  -1  848.52   33.60
   3   6   1  896.91   20.10
   3   6   1  885.31   20.10
   3   6   1  913.11   30.30
  -3   6  -1  855.11   33.10
  -3   6  -1  877.51   34.10
  -3   6  -1  907.01   35.60
  -4  -6  -1  267.77   12.90
  -4  -6  -1  244.88   15.50
   4   6   1  255.97   15.90
  -4   6  -1  251.87    9.50
  -4   6  -1  233.28   19.50
   4   6   1  260.27   16.30
   4   6   1  238.18   17.20
  -5  -6  -1   83.59   11.10
  -5  -6  -1   75.39    9.70
   5   6   1  108.49   15.00
  -5   6  -1   74.19    7.40
   5   6   1   85.99   13.60
  -5   6  -1  106.79   17.40
   5   6   1   92.69   11.50
  -5   6  -1   84.19    7.80
  -6  -6  -1    4.40    5.50
  -6  -6  -1   16.00    6.90
  -6   6  -1   17.00    8.60
  -6   6  -1   20.50    6.10
   6   6   1   21.10    8.30
   6   6   1   23.00    8.80
  -6   6  -1   14.60    5.70
   6   6   1   25.60   10.20
  -7  -6  -1    3.30    5.70
   7  -6   1    4.00    6.30
  -7  -6  -1    1.20    5.50
   7   6   1   20.70    7.00
   7   6   1    5.00    7.10
  -7   6  -1    9.50    5.30
  -7   6  -1    3.30    5.20
  -7   6  -1   -4.60    6.80
   7   6   1   10.80    8.40
   8  -6   1    2.30    9.20
  -8  -6  -1    9.90    7.60
  -8   6  -1   23.30    6.60
  -8   6  -1    8.00   11.30
  -8   6  -1    4.40    8.80
   8   6   1   16.40    8.90
   8   6   1   12.00    9.20
   8   6   1   24.30    6.80
   9  -6   1   18.50   10.70
  -9   6  -1   19.00    8.00
   9   6   1   18.40    9.20
  -9   6  -1   18.80   12.10
  -9   6  -1   23.50    9.20
  -8   7   1   31.30    8.00
  -8   7   1   16.50   10.20
   8   7  -1   48.90   12.20
  -8   7   1   62.79   10.90
  -8   7   1   47.30   14.40
  -7  -7   1   18.10    7.10
   7   7  -1   15.90    8.00
  -7   7   1   20.60    7.70
  -7   7   1    4.20    8.30
  -7   7   1   21.00    6.40
   7   7  -1    8.30   11.00
  -6  -7   1    5.40    4.50
  -6   7   1    6.20    7.40
  -6   7   1    4.10    7.30
   6   7  -1    4.60    6.90
  -6   7   1    9.70    4.40
  -6   7   1    4.00    3.90
   6   7  -1    1.80    5.30
   6   7  -1    8.90    4.90
   6   7  -1   12.30    4.40
  -5  -7   1    9.50    5.20
   5   7  -1    8.20    6.10
   5   7  -1   10.50    6.80
  -5   7   1   20.00    9.10
   5   7  -1   13.00    5.30
  -5   7   1   11.90    8.20
   5   7  -1   17.30    7.40
   4   7  -1   61.99    8.10
   4   7  -1   54.99    6.90
   4   7  -1   40.60    9.60
  -4   7   1   41.80   11.00
   4   7  -1   39.20    8.70
  -4   7   1   44.80   10.90
   4   7  -1   47.00    8.10
   4   7  -1   50.99    9.50
   3   7  -1    4.50    5.30
   3   7  -1   19.30    6.10
   3   7  -1   -0.60    5.70
   3   7  -1    9.30    5.40
  -3   7   1   16.40    8.90
   3   7  -1   14.10    5.80
  -3   7   1   20.30    7.80
   3   7  -1   11.00    4.80
   2   7  -1   89.79    7.80
   2   7  -1   89.79    9.80
  -2   7   1  103.79   16.50
  -2   7   1   89.99   11.10
   2   7  -1   83.29   11.00
   2   7  -1   94.19    8.30
   2   7  -1  113.39   10.00
   2   7  -1  103.99   10.90
  -2   7   1   95.39   12.00
   1   7  -1  109.29   12.20
  -1   7   1  124.49   13.60
  -1   7   1  100.29   13.10
  -1   7   1  121.99   11.40
   1   7  -1  111.19   11.90
   1   7  -1  124.59   12.40
  -1   7   1  128.69   13.00
   1   7  -1  135.39   11.90
   0   7   1  107.39   13.80
   0   7  -1   90.59   11.50
   0   7   1   69.29   12.80
   0   7  -1   89.39   10.40
   0   7   1   86.59    9.70
   0   7  -1   91.29   13.50
   0   7   1   83.49   14.20
   0   7  -1   92.89   10.10
   1   7   1   88.39    8.80
   1   7   1   75.79    6.70
   1   7   1   89.09   13.00
  -1   7  -1   85.19   11.40
  -1   7  -1   81.59   12.40
   1   7   1   69.39    6.70
  -1   7  -1   96.69   14.60
   1   7   1   83.29   11.30
  -1   7  -1   99.79   12.60
   2   7   1   11.50    4.90
   2   7   1    8.40    4.50
  -2   7  -1    6.70    5.50
  -2   7  -1    4.60    5.50
   2   7   1    3.70    6.30
   2   7   1   14.10    5.00
   2   7   1   13.30    5.80
  -2   7  -1   -0.70    5.00
  -2   7  -1   18.20    7.70
   2   7   1   -1.00    3.90
   3   7   1  181.58    9.00
  -3   7  -1  147.89   16.00
   3   7   1  182.28   12.90
   3   7   1  167.48   13.50
  -3   7  -1  202.28   18.30
   3   7   1  168.28    9.40
   3   7   1  192.58   13.10
   3   7   1  177.28   16.20
  -4  -7  -1   89.69    6.50
  -4   7  -1   76.59   14.60
   4   7   1   93.09   15.20
   4   7   1   98.79   15.10
  -4   7  -1   97.89   17.70
   4   7   1   95.99   11.30
   5   7   1   11.70    6.80
   5   7   1   20.00    7.10
   5   7   1   23.20    9.40
  -5   7  -1    8.90    7.00
  -5   7  -1    7.30    8.30
  -6  -7  -1   -8.00    5.40
  -6  -7  -1    5.90    6.10
   6   7   1   11.70    6.80
  -6   7  -1   -0.60    3.90
  -6   7  -1   14.60    8.60
  -6   7  -1   14.40    4.90
   6   7   1   20.80    8.10
   6   7   1    5.50    6.20
  -7  -7  -1   -6.20    8.00
   7   7   1   22.40    6.50
   7   7   1    4.30    7.10
   7   7   1   -2.00    6.80
  -7   7  -1    8.70    7.60
  -7   7  -1    8.70    4.30
  -6   8   1   62.09   16.30
   6   8  -1   63.19   11.90
  -6   8   1   31.10   11.90
   6   8  -1   48.80   11.30
  -5   8   1   27.70   10.80
   5   8  -1   31.70    8.40
  -5   8   1   21.90    9.60
   5   8  -1   46.40    9.40
   5   8  -1   27.30    8.10
   4   8  -1   12.30    6.70
   4   8  -1   23.00    6.80
  -4   8   1   21.10    9.70
   4   8  -1   33.50    7.90
   4   8  -1   22.90    6.00
  -4   8   1   21.50    9.80
   4   8  -1   16.00    9.50
  -3   8   1   66.09   14.90
   3   8  -1   57.99    9.60
   3   8  -1   56.09    8.90
   3   8  -1   37.50   11.00
   3   8  -1   67.39    7.90
   3   8  -1   63.39   10.50
  -3   8   1   64.79   13.80
   3   8  -1   81.59    9.20
  -2   8   1   64.09   13.70
   2   8  -1   68.09   10.10
   2   8  -1   75.99   12.40
   2   8  -1   66.19   11.00
  -2   8   1   49.50   12.20
   2   8  -1   39.00   10.30
   2   8  -1   68.49    6.80
   2   8  -1   68.79    6.70
   1   8  -1   32.50    9.40
  -1   8   1   54.19   11.60
   1   8  -1   54.89   10.90
   1   8  -1   43.60    9.10
   1   8  -1   51.89    9.90
  -1   8   1   58.89   13.00
   0   8   1   94.79    9.20
   0   8  -1   72.79   12.90
   0   8  -1   94.09   10.10
   0   8  -1   80.89   14.50
   0   8   1   67.29   11.40
   0   8   1   66.89   13.00
   1   8   1   -0.90    7.30
   1   8   1    8.40    5.40
  -1   8  -1   -1.10    5.90
   1   8   1   14.40    4.80
  -2   8  -1   78.69   15.50
   2   8   1   68.59   13.90
   2   8   1   89.79    8.60
  -2   8  -1   82.79   14.40
   2   8   1   81.29    8.30
   2   8   1   71.69    7.60
   2   8   1   91.49   14.30
   2   8   1   62.39    9.20
   3   8   1   29.20   11.10
   3   8   1   41.10    9.20
  -3   8  -1   49.60   12.70
  -3   8  -1   61.29   13.70
   3   8   1   41.80    8.30
   3   8   1   37.40    8.00
  -4   8  -1  161.98   19.10
  -4   8  -1  180.78   19.10
   4   8   1  177.58   14.10
   4   8   1  176.28   14.50
   4   8   1  203.78   22.70
  -5   8  -1    4.90    7.20
   5   8   1   12.80    6.90
   5   8   1   -4.80    7.60
  -5   8  -1    3.40    7.40
   5   8   1    1.20    6.10
  -2   9   1  111.89   17.60
  -2   9   1   66.29   15.50
   2   9  -1   64.29   13.20
   2   9  -1   68.49   11.50
  -1   9   1   29.60    9.60
  -1   9   1    1.20    7.30
   1   9  -1   11.50    7.60
   1   9  -1   13.80    6.60
   0   9  -1   98.79   15.00
   0   9  -1   83.79   15.50
   0   9   1   90.09   14.00
   0   9   1   97.49   16.60
  -1   9  -1   27.00    9.70
  -1   9  -1   46.40   11.80
   1   9   1   47.20    9.50
   1   9   1   43.20   13.30
   2   9   1   22.90   12.30
   2   9   1   20.40    6.60
  -2   9  -1   42.30   12.00
  -2   9  -1   22.10    9.30
 -12   0   2   54.99   12.90
 -12   0   2   46.60   14.20
 -12   0   2   27.40   14.10
  12   0  -2   53.69   13.80
  12   0  -2   66.99   12.60
  11   0  -2   66.49   13.30
 -11   0   2   60.49   15.30
 -11   0   2   69.19   14.20
  11   0  -2   48.70   10.50
 -11   0   2   90.29   16.80
 -10   0   2    1.50    7.40
 -10   0   2   19.70   10.10
 -10   0   2    2.20    7.00
  10   0  -2   14.50    9.20
  10   0  -2    9.70    7.00
 -10   0   2   11.30    8.00
  10   0  -2    5.90    7.20
   9   0  -2  405.46   22.40
  -9   0   2  415.76   23.30
   9   0  -2  435.56   24.20
  -9   0   2  402.46   23.60
   9   0  -2  389.46   22.40
  -9   0   2  428.46   23.50
  -8   0   2  257.27   17.80
   8   0  -2  262.67   17.00
  -8   0   2  242.38   17.00
   8   0  -2  243.78   17.60
  -8   0   2  242.08   16.80
   8   0  -2  252.67   18.10
   8   0  -2  240.68   17.00
  -8   0   2  246.18   18.00
   7   0  -2   66.19   10.10
  -7   0   2   90.69   10.20
  -7   0   2   95.39   14.60
  -7   0   2   66.29   10.70
   7   0  -2   66.09   10.60
   7   0  -2   89.89   13.00
  -7   0   2   75.09   11.20
  -6   0   2    1.60    4.50
  -6   0   2   -7.20    3.70
   6   0  -2   -1.00    3.40
   6   0  -2   -5.10    3.50
  -6   0   2    5.50    4.50
   6   0  -2    0.10    3.70
   6   0  -2   -0.40    4.10
  -6   0   2   -3.60    4.00
  -5   0   2  108.99    9.60
  -5   0   2  118.29    9.80
   5   0  -2  119.99   10.10
  -5   0   2  115.79    9.20
   5   0  -2  123.19   10.10
  -5   0   2  123.89   10.20
   5   0  -2  118.09    9.20
   5   0  -2  106.39    9.30
  -4   0   2  480.45   15.70
   4   0  -2  461.75   16.50
  -4   0   2  486.75   16.70
   4   0  -2  466.55   16.40
   4   0  -2  453.65   16.10
   4   0  -2  470.75   15.60
   3   0  -2 1790.02   31.90
  -3   0   2 1709.63   33.20
  -3   0   2 1766.02   33.60
   3   0  -2 1740.13   33.40
  -3   0   2 1783.72   31.80
   3   0  -2 1849.61   33.80
  -3   0   2 1814.62   33.80
   2   0  -2  166.08    7.70
  -2   0   2  182.38    8.10
   2   0  -2  178.58    6.80
  -2   0   2  193.98    8.00
   2   0  -2  179.58    7.80
  -2   0   2  179.98    6.80
  -2   0   2  171.68    7.70
   2   0  -2  171.58    7.70
  -1   0   2  143.19    5.70
   1   0  -2  142.49    5.70
  -1   0   2  138.59    5.00
  -1   0  -2  417.36   10.40
   1   0   2  414.56   11.20
   1   0   2  426.86   12.30
  -1   0  -2  437.26   12.60
   1   0   2  441.56   10.60
   1   0   2  438.06   11.40
  -1   0  -2  419.26   11.30
  -3   0  -2   -1.20    2.80
   3   0   2    3.90    3.60
   3   0   2    5.80    3.70
  -3   0  -2    7.20    4.90
  -3   0  -2    0.10    3.70
  -3   0  -2    3.90    3.20
  -3   0  -2    7.20    4.50
   3   0   2   10.00    4.50
  -4   0  -2  235.68   12.70
   4   0   2  263.87   14.00
  -4   0  -2  249.68   13.20
  -4   0  -2  268.07   14.20
  -4   0  -2  269.27   12.30
   4   0   2  228.38   12.50
   4   0   2  251.97   13.00
  -5   0  -2  851.61   24.90
   5   0   2  823.62   25.90
  -5   0  -2  823.62   27.30
  -5   0  -2  832.32   26.50
  -5   0  -2  863.11   26.40
   5   0   2  857.41   27.90
  -6   0  -2  569.14   23.60
  -6   0  -2  610.74   24.90
  -6   0  -2  623.14   22.60
   6   0   2  561.84   23.00
   6   0   2  607.24   23.90
   6   0   2  580.54   24.50
  -7   0  -2    3.70    7.20
  -7   0  -2   -0.20    6.40
   7   0   2    0.70    5.60
   7   0   2   -3.60    5.10
  -7   0  -2   -4.00    4.70
  -7   0  -2    2.20    6.70
   7   0   2   -7.80    4.10
  -8   0  -2  352.26   22.00
   8   0   2  381.26   22.20
  -8   0  -2  380.96   22.90
  -8   0  -2  385.46   20.10
   8   0   2  418.06   24.10
  -8   0  -2  373.56   20.60
   8   0   2  326.27   20.70
  -9   0  -2   40.90   11.50
  -9   0  -2   66.49   13.00
  -9   0  -2   57.39   10.40
  -9   0  -2   48.60   11.20
   9   0   2   49.90   12.40
   9   0   2   27.40   14.40
  10   0   2    0.10    6.50
  10   0   2   -3.00    6.90
 -10   0  -2   -2.40    7.30
 -10   0  -2   15.30    9.80
 -10   0  -2   -4.00    6.30
 -11   0  -2    2.70    7.90
  11   0   2    2.60    6.90
  11   0   2   15.60    7.70
 -11   0  -2    7.10    8.20
 -11   0  -2    8.60    8.50
  12  -1  -2   52.29   12.80
 -12  -1   2   74.19   19.50
 -12  -1   2   62.99   15.00
  12  -1  -2   68.59   14.50
 -12   1   2   55.59   16.40
 -12   1   2   73.09   16.60
  12   1  -2   79.89   15.10
 -11  -1   2   61.59   14.80
 -11  -1   2   39.00   12.50
 -11  -1   2   53.29   12.20
  11  -1  -2   96.09   17.50
  11  -1  -2   81.59   16.60
 -11   1   2   65.69   15.10
 -11   1   2   49.90   12.10
 -11   1   2   54.69   12.10
  11   1  -2   63.79   14.30
  11   1  -2   69.49   13.80
 -10  -1   2   86.19   13.90
  10  -1  -2  110.69   17.70
 -10  -1   2   90.49   15.30
 -10  -1   2  123.29   14.10
 -10  -1   2  109.29   14.20
  10  -1  -2  140.69   20.20
 -10   1   2  104.79   19.20
 -10   1   2  102.29   16.10
  10   1  -2  103.59   13.30
  10   1  -2   91.19   15.60
  10   1  -2  107.79   12.90
 -10   1   2  100.59   15.50
  10   1  -2  111.69   17.40
   9  -1  -2  159.78   15.50
  -9  -1   2  193.68   16.30
  -9  -1   2  189.18   15.50
   9  -1  -2  172.38   16.90
  -9  -1   2  170.68   16.70
  -9  -1   2  267.67   26.30
   9  -1  -2  185.68   16.70
   9  -1  -2  217.88   17.60
  -9   1   2  186.28   16.50
   9   1  -2  199.48   15.40
   9   1  -2  217.88   16.10
  -9   1   2  181.88   16.00
   9   1  -2  205.38   18.20
  -9   1   2  171.48   16.30
   9   1  -2  223.98   18.30
  -9   1   2  200.38   17.70
  -8  -1   2  260.27   18.90
   8  -1  -2  284.17   19.10
  -8  -1   2  267.37   17.10
  -8  -1   2  288.97   17.40
   8  -1  -2  258.37   17.80
   8  -1  -2  274.57   18.00
   8   1  -2  261.07   22.00
   8   1  -2  278.57   17.00
  -8   1   2  270.47   18.40
  -8   1   2  227.58   16.70
  -8   1   2  280.57   18.80
  -8   1   2  242.98   18.00
   8   1  -2  263.47   16.40
  -7  -1   2   43.40    9.20
  -7  -1   2   42.30    9.90
  -7  -1   2   40.50    8.80
   7  -1  -2   30.40    7.40
  -7  -1   2   60.99   11.50
   7  -1  -2   42.00    9.50
   7  -1  -2   37.30    8.60
   7  -1  -2   25.10    7.30
   7   1  -2   33.30    8.10
   7   1  -2   43.30    8.80
  -7   1   2   38.10    9.50
   7   1  -2   72.69   17.80
  -7   1   2   52.49   11.20
  -7   1   2   24.40    7.30
  -7   1   2   31.70    8.00
   7   1  -2   34.10    8.10
  -6  -1   2   77.09    9.80
   6  -1  -2   59.49    9.40
  -6  -1   2   62.59    9.10
  -6  -1   2   87.39    9.70
   6  -1  -2   77.49    9.50
   6  -1  -2   60.29    9.00
   6  -1  -2   89.39   12.30
  -6   1   2   80.19   11.80
   6   1  -2   65.79    7.80
  -6   1   2   63.49    8.80
  -6   1   2   76.99    9.50
   6   1  -2   89.09   10.10
  -6   1   2   59.99    9.00
   6   1  -2   90.79   10.30
   6   1  -2   75.69    8.30
  -5  -1   2  449.16   16.80
   5  -1  -2  460.45   19.80
  -5  -1   2  433.46   17.80
   5  -1  -2  426.56   18.20
  -5  -1   2  448.96   15.60
  -5  -1   2  445.26   18.20
   5  -1  -2  456.25   17.50
   5  -1  -2  459.15   17.40
  -5   1   2  413.86   18.20
   5   1  -2  440.46   15.40
  -5   1   2  428.86   17.10
   5   1  -2  453.55   16.60
   5   1  -2  469.65   18.40
  -5   1   2  439.56   18.20
  -5   1   2  429.86   17.40
   4  -1  -2 1119.69   28.40
   4  -1  -2 1132.49   28.50
  -4  -1   2 1155.28   23.90
   4  -1  -2 1138.09   26.70
  -4  -1   2 1119.79   27.50
   4  -1  -2 1140.09   26.50
  -4  -1   2 1141.69   26.20
  -4   1   2 1139.49   29.00
   4   1  -2 1153.98   26.20
  -4   1   2 1146.19   26.90
   4   1  -2 1110.49   27.60
   4   1  -2 1135.79   23.70
  -4   1   2 1118.09   26.90
  -4   1   2 1177.68   28.70
   3  -1  -2 3118.99   50.39
  -3  -1   2 3137.99   50.29
  -3  -1   2 3209.88   46.40
  -3  -1   2 3236.58   52.39
  -3  -1   2 3166.48   52.29
   3  -1  -2 3224.08   53.89
   3  -1  -2 3102.19   53.39
  -3   1   2 3093.79   50.89
   3   1  -2 3165.68   50.39
   3   1  -2 3150.98   52.09
  -3   1   2 3127.29   53.19
  -3   1   2 2992.00   50.69
   3   1  -2 3096.59   46.20
  -3   1   2 3207.48   54.19
  -2  -1   2 5678.73   72.99
  -2  -1   2 5726.43   79.99
  -2  -1   2 5513.75   79.59
   2  -1  -2 5627.64   78.59
   2   1  -2 5592.84   79.99
   2   1  -2 5735.93   72.99
   2   1  -2 5457.05   79.69
  -2   1   2 5675.63   81.99
  -2   1   2 5604.94   78.79
  -2   1   2 5475.15   78.69
   0  -1  -2 1425.46   25.60
   0  -1  -2 1408.76   23.10
   0  -1   2 1411.86   25.30
   0  -1  -2 1400.16   21.40
   0  -1   2 1405.36   23.20
   0  -1   2 1391.66   21.80
   0  -1   2 1357.36   21.60
   0   1   2 1404.86   25.50
   0   1  -2 1382.96   25.10
   0   1  -2 1377.96   22.00
   0   1  -2 1394.96   23.00
   0   1   2 1399.16   23.30
   0   1  -2 1368.86   21.90
   0   1   2 1391.06   23.20
   0   1   2 1414.16   21.50
  -3  -1  -2  348.17   10.40
  -3  -1  -2  358.76   14.20
   3  -1   2  352.96   12.90
  -3  -1  -2  355.16   13.90
  -3  -1  -2  350.86   14.40
   3  -1   2  343.47   15.00
  -3   1  -2  366.46   13.30
  -3   1  -2  357.76   14.20
  -3   1  -2  331.47   14.60
  -3   1  -2  322.67   12.80
   3   1   2  358.36   14.10
   3   1   2  341.37   13.90
  -3   1  -2  358.06   14.30
   3   1   2  341.97   14.20
  -4  -1  -2 5269.27   84.89
   4  -1   2 5156.18   81.89
   4  -1   2 5318.07   88.59
  -4  -1  -2 5063.89   83.59
  -4  -1  -2 5199.88   77.09
  -4  -1  -2 5276.57   84.99
  -4   1  -2 5148.58   82.19
  -4   1  -2 5150.78   84.39
  -4   1  -2 5062.69   83.69
  -4   1  -2 5238.28   83.09
   4   1   2 5155.18   84.49
  -4   1  -2 4998.80   86.09
   4   1   2 5244.58   84.79
   5  -1   2  755.72   24.20
  -5  -1  -2  810.82   26.40
  -5  -1  -2  784.82   25.50
  -5  -1  -2  792.82   21.80
   5  -1   2  793.02   27.60
   5  -1   2  807.52   24.80
  -5  -1  -2  805.82   26.30
  -5   1  -2  779.32   25.40
  -5   1  -2  791.52   27.30
  -5   1  -2  780.52   25.70
  -5   1  -2  763.52   24.50
   5   1   2  800.52   26.20
  -5   1  -2  813.12   25.50
   5   1   2  818.02   26.30
  -6  -1  -2  290.77   13.90
  -6  -1  -2  236.18   21.70
   6  -1   2  294.97   18.20
  -6  -1  -2  255.77   16.30
  -6  -1  -2  282.07   17.20
   6  -1   2  246.28   15.20
   6  -1   2  305.37   16.30
  -6   1  -2  249.68   17.00
  -6   1  -2  285.17   16.20
   6   1   2  295.87   17.10
   6   1   2  293.27   17.00
   6   1   2  274.37   18.30
  -6   1  -2  294.67   16.90
  -6   1  -2  280.07   16.10
  -6   1  -2  292.27   17.00
  -7  -1  -2  168.48   14.50
   7  -1   2  154.98   13.50
   7  -1   2  164.28   15.70
  -7  -1  -2  145.49   11.70
   7  -1   2  154.88   13.40
  -7  -1  -2  165.28   15.80
  -7   1  -2  150.78   13.80
   7   1   2  160.08   14.80
  -7   1  -2  154.98   15.70
  -7   1  -2  154.88   14.40
  -7   1  -2  158.18   13.60
  -7   1  -2  147.19   13.90
   7   1   2  172.68   15.00
   7   1   2  137.09   13.60
  -8  -1  -2    9.20    7.50
   8  -1   2    1.70    7.10
  -8  -1  -2   16.20    7.70
  -8  -1  -2   14.60    5.40
  -8  -1  -2    6.30    5.60
   8  -1   2   12.50    7.40
   8  -1   2   -1.90    6.30
  -8  -1  -2   14.60    9.20
  -8   1  -2   26.10    9.50
  -8   1  -2    4.90    7.00
   8   1   2    0.10    5.70
  -8   1  -2   24.20    7.40
  -8   1  -2    7.90    5.50
   8   1   2   19.80    8.10
   8   1   2   26.60   10.40
  -8   1  -2    8.10    7.10
   9  -1   2   30.80   10.00
  -9  -1  -2   44.80    9.20
  -9  -1  -2   36.90   11.30
  -9  -1  -2   22.90    8.50
  -9  -1  -2   30.50   10.90
   9  -1   2   35.50   12.00
   9   1   2   36.70   11.50
  -9   1  -2   26.40    8.80
   9   1   2   28.00   10.40
  -9   1  -2   29.60    9.50
   9   1   2   30.40    9.70
  -9   1  -2   27.30    9.00
 -10  -1  -2   41.80   12.80
 -10  -1  -2   19.50    8.50
 -10  -1  -2   50.59   16.60
  10  -1   2   32.40   10.00
 -10  -1  -2   31.60    8.20
  10  -1   2   29.50    9.80
 -10   1  -2   48.70   11.80
 -10   1  -2   36.70   12.20
  10   1   2   25.50    7.60
  10   1   2   34.40   10.90
 -10   1  -2   18.70    9.60
 -11  -1  -2    3.90    7.40
  11  -1   2   15.30    7.70
 -11  -1  -2    4.00    8.60
 -11  -1  -2    6.90   10.10
  11  -1   2    8.30    8.00
 -11   1  -2    0.00    6.70
 -11   1  -2   -7.50    6.10
  11   1   2    7.30   10.10
  11   1   2   11.50    7.90
 -11   1  -2    6.20    8.50
 -12  -2   2  109.69   18.70
 -12  -2   2  120.99   21.70
  12  -2  -2   67.19   18.50
 -12   2   2  104.29   21.60
  12   2  -2  117.09   14.70
 -12   2   2   86.39   17.60
 -11  -2   2   33.20   10.60
  11  -2  -2   26.50   11.70
 -11   2   2   35.60   12.60
  11   2  -2   25.30    8.00
 -11   2   2   34.20   11.40
  11   2  -2   22.30   11.00
 -11   2   2   42.80   13.00
  11   2  -2   18.70    9.10
 -10  -2   2   11.00    9.00
  10  -2  -2   17.10    8.80
 -10  -2   2    9.50    7.40
  10  -2  -2   24.80   10.10
  10   2  -2    7.30    5.60
 -10   2   2    9.70    7.80
 -10   2   2   10.00    8.20
  10   2  -2   14.10    9.10
  10   2  -2   12.70    9.70
 -10   2   2   22.00    8.20
  10   2  -2   19.30    6.30
   9  -2  -2   66.99   11.30
  -9  -2   2   54.19   11.20
  -9  -2   2   81.49   13.40
  -9  -2   2  116.49   20.70
  -9  -2   2   78.69   13.40
  -9   2   2   78.79   14.40
   9   2  -2  116.99   22.80
   9   2  -2   85.69   12.60
  -9   2   2   83.09   14.30
   9   2  -2   88.59   15.90
  -9   2   2   46.10   10.60
   9   2  -2   85.89   12.60
  -8  -2   2  195.68   14.50
  -8  -2   2  166.08   13.90
   8  -2  -2  171.58   16.80
  -8  -2   2  179.88   16.10
   8  -2  -2  183.38   15.10
  -8  -2   2  176.68   15.40
   8  -2  -2  171.18   16.00
  -8   2   2  153.18   15.20
  -8   2   2  172.78   15.20
   8   2  -2  167.18   12.80
   8   2  -2  178.98   16.50
   8   2  -2  180.38   16.10
   8   2  -2  179.98   13.20
  -8   2   2  182.08   16.60
  -8   2   2  165.08   14.50
   7  -2  -2   86.29   10.40
  -7  -2   2   71.39   11.70
  -7  -2   2   99.59   10.40
   7  -2  -2  103.79   15.30
  -7  -2   2   84.89   10.10
   7  -2  -2   95.59   14.30
  -7  -2   2   89.59   11.30
  -7   2   2  102.29   12.50
   7   2  -2   84.69    9.30
   7   2  -2  102.29   11.30
  -7   2   2   94.89   11.00
   7   2  -2   81.89   11.80
  -7   2   2   90.09   10.80
  -7   2   2   97.99   12.00
  -6  -2   2  312.17   14.80
  -6  -2   2  286.27   16.40
   6  -2  -2  306.07   17.60
  -6  -2   2  319.97   14.20
   6  -2  -2  305.07   15.20
   6  -2  -2  277.37   14.70
  -6  -2   2  321.27   16.90
   6  -2  -2  301.47   18.20
  -6   2   2  294.77   15.50
  -6   2   2  303.57   18.10
   6   2  -2  286.27   13.30
  -6   2   2  302.67   16.00
   6   2  -2  316.27   14.70
   6   2  -2  338.57   17.80
   6   2  -2  291.57   16.90
  -6   2   2  311.27   17.90
  -5  -2   2  686.63   20.50
   5  -2  -2  706.73   21.30
  -5  -2   2  662.83   22.60
  -5  -2   2  728.73   19.20
   5  -2  -2  729.63   25.10
   5  -2  -2  736.83   26.10
   5  -2  -2  720.13   21.50
  -5  -2   2  672.83   23.00
  -5   2   2  716.93   22.00
  -5   2   2  715.93   25.10
   5   2  -2  708.53   23.80
  -5   2   2  685.03   24.90
   5   2  -2  714.63   24.50
  -5   2   2  722.03   22.40
   5   2  -2  731.13   19.10
   5   2  -2  720.53   20.80
  -4  -2   2 1147.99   28.10
  -4  -2   2 1152.48   25.70
   4  -2  -2 1119.59   25.30
  -4  -2   2 1110.49   22.10
  -4  -2   2 1080.79   27.40
   4  -2  -2 1065.59   25.10
   4  -2  -2 1063.69   29.30
   4   2  -2 1097.29   27.80
  -4   2   2 1231.58   31.30
   4   2  -2 1076.69   27.90
  -4   2   2 1060.69   29.70
   4   2  -2 1099.49   22.00
  -4   2   2 1071.19   33.90
  -4   2   2 1079.29   25.80
   4   2  -2 1080.19   24.80
  -3  -2   2 2086.99   38.10
   3  -2  -2 2005.20   42.40
  -3  -2   2 2048.20   31.30
  -3  -2   2 1990.20   36.20
   3  -2  -2 2000.60   35.10
   3  -2  -2 2052.49   35.00
   3  -2  -2 2021.40   40.90
   3   2  -2 2066.19   31.50
  -3   2   2 2015.20   41.20
  -3   2   2 2067.99   36.00
   3   2  -2 2071.79   36.50
  -3   2   2 2040.80   41.80
  -3   2   2 1947.71   35.80
   3   2  -2 2040.90   38.30
  -2  -2   2  606.14   11.50
  -2  -2   2  589.54   15.10
  -2  -2   2  598.74   15.10
   2  -2  -2  612.54   13.40
  -2  -2   2  610.94   16.00
   2  -2  -2  611.04   13.60
   2  -2  -2  613.04   17.70
   2   2  -2  601.94   15.60
  -2   2   2  622.44   19.00
   2   2  -2  620.34   15.70
   2   2  -2  619.14   11.50
   2   2  -2  598.04   15.70
  -2   2   2  604.74   17.80
  -2   2   2  622.74   14.30
  -2   2   2  612.04   14.20
   1  -2  -2 1459.35   27.70
  -1  -2   2 1468.85   28.30
  -1  -2   2 1479.35   24.00
  -1  -2   2 1470.85   24.00
   1  -2  -2 1456.35   23.50
   1   2  -2 1486.95   28.30
  -1   2   2 1471.85   31.00
   1   2  -2 1497.85   24.40
  -1   2   2 1495.55   24.60
  -1   2   2 1470.15   27.90
   1   2  -2 1539.35   25.20
  -1   2   2 1494.55   24.60
   1   2  -2 1463.75   24.10
   1   2  -2 1477.75   24.80
   0  -2  -2 1325.47   22.60
   0  -2   2 1328.67   25.20
   0  -2  -2 1381.46   23.10
   0  -2  -2 1366.56   28.10
   0  -2  -2 1303.77   22.30
   0  -2   2 1287.27   27.10
   0   2  -2 1296.67   27.00
   0   2   2 1327.77   23.30
   0   2   2 1345.67   22.90
   0   2   2 1349.96   28.00
   0   2  -2 1337.87   20.90
   0   2   2 1313.57   23.10
   0   2  -2 1329.37   25.00
   0   2  -2 1296.17   20.60
   1  -2   2 4749.92   63.39
  -1  -2  -2 4898.21   69.19
   1  -2   2 4688.83   63.29
  -1  -2  -2 4756.82   72.69
  -1  -2  -2 4700.73   68.69
   1  -2   2 4761.72   73.09
   1  -2   2 4557.54   73.69
  -1   2  -2 4840.82   72.99
  -1   2  -2 4722.23   65.19
   1   2   2 4857.81   69.49
   1   2   2 4834.22   73.09
  -1   2  -2 4771.62   65.09
   1   2   2 4696.23   69.29
  -1   2  -2 4684.13   73.69
   2  -2   2  554.74   13.10
  -2  -2  -2  602.34   17.70
   2  -2   2  564.34   18.60
  -2  -2  -2  554.64   16.00
   2  -2   2  557.94   13.10
  -2   2  -2  561.84   18.50
  -2   2  -2  561.14   14.10
  -2   2  -2  558.34   18.50
   2   2   2  582.34   16.90
  -2   2  -2  558.34   13.90
   2   2   2  574.64   17.70
   3  -2   2   86.39   11.00
  -3  -2  -2   63.69    7.40
   3  -2   2   71.69    9.30
  -3  -2  -2   64.99    8.30
   3  -2   2   65.39    6.00
  -3  -2  -2   61.09    7.70
   3   2   2   62.99    9.20
  -3   2  -2   57.39    6.40
  -3   2  -2   63.99    8.00
  -3   2  -2   64.69   15.80
  -3   2  -2   48.10    5.90
   3   2   2   57.29    7.10
   4  -2   2  106.09   11.00
   4  -2   2  103.19    8.10
  -4  -2  -2  123.69    6.20
   4  -2   2  122.39    8.60
  -4  -2  -2  126.59   10.20
  -4  -2  -2  114.09   10.20
  -4  -2  -2  122.79   10.30
   4   2   2  101.79    9.70
  -4   2  -2  116.19   10.90
  -4   2  -2  113.89   10.60
   4   2   2  118.79   10.50
  -4   2  -2  113.09    8.70
   4   2   2  111.69   10.10
  -4   2  -2  133.29    9.40
  -4   2  -2  123.89   10.90
   5  -2   2  127.99    9.80
  -5  -2  -2  134.19   11.60
  -5  -2  -2  119.09   11.20
   5  -2   2  119.69    9.50
   5  -2   2  120.69   12.40
  -5  -2  -2  114.39   10.50
  -5  -2  -2  133.49    7.70
  -5   2  -2  122.29   11.20
  -5   2  -2  115.19   11.50
   5   2   2  110.19   10.80
  -5   2  -2  111.29    9.80
  -5   2  -2  112.09   11.60
  -5   2  -2  124.09   10.00
   5   2   2  114.89   13.20
   5   2   2  119.09   11.00
  -6  -2  -2  341.27   13.60
   6  -2   2  368.76   21.00
  -6  -2  -2  329.07   18.40
   6  -2   2  330.47   16.50
  -6  -2  -2  295.47   17.50
  -6  -2  -2  337.67   18.90
   6  -2   2  334.07   16.60
   6   2   2  336.37   18.20
  -6   2  -2  323.17   19.20
  -6   2  -2  373.76   19.80
  -6   2  -2  348.27   20.30
  -6   2  -2  321.27   17.00
  -6   2  -2  340.07   18.00
   6   2   2  358.76   19.40
  -7  -2  -2   10.70    5.30
  -7  -2  -2   10.70    6.90
  -7  -2  -2   10.90    8.20
   7  -2   2   30.50    9.50
  -7  -2  -2   27.40    9.30
   7  -2   2   10.20    6.50
   7  -2   2    7.60    5.80
  -7   2  -2   -2.90    5.30
   7   2   2   11.60   10.20
  -7   2  -2   15.70    7.80
  -7   2  -2    6.50    7.10
   7   2   2   -3.70    4.70
   7   2   2    3.50    6.70
  -7   2  -2    6.00    6.40
  -7   2  -2   16.50    7.50
  -8  -2  -2   10.00    5.80
  -8  -2  -2   16.20    5.90
  -8  -2  -2   17.10    6.30
  -8  -2  -2    2.80    7.20
   8   2   2    6.10    5.50
  -8   2  -2    9.90    7.90
  -8   2  -2    5.80    6.00
  -8   2  -2   21.30    7.70
   8   2   2   -3.70    7.30
  -8   2  -2   13.20    7.20
   8   2   2    1.30    5.20
  -9  -2  -2   36.00   10.20
  -9  -2  -2   26.20    8.90
  -9  -2  -2   29.80    8.20
   9  -2   2   36.60   11.20
  -9  -2  -2   29.50    7.40
   9   2   2   25.60    8.20
   9   2   2   13.50    7.70
  -9   2  -2   16.30    8.60
  -9   2  -2   38.90   11.80
   9   2   2   28.10   10.90
  -9   2  -2   22.40    8.40
  10  -2   2   25.90    7.70
  10  -2   2   29.70   11.20
 -10  -2  -2   34.40    7.60
 -10  -2  -2   19.00    9.50
 -10  -2  -2    9.10    6.90
  10   2   2   25.40    9.20
  10   2   2   27.10   10.00
 -10   2  -2   39.60   10.40
 -10   2  -2   22.60    9.00
 -10   2  -2   41.50   11.90
 -11  -2  -2    8.80    8.90
  11  -2   2   20.60   18.00
 -11  -2  -2    3.70    8.40
  11  -2   2    9.90    7.30
 -11  -2  -2   15.40    7.70
 -11   2  -2   15.90   10.30
  11   2   2   21.40    8.70
 -11   2  -2    4.40    8.00
  11   2   2   12.50    9.60
  11  -3  -2   -7.10    5.40
 -11  -3   2   -7.50    6.40
  11  -3  -2    4.30    7.10
 -11  -3   2   -4.10    7.70
 -11   3   2    4.70    7.40
  11   3  -2    6.50    6.30
 -11   3   2   -0.20    6.80
  11   3  -2    7.50   10.20
  11   3  -2    2.90    5.70
  11   3  -2   -1.40    8.00
 -10  -3   2    3.50    7.50
  10  -3  -2   -0.10    5.30
 -10  -3   2    3.20    6.30
 -10  -3   2   -7.30    7.80
  10  -3  -2    5.10    8.00
  10   3  -2   -4.30    7.60
  10   3  -2   -3.90    5.90
  10   3  -2    2.30    5.60
 -10   3   2    8.10    6.50
 -10   3   2   13.20    8.10
 -10   3   2   -4.50    5.40
  10   3  -2    6.50    5.60
  -9  -3   2   41.00    9.90
   9  -3  -2   31.80   12.00
   9  -3  -2   50.19   11.60
  -9  -3   2   28.50    7.90
  -9  -3   2   19.30    8.40
   9   3  -2   47.30   11.80
   9   3  -2   50.19    9.60
   9   3  -2   42.50   10.30
  -9   3   2   48.80   11.40
  -9   3   2   26.40   10.50
  -9   3   2   29.10    9.40
   9   3  -2   40.10    8.70
   8  -3  -2  170.08   13.60
  -8  -3   2  167.38   15.30
   8  -3  -2  172.38   18.10
  -8  -3   2  165.48   13.50
  -8  -3   2  146.79   14.90
  -8  -3   2  169.38   13.10
   8   3  -2  175.18   16.70
   8   3  -2  182.08   16.20
  -8   3   2  193.58   15.40
   8   3  -2  159.38   11.90
   8   3  -2  200.38   13.20
  -8   3   2  192.98   15.60
   7  -3  -2   87.99   15.90
  -7  -3   2   77.89   10.30
   7  -3  -2   72.99   10.20
   7  -3  -2   81.79   14.70
  -7  -3   2   73.19   11.90
  -7  -3   2   80.29   11.90
  -7  -3   2   97.79   15.00
   7  -3  -2   73.39    9.00
  -7   3   2   47.00    9.70
  -7   3   2   55.99   11.10
  -7   3   2   49.90    9.00
   7   3  -2   58.29    7.70
   7   3  -2   53.99   11.10
  -7   3   2   55.89   10.60
   7   3  -2   70.79   11.50
   7   3  -2   72.09    8.30
  -6  -3   2  100.89    9.40
  -6  -3   2  122.99   11.50
   6  -3  -2  108.59   12.70
   6  -3  -2   98.49    9.30
   6  -3  -2  101.99    9.20
  -6  -3   2  106.29   11.00
  -6  -3   2  101.19    8.30
   6  -3  -2   99.09   11.80
   6   3  -2  116.49    8.50
  -6   3   2   96.69   12.10
   6   3  -2  113.99    8.80
   6   3  -2  109.79   11.80
   6   3  -2  113.19   11.90
  -6   3   2  103.59   10.10
  -6   3   2  120.89   13.00
  -6   3   2  109.19   10.30
  -5  -3   2   55.69    7.70
   5  -3  -2   77.59   12.50
  -5  -3   2   70.39    9.80
  -5  -3   2   47.10    5.50
   5  -3  -2   32.60    7.60
   5  -3  -2   53.99    6.30
   5  -3  -2   61.19    7.00
   5   3  -2   44.50    7.70
   5   3  -2   51.09    9.10
  -5   3   2   52.29    7.60
   5   3  -2   49.00    5.80
   5   3  -2   51.79    6.40
  -5   3   2   52.99    8.90
  -5   3   2   45.10   10.00
  -5   3   2   52.09    8.10
   4  -3  -2  516.05   22.20
   4  -3  -2  540.75   15.30
   4  -3  -2  549.25   15.20
  -4  -3   2  503.45   13.60
  -4  -3   2  517.35   16.40
   4  -3  -2  491.75   20.70
  -4  -3   2  510.15   17.90
  -4  -3   2  540.75   18.30
   4   3  -2  496.05   18.50
   4   3  -2  498.15   16.00
   4   3  -2  522.95   19.00
  -4   3   2  524.15   21.40
   4   3  -2  530.05   14.30
  -4   3   2  499.25   21.20
  -4   3   2  544.95   16.80
  -4   3   2  519.35   16.60
  -3  -3   2 2777.82   48.20
   3  -3  -2 2827.32   43.60
  -3  -3   2 2824.12   48.40
   3  -3  -2 2792.92   43.40
  -3  -3   2 2891.11   48.80
   3  -3  -2 2816.82   55.09
  -3  -3   2 2817.52   43.90
  -3   3   2 2868.81   46.20
   3   3  -2 2840.72   50.19
   3   3  -2 2849.91   48.40
  -3   3   2 2795.12   56.19
  -3   3   2 2948.91   46.80
   3   3  -2 2877.31   50.29
   3   3  -2 2863.91   44.10
   2  -3  -2 1279.67   30.50
  -2  -3   2 1316.57   25.00
   2  -3  -2 1333.67   20.60
   2  -3  -2 1263.87   20.30
  -2  -3   2 1297.77   24.60
  -2  -3   2 1303.37   27.80
  -2   3   2 1300.87   23.60
   2   3  -2 1276.27   27.50
   2   3  -2 1293.87   26.00
  -2   3   2 1284.37   30.50
   2   3  -2 1303.37   24.20
  -2   3   2 1300.17   33.30
   2   3  -2 1254.07   25.80
  -2   3   2 1317.97   23.80
   2   3  -2 1291.77   24.20
  -1  -3   2  530.65   10.50
  -1  -3   2  558.94   17.10
  -1  -3   2  534.25   10.50
  -1   3   2  554.04   12.50
   1   3  -2  539.55   12.80
  -1   3   2  537.65   16.50
   1   3  -2  563.84   14.90
   1   3  -2  549.25   16.80
   1   3  -2  530.95   12.80
   1   3  -2  538.45   14.90
  -1   3   2  553.74   12.50
  -1   3   2  523.45   19.00
   0  -3  -2 1205.58   20.40
   0  -3   2 1206.68   28.40
   0  -3  -2 1216.78   29.40
   0  -3  -2 1193.98   20.30
   0   3   2 1191.58   22.30
   0   3   2 1200.68   23.90
   0   3  -2 1160.68   26.10
   0   3   2 1191.38   23.90
   0   3   2 1233.88   29.50
   0   3  -2 1195.28   19.20
   0   3   2 1221.28   22.60
   0   3  -2 1170.98   27.80
   0   3  -2 1151.78   19.00
   1  -3   2 2408.76   46.10
   1  -3   2 2357.66   46.70
  -1  -3  -2 2430.86   39.40
  -1  -3  -2 2453.45   43.40
  -1  -3  -2 2388.76   45.80
   1   3   2 2404.86   36.50
  -1   3  -2 2381.56   34.70
  -1   3  -2 2368.26   46.30
   1   3   2 2401.16   45.90
   1   3   2 2416.06   40.60
  -1   3  -2 2464.15   45.90
   1   3   2 2347.77   40.60
   1   3   2 2435.86   36.50
  -1   3  -2 2442.06   34.90
  -2  -3  -2 1520.15   33.50
   2  -3   2 1493.95   35.90
  -2  -3  -2 1523.25   30.50
  -2  -3  -2 1539.85   30.70
   2   3   2 1500.55   33.80
  -2   3  -2 1479.95   25.90
   2   3   2 1519.95   31.70
  -2   3  -2 1444.36   35.40
   2   3   2 1446.16   35.10
  -2   3  -2 1536.95   36.20
   3  -3   2  650.73   14.90
   3  -3   2  651.13   23.90
   3  -3   2  641.34   14.90
  -3  -3  -2  679.43   20.10
  -3  -3  -2  657.13   20.20
  -3  -3  -2  634.54   20.70
   3   3   2  657.03   20.90
  -3   3  -2  662.33   23.70
  -3   3  -2  662.13   23.80
  -3   3  -2  646.34   23.60
  -3   3  -2  621.64   16.60
  -3   3  -2  660.83   17.30
   3   3   2  658.23   21.70
   3   3   2  649.43   20.70
  -4  -3  -2  124.29   10.20
   4  -3   2  135.59   12.70
  -4  -3  -2  126.09   10.20
   4  -3   2  129.59    7.90
   4  -3   2  141.29    8.20
  -4   3  -2  123.99   11.70
  -4   3  -2  119.49    8.60
  -4   3  -2  122.79   11.50
  -4   3  -2  113.19    8.90
   4   3   2  130.69   11.30
   4   3   2  118.69   10.50
   4   3   2  129.49   10.60
  -4   3  -2  115.99   11.60
  -5  -3  -2  563.34   22.20
   5  -3   2  542.85   25.30
   5  -3   2  546.15   18.20
  -5  -3  -2  527.85   21.10
  -5  -3  -2  574.14   22.70
   5  -3   2  594.64   18.60
  -5   3  -2  543.05   24.90
   5   3   2  558.64   23.00
  -5   3  -2  559.44   24.40
  -5   3  -2  550.64   24.80
  -5   3  -2  584.54   20.60
   5   3   2  545.65   22.70
   5   3   2  567.64   22.40
  -5   3  -2  552.54   19.70
  -6  -3  -2  190.58   14.90
  -6  -3  -2  177.58    9.00
  -6  -3  -2  187.18   14.80
   6  -3   2  160.38   16.10
   6  -3   2  209.48   12.70
   6  -3   2  208.58   12.40
  -6  -3  -2  200.18   14.50
  -6   3  -2  193.08   16.90
  -6   3  -2  200.98   13.90
   6   3   2  189.38   15.60
  -6   3  -2  211.28   13.90
  -6   3  -2  199.58   16.70
   6   3   2  173.58   14.30
   6   3   2  185.08   14.80
  -6   3  -2  214.28   16.60
   7  -3   2  144.09   16.30
   7  -3   2  159.18   12.60
  -7  -3  -2  141.29   14.50
  -7  -3  -2  140.49    9.30
  -7  -3  -2  152.18    8.70
  -7  -3  -2  162.78   17.30
  -7  -3  -2  152.68   14.50
  -7   3  -2  155.98   13.70
  -7   3  -2  176.68   14.50
   7   3   2  140.99   14.30
   7   3   2  146.39   15.10
  -7   3  -2  158.48   16.00
   7   3   2  149.49   14.30
  -7   3  -2  181.08   17.00
  -8  -3  -2   74.89   13.00
   8  -3   2   62.19   13.70
  -8  -3  -2   65.19    8.40
   8  -3   2   72.89   12.20
  -8  -3  -2   73.49   13.00
  -8  -3  -2   63.99    7.10
  -8   3  -2   64.69   11.30
   8   3   2   85.19   15.70
  -8   3  -2   78.99   13.60
   8   3   2   73.89   12.40
   8   3   2   97.39   17.20
  -8   3  -2   80.29   15.20
  -9  -3  -2    8.80    7.60
  -9  -3  -2   24.10    5.70
   9  -3   2   18.40    7.60
  -9  -3  -2   12.20   10.10
   9  -3   2   31.10   11.50
  -9  -3  -2   25.00    9.30
  -9   3  -2    7.80    7.00
   9   3   2   26.20    8.40
   9   3   2   11.90    6.50
  -9   3  -2    6.90    7.20
   9   3   2    9.70    7.00
  -9   3  -2   18.80   10.20
  10  -3   2   44.60   10.40
 -10  -3  -2   27.90   10.50
 -10  -3  -2   41.10    7.10
  10  -3   2   46.70   13.30
 -10  -3  -2   31.40    8.70
 -10   3  -2   23.20   10.10
 -10   3  -2   48.10   11.20
  10   3   2   54.09   12.20
  10   3   2   42.50   12.00
  10   3   2   45.80   14.00
 -10   3  -2   43.80   10.50
  11  -3   2   27.80   11.60
 -11   3  -2   14.30    9.00
  11   3   2   24.10   10.90
  11   3   2   27.80    9.10
 -11   3  -2   13.70    9.10
  11  -4  -2   15.50    8.30
 -11  -4   2   11.60    6.30
 -11  -4   2   11.50    9.80
 -11   4   2    2.30    7.50
  11   4  -2   17.70    6.10
  11   4  -2   -4.70    7.90
  10  -4  -2   -6.40    7.10
 -10  -4   2    1.90    5.70
 -10  -4   2  -13.60    6.20
  10  -4  -2    9.90   10.90
 -10  -4   2   -0.60    6.40
 -10   4   2   -4.90    5.50
  10   4  -2    9.10    8.80
 -10   4   2   10.20    8.20
 -10   4   2   -8.40    5.00
  10   4  -2    4.50    7.50
  10   4  -2    9.60    5.00
  10   4  -2    6.80    4.70
   9  -4  -2   15.80    9.10
  -9  -4   2    6.40    6.40
  -9  -4   2   15.90    5.70
   9  -4  -2   12.50    6.90
  -9  -4   2   14.00    8.50
   9   4  -2    7.30    7.70
   9   4  -2   10.40    4.20
   9   4  -2    6.10    6.80
  -9   4   2   20.00    8.20
  -9   4   2    0.60    7.00
  -9   4   2    2.20    5.80
   9   4  -2   10.60    5.60
  -8  -4   2   97.29    9.80
   8  -4  -2   76.89   15.00
   8  -4  -2  106.59   10.60
  -8  -4   2  105.39    9.50
  -8  -4   2  105.49   15.10
   8   4  -2   79.89   12.50
   8   4  -2  108.99   16.10
  -8   4   2  101.19   17.80
   8   4  -2   94.59    9.10
  -8   4   2   95.39   13.40
   8   4  -2   98.19    9.50
  -8   4   2  100.19   14.10
  -7  -4   2   31.90    7.10
   7  -4  -2   37.20   13.60
   7  -4  -2   41.20    8.20
  -7  -4   2   30.50    6.60
  -7  -4   2   25.20    7.60
   7   4  -2   30.00    6.60
  -7   4   2   33.70   11.50
   7   4  -2   34.20   10.40
  -7   4   2   25.20    8.20
   7   4  -2   40.40   10.50
  -7   4   2   37.90    8.90
  -6  -4   2   68.09    8.20
   6  -4  -2   79.59   14.70
   6  -4  -2   76.89    7.70
  -6  -4   2   97.49   13.40
   6  -4  -2   71.19    7.30
  -6  -4   2   80.79    7.20
  -6  -4   2   85.49   10.40
  -6   4   2   87.99    9.80
   6   4  -2   91.19   11.30
  -6   4   2   86.39    9.50
   6   4  -2   76.79    7.80
  -6   4   2   99.99   16.00
  -6   4   2  111.29   16.10
   6   4  -2   84.99   12.50
   6   4  -2   69.49    7.50
   5  -4  -2   42.90    6.10
  -5  -4   2   41.20    8.00
  -5  -4   2   46.20    7.20
  -5  -4   2   58.39   10.10
  -5  -4   2   38.20    5.90
   5  -4  -2   57.59    8.50
   5   4  -2   37.00    9.00
   5   4  -2   47.70    7.20
  -5   4   2   55.39   12.10
   5   4  -2   36.40    6.30
   5   4  -2   43.00    8.80
  -5   4   2   37.90    6.90
  -5   4   2   32.70    9.50
  -5   4   2   44.70    8.00
   4  -4  -2  439.36   11.20
  -4  -4   2  428.96   16.40
  -4  -4   2  431.26   16.50
  -4  -4   2  456.45   16.00
  -4  -4   2  434.16   13.80
   4  -4  -2  454.55   11.50
   4   4  -2  443.96   18.00
   4   4  -2  425.76   15.40
   4   4  -2  444.46   14.40
  -4   4   2  442.86   21.70
  -4   4   2  459.95   21.60
  -4   4   2  444.96   14.90
   4   4  -2  421.76   17.50
  -3  -4   2  588.34   16.80
  -3  -4   2  588.64   18.40
   3   4  -2  582.04   18.10
   3   4  -2  579.84   16.40
  -3   4   2  600.64   24.00
  -3   4   2  553.04   15.00
   3   4  -2  605.14   18.80
  -3   4   2  620.24   23.20
  -3   4   2  577.44   15.20
   3   4  -2  578.64   18.50
  -2  -4   2  530.15   12.80
  -2  -4   2  533.35   12.90
  -2  -4   2  537.35   17.80
   2   4  -2  534.45   15.40
  -2   4   2  519.45   12.70
   2   4  -2  519.25   17.50
   2   4  -2  514.35   15.80
  -2   4   2  525.55   13.00
  -2   4   2  501.85   19.20
  -2   4   2  552.04   22.50
  -2   4   2  491.15   21.00
  -2   4   2  493.25   22.30
   2   4  -2  516.15   15.70
   2   4  -2  519.95   15.30
  -1  -4   2  198.28   11.50
   1   4  -2  208.78    8.00
  -1   4   2  226.78   13.50
   1   4  -2  203.68    7.90
   1   4  -2  191.08   10.10
   1   4  -2  179.68   10.20
  -1   4   2  200.88   11.10
  -1   4   2  200.78    7.50
  -1   4   2  202.48   11.30
  -1   4   2  209.98   13.60
   1   4  -2  206.18   11.40
  -1   4   2  216.18    7.50
   0  -4   2   91.59    9.00
   0   4  -2   74.89    7.80
   0   4   2   89.59    6.00
   0   4   2   84.59    6.90
   0   4   2   91.29    7.20
   0   4  -2   84.09    7.70
   0   4   2   86.89   10.20
   0   4   2   88.29    5.80
  -1  -4  -2  289.87   14.60
  -1  -4  -2  269.07    9.10
  -1  -4  -2  286.17    9.30
  -1   4  -2  302.57   15.00
  -1   4  -2  285.67   14.90
   1   4   2  287.27   10.20
   1   4   2  282.87   14.90
   1   4   2  281.77   10.10
   1   4   2  281.27   11.30
   1   4   2  286.57   11.20
   2  -4   2   90.69   10.00
  -2  -4  -2  102.09    9.30
  -2  -4  -2  108.69    7.30
  -2  -4  -2  107.39    7.40
  -2   4  -2   91.29    9.60
  -2   4  -2  108.79    5.30
   2   4   2  119.69   10.50
  -2   4  -2  110.39   10.40
  -2   4  -2  100.89    5.10
   2   4   2  103.69    8.20
   2   4   2  102.49    8.30
  -2   4  -2   95.59   10.20
   2   4   2  103.99    4.90
  -3  -4  -2  103.29    8.50
  -3  -4  -2  114.69    9.70
  -3  -4  -2  123.39    9.20
   3  -4   2  103.49   11.50
  -3   4  -2  105.99   11.00
   3   4   2  120.39   11.20
   3   4   2   97.49    9.00
  -3   4  -2  109.79   11.60
  -3   4  -2  109.59    7.00
  -3   4  -2  105.19    6.80
   3   4   2  109.09    9.70
  -3   4  -2  118.79   11.40
   4  -4   2   91.09   12.20
  -4  -4  -2   91.49    9.50
   4  -4   2  100.19    5.40
   4  -4   2  100.09    5.40
  -4  -4  -2   90.99    9.60
  -4  -4  -2  105.99    9.80
   4   4   2  112.09   10.90
  -4   4  -2  114.49   12.30
  -4   4  -2   92.99    7.90
   4   4   2  108.29   10.50
  -4   4  -2  100.39   13.90
   4   4   2   87.69   11.20
  -4   4  -2   94.49    8.00
  -4   4  -2   95.69   11.50
   5  -4   2  359.26   22.30
   5  -4   2  366.56   13.00
  -5  -4  -2  376.36   18.60
  -5  -4  -2  381.86   18.30
   5  -4   2  344.37   14.80
  -5   4  -2  397.36   22.00
   5   4   2  377.16   19.80
  -5   4  -2  373.16   22.10
   5   4   2  365.56   19.10
   5   4   2  382.86   19.60
  -5   4  -2  356.86   16.10
  -5   4  -2  369.86   15.90
  -5   4  -2  374.66   22.40
  -6  -4  -2  315.77   21.70
   6  -4   2  391.26   19.50
   6  -4   2  312.97   14.10
   6  -4   2  374.86   24.10
  -6  -4  -2  335.57   18.50
  -6  -4  -2  358.36   19.70
   6   4   2  357.16   19.60
  -6   4  -2  344.87   22.70
  -6   4  -2  350.46   22.80
  -6   4  -2  352.66   27.10
   6   4   2  321.97   19.80
   6   4   2  380.76   21.40
  -6   4  -2  368.56   17.40
  -6   4  -2  336.47   17.20
  -7  -4  -2  579.74   26.80
   7  -4   2  575.54   31.20
  -7  -4  -2  588.74   25.60
  -7   4  -2  557.24   23.60
  -7   4  -2  598.94   24.80
   7   4   2  607.14   26.20
  -7   4  -2  617.64   31.30
   7   4   2  606.34   28.00
   7   4   2  570.54   27.80
   8  -4   2   82.69   14.70
  -8  -4  -2   82.49   14.30
   8  -4   2   65.09   13.90
  -8  -4  -2   74.89   13.30
   8   4   2   72.39   12.30
   8   4   2   62.29   12.70
  -8   4  -2   75.89   12.10
  -8   4  -2   69.59   14.30
   8   4   2   75.89   18.00
  -8   4  -2  103.79   12.90
   9  -4   2    6.20    4.90
  -9  -4  -2  -11.20    8.00
   9  -4   2   10.40    8.20
  -9  -4  -2   -3.50    5.40
  -9   4  -2   -2.80    5.20
  -9   4  -2    4.10    7.20
   9   4   2   -4.40    5.70
  -9   4  -2   17.40    6.90
   9   4   2    9.10    6.00
   9   4   2   29.20   11.80
  10  -4   2   51.59   16.10
 -10  -4  -2   56.59   13.90
  10   4   2   35.20   12.80
 -10   4  -2   42.60   16.80
  10   4   2   53.19   11.20
 -10   4  -2   54.59   13.10
  10   4   2   21.10   13.40
 -10  -5   2   16.70   12.30
  10  -5  -2   50.19   15.40
 -10  -5   2   16.40   10.10
 -10   5   2   43.90   11.40
 -10   5   2   36.90   13.10
  10   5  -2   50.59   13.10
 -10   5   2   38.90   10.40
  -9  -5   2    1.00   10.80
   9  -5  -2   36.40    7.80
  -9  -5   2   33.50    7.70
   9   5  -2   32.10   12.10
  -9   5   2   18.60    9.40
  -9   5   2   27.80    8.20
   9   5  -2   24.10    9.30
  -9   5   2   29.30    9.20
   9   5  -2   36.30    6.60
   9   5  -2   40.30    7.80
  -8  -5   2   30.40    9.00
  -8  -5   2   53.79    6.50
   8  -5  -2   35.80    7.10
  -8  -5   2   39.30    9.10
   8   5  -2   32.20   11.10
   8   5  -2   43.50   12.30
  -8   5   2   31.50    9.50
  -8   5   2   19.90    9.90
  -8   5   2   39.50    9.10
  -7  -5   2   54.09    7.10
  -7  -5   2   79.99    7.80
   7  -5  -2   75.79    7.00
  -7  -5   2   76.49   12.20
  -7   5   2   80.59   14.90
   7   5  -2   70.39   12.60
   7   5  -2   62.49    7.60
  -7   5   2   79.29   11.10
  -7   5   2   93.69   13.00
   7   5  -2   70.19    7.50
   7   5  -2  102.89   15.60
   6  -5  -2   48.00    4.70
  -6  -5   2   47.40    9.20
  -6  -5   2   60.79    8.30
  -6  -5   2   56.79    6.60
   6  -5  -2   47.80    5.30
   6   5  -2   70.99   12.70
   6   5  -2   60.89   12.50
  -6   5   2   55.09    9.30
   6   5  -2   62.99    8.20
   6   5  -2   60.69    8.20
  -6   5   2   76.39   22.10
  -5  -5   2   59.79    7.30
  -5  -5   2   85.19    7.30
  -5  -5   2   78.29   10.80
  -5  -5   2   71.59   10.30
   5   5  -2   85.19   12.50
   5   5  -2   66.99    7.80
  -5   5   2   77.39   14.30
   5   5  -2   66.09    8.00
   5   5  -2   65.39   10.30
  -5   5   2   61.29    7.50
  -5   5   2   93.59   14.90
  -5   5   2   69.29    7.70
  -5   5   2   47.20   10.00
  -4  -5   2  754.52   21.70
  -4  -5   2  778.62   22.40
  -4  -5   2  725.23   21.60
  -4   5   2  752.52   19.60
  -4   5   2  749.73   29.70
   4   5  -2  792.62   25.20
  -4   5   2  742.63   30.70
  -4   5   2  734.03   28.70
   4   5  -2  704.93   21.60
   4   5  -2  770.52   24.80
   4   5  -2  763.52   21.50
  -3  -5   2  662.73   20.20
  -3  -5   2  584.04   16.00
  -3  -5   2  637.74   20.60
  -3   5   2  635.34   15.60
  -3   5   2  606.74   15.40
   3   5  -2  601.64   19.70
   3   5  -2  636.04   20.30
  -3   5   2  627.64   25.30
   3   5  -2  619.94   19.40
  -3   5   2  646.54   27.70
   3   5  -2  624.04   19.10
  -3   5   2  603.74   26.60
   3   5  -2  645.94   20.70
  -3   5   2  577.94   24.20
  -2  -5   2  754.62   23.50
  -2   5   2  733.03   28.90
   2   5  -2  770.42   19.90
  -2   5   2  746.63   15.90
  -2   5   2  759.52   26.10
   2   5  -2  766.52   22.30
  -2   5   2  763.52   16.20
  -2   5   2  754.72   28.70
   2   5  -2  727.73   22.00
   2   5  -2  761.82   29.50
  -2   5   2  772.42   26.10
   2   5  -2  717.43   19.50
  -1  -5   2  551.74   20.60
   1   5  -2  543.55   13.90
  -1   5   2  535.95   20.20
   1   5  -2  535.45   19.80
   1   5  -2  518.95   13.80
   1   5  -2  535.65   19.60
  -1   5   2  537.15   13.20
  -1   5   2  580.74   24.50
  -1   5   2  569.84   20.80
   1   5  -2  538.65   20.30
  -1   5   2  546.95   23.30
   0   5   2  498.95   21.80
   0   5   2  454.25   16.70
   0   5   2  483.05   17.30
   0   5   2  463.35   13.60
   0   5   2  455.75   13.30
   0   5  -2  472.85   19.10
   0   5   2  471.05   20.80
   0   5  -2  455.45   19.30
   0   5  -2  451.25   19.60
   1   5   2  474.15   15.30
  -1   5  -2  456.45   20.30
   1   5   2  469.15   15.40
   1   5   2  467.75   20.80
  -1   5  -2  486.75   21.10
   1   5   2  475.85   15.40
  -1   5  -2  476.45   20.90
   1   5   2  502.55   15.70
  -2  -5  -2  202.18    9.20
  -2  -5  -2  213.48   13.90
  -2   5  -2  198.18   14.60
  -2   5  -2  208.98   15.30
   2   5   2  180.38   13.80
   2   5   2  215.38    8.60
   2   5   2  202.98    8.30
   2   5   2  197.78   11.40
   2   5   2  188.18   11.10
  -2   5  -2  182.38   14.20
  -3  -5  -2  390.26   15.20
  -3  -5  -2  399.86   18.80
   3  -5   2  349.27   21.00
  -3  -5  -2  382.76   15.40
  -3   5  -2  393.76   11.50
  -3   5  -2  376.16   20.90
   3   5   2  380.66   17.40
  -3   5  -2  380.06   11.40
   3   5   2  374.16   17.00
   3   5   2  404.36   20.00
  -3   5  -2  383.16   21.00
  -3   5  -2  415.36   22.20
  -4  -5  -2  559.24   22.80
  -4  -5  -2  560.74   20.80
  -4  -5  -2  558.74   20.40
   4  -5   2  530.75   26.90
  -4   5  -2  532.25   26.20
  -4   5  -2  539.35   16.50
   4   5   2  525.15   22.10
  -4   5  -2  545.95   16.70
   4   5   2  549.15   23.70
  -4   5  -2  585.64   27.60
  -4   5  -2  528.25   26.10
   4   5   2  598.24   23.40
   5  -5   2   66.99   14.40
  -5  -5  -2   77.99   11.10
  -5  -5  -2   79.29   10.20
   5   5   2   64.19   11.50
  -5   5  -2   57.99   11.50
   5   5   2   75.09   12.20
  -5   5  -2   45.00   15.80
   5   5   2   72.29   12.60
  -5   5  -2   70.59    8.70
   6  -5   2   19.00   10.50
  -6  -5  -2   18.10    7.30
  -6  -5  -2   17.30    6.80
   6   5   2   14.20    8.50
   6   5   2   18.20    8.50
   6   5   2   20.80    8.40
  -6   5  -2   13.20    5.90
  -6   5  -2   24.30    6.70
  -6   5  -2   12.20    8.50
  -7  -5  -2   13.70    7.10
  -7  -5  -2    9.40    6.80
   7  -5   2    5.50    7.40
   7  -5   2   22.00    5.10
  -7   5  -2    3.00    7.30
  -7   5  -2    9.90    6.20
  -7   5  -2    9.50    5.70
   7   5   2   15.30    8.00
   7   5   2   13.90    6.70
   7   5   2   14.70    7.50
   8  -5   2   17.40    6.30
   8  -5   2   14.30    8.40
  -8  -5  -2    7.30    7.40
   8   5   2    8.50    6.80
  -8   5  -2   26.20   11.20
   8   5   2   30.40   10.50
  -8   5  -2   21.00    8.20
   8   5   2   26.70   11.00
  -8   5  -2   25.70    7.10
   9  -5   2   11.30    7.60
   9  -5   2   22.20   14.00
  -9  -5  -2    5.50    7.40
   9   5   2    6.10    8.80
  -9   5  -2   23.10    7.50
  -9   5  -2   35.80   16.20
   9   5   2   26.90    8.10
   9   5   2    8.50    9.40
  -9   6   2    7.30    7.90
  -9   6   2    8.70    6.00
   9   6  -2   25.60    7.60
   9   6  -2    0.40    8.30
   8   6  -2   32.80   11.40
  -8   6   2   28.00    8.00
  -8   6   2   26.30    8.00
  -8   6   2   28.30   11.30
  -7  -6   2   11.00    4.10
  -7   6   2    8.40    5.90
   7   6  -2   19.90    9.80
   7   6  -2   17.60    4.40
  -7   6   2   16.10    9.30
   7   6  -2   13.10    7.60
  -7   6   2    6.10    7.30
   7   6  -2   21.30    4.80
  -7   6   2    9.30    5.20
  -6  -6   2   60.29    6.60
  -6  -6   2   78.79   16.70
   6   6  -2   57.99    8.00
  -6   6   2   61.99    9.50
  -6   6   2   70.09    9.90
   6   6  -2   62.69   12.00
  -6   6   2   50.09   12.40
   6   6  -2   57.19   12.10
   6   6  -2   67.29    8.00
  -6   6   2   46.30   11.30
  -5  -6   2   17.50    5.60
  -5  -6   2   18.20    5.40
   5   6  -2   13.10    4.90
   5   6  -2   24.70    5.50
   5   6  -2   10.40    6.00
  -5   6   2   15.10    5.40
  -5   6   2   13.60    8.10
   5   6  -2   16.00    7.30
  -5   6   2   12.40    7.30
   5   6  -2   21.70    6.60
  -5   6   2   10.10    4.30
  -4  -6   2  359.86   13.10
  -4  -6   2  360.56   15.70
   4   6  -2  354.06   17.20
  -4   6   2  360.36   12.30
   4   6  -2  363.36   17.50
  -4   6   2  299.17   19.80
  -4   6   2  384.66   25.80
   4   6  -2  391.06   21.00
  -4   6   2  346.87   12.10
   4   6  -2  334.77   14.70
   4   6  -2  323.37   15.80
  -4   6   2  348.27   21.60
  -3  -6   2   82.49    9.00
  -3   6   2   84.89   13.40
  -3   6   2   93.89    5.80
   3   6  -2  106.19    9.50
   3   6  -2   90.29    9.90
   3   6  -2   83.49    9.20
  -3   6   2   93.79   11.50
  -3   6   2   92.79   15.80
   3   6  -2  110.19   11.10
   3   6  -2   78.29    9.90
  -3   6   2  118.09   17.40
  -2   6   2  411.56   23.40
   2   6  -2  419.36   18.80
  -2   6   2  442.76   21.10
   2   6  -2  444.36   18.90
   2   6  -2  439.26   18.30
   2   6  -2  416.66   14.80
  -2   6   2  411.16   20.90
   2   6  -2  448.76   15.20
  -2   6   2  432.76   23.30
   1   6  -2  816.92   17.90
   1   6  -2  798.62   27.00
  -1   6   2  822.42   17.00
   1   6  -2  800.12   26.80
   1   6  -2  781.72   26.70
  -1   6   2  778.22   26.90
  -1   6   2  807.22   27.10
  -1   6   2  847.72   32.50
   1   6  -2  787.12   17.80
  -1   6   2  824.42   31.40
  -1   6   2  798.62   16.70
   0   6   2  415.06   17.90
   0   6  -2  424.26   20.70
   0   6   2  455.95   13.50
   0   6  -2  440.06   20.60
   0   6   2  444.36   13.50
   0   6   2  456.75   22.90
   0   6   2  442.66   18.60
   0   6  -2  469.45   21.90
   0   6  -2  446.56   20.60
   0   6   2  434.56   22.30
  -1   6  -2  678.13   27.30
  -1   6  -2  641.34   26.90
  -1   6  -2  656.63   26.40
   1   6   2  643.94   20.20
   1   6   2  646.94   26.80
   1   6   2  636.34   26.20
   1   6   2  631.84   19.90
   1   6   2  697.83   19.70
   1   6   2  652.93   19.00
  -1   6  -2  672.23   26.90
  -2   6  -2  112.39   13.10
   2   6   2  115.59    7.70
   2   6   2  105.19   12.70
   2   6   2  119.89    9.80
  -2   6  -2  122.69   13.40
   2   6   2  119.79    7.80
  -2   6  -2  134.89   13.40
   2   6   2  119.19    9.80
  -2   6  -2  123.09   13.60
  -3  -6  -2  104.99    7.70
  -3  -6  -2  103.89   11.40
   3   6   2  123.39   14.50
  -3   6  -2  118.09   13.30
   3   6   2  113.99   13.20
  -3   6  -2  111.69   13.40
  -3   6  -2   93.59   14.10
   3   6   2   94.19   10.30
  -4  -6  -2  246.88   13.00
  -4  -6  -2  218.48   15.30
   4   6   2  241.08   17.90
   4   6   2  246.28   15.80
  -4   6  -2  250.47   20.00
  -4   6  -2  252.57    9.90
   4   6   2  272.27   16.60
  -4   6  -2  240.08   11.70
  -5  -6  -2   29.70    8.70
   5  -6   2    3.80    6.70
  -5  -6  -2   12.60    7.40
   5   6   2   14.50    7.40
   5   6   2   17.80    7.30
   5   6   2   13.60    8.70
  -5   6  -2   22.60    5.50
  -5   6  -2   24.30    6.00
  -5   6  -2    4.50    7.10
   6  -6   2   15.10    9.10
  -6  -6  -2   18.40    7.70
  -6  -6  -2   31.00    8.10
   6   6   2    8.60    7.40
   6   6   2   18.30    8.30
  -6   6  -2   16.90    9.40
  -6   6  -2   30.30    7.20
   6   6   2   24.10    8.10
  -6   6  -2   21.50    6.20
  -7  -6  -2   24.50    8.40
  -7  -6  -2   43.90   11.50
   7  -6   2   27.50   10.00
   7   6   2   33.70   10.10
  -7   6  -2   48.50    9.30
   7   6   2   52.09   11.00
  -7   6  -2   51.09   14.70
  -7   6  -2   54.19   10.30
   8  -6   2    7.40    9.70
  -8  -6  -2   -4.50    8.10
  -8  -6  -2   10.50    8.00
  -8   6  -2    4.50    7.90
   8   6   2   12.20    6.70
  -8   6  -2   15.70    5.80
   8   6   2   -6.80    5.90
   8   6   2   17.80    6.20
  -8   7   2   -2.90    8.00
  -8   7   2    7.20    5.80
  -8   7   2   10.30    6.20
   8   7  -2   16.20    7.60
  -8   7   2   27.00   11.80
  -7  -7   2   26.90    7.30
  -7   7   2   31.80    7.30
   7   7  -2   42.50   16.20
   7   7  -2   26.50    9.80
  -7   7   2   25.40   11.30
  -7   7   2   25.20    6.20
  -7   7   2   19.10   12.60
   7   7  -2   29.20    5.30
  -6  -7   2   34.50    7.30
   6   7  -2   22.50    7.90
   6   7  -2   36.30    6.30
  -6   7   2   30.90    6.10
   6   7  -2   24.70    8.80
  -6   7   2   22.40    9.30
   6   7  -2   36.20    7.40
  -6   7   2   26.20   11.90
  -6   7   2   43.50    7.30
  -5  -7   2   53.09    7.10
  -5   7   2   55.09    6.60
  -5   7   2   59.59   15.50
  -5   7   2   46.30    5.60
   5   7  -2   50.59    6.30
  -5   7   2   37.20    9.90
   5   7  -2   52.59   10.70
   5   7  -2   65.89   11.80
   5   7  -2   39.20   12.70
   4   7  -2   78.29   11.30
   4   7  -2   69.99   10.60
   4   7  -2   90.39    9.80
  -4   7   2   78.39   14.80
   4   7  -2   83.49    8.40
   4   7  -2   79.39   11.50
  -4   7   2   65.79   14.10
  -3   7   2   64.29   12.40
   3   7  -2   68.09    8.20
  -3   7   2   57.89   11.40
   3   7  -2   67.89    8.40
  -3   7   2   64.39   14.70
   3   7  -2   49.00    9.60
   3   7  -2   73.69    9.90
   3   7  -2   70.19   10.80
   2   7  -2    5.10    4.20
   2   7  -2    5.00    5.40
   2   7  -2   -3.50    4.60
  -2   7   2   16.50    7.60
  -2   7   2   -2.20   10.30
   2   7  -2    2.60    3.90
   2   7  -2    5.30    4.00
   2   7  -2    6.70    4.40
  -2   7   2    7.40    5.40
   1   7  -2  136.49   12.30
  -1   7   2  124.69   11.80
   1   7  -2  110.89   12.10
  -1   7   2  143.69   13.10
   1   7  -2  131.79   13.00
  -1   7   2  122.19   14.10
  -1   7   2  133.89   15.00
   1   7  -2  154.48   12.80
   0   7   2  107.99   12.60
   0   7  -2  126.39   12.40
   0   7   2  112.79   13.60
   0   7   2   98.89   10.40
   0   7   2   98.39    6.60
   0   7   2   89.89    6.60
   0   7  -2  108.59   12.90
   0   7  -2   92.99   13.50
   0   7   2  106.89    9.90
   0   7  -2  112.49   12.70
  -1   7  -2   16.90    8.30
  -1   7  -2    7.50    5.90
  -1   7  -2   13.10    6.30
   1   7   2    4.20    4.30
   1   7   2    7.30    6.60
  -1   7  -2   15.00    5.80
   1   7   2    7.00    4.70
   1   7   2   17.30    6.50
   1   7   2   21.10    5.40
   1   7   2    6.30    4.30
   2   7   2   48.50    8.20
  -2   7  -2   35.40    9.20
   2   7   2   46.70    7.00
  -2   7  -2   30.90    9.80
   2   7   2   45.50   11.30
   2   7   2   48.80    6.00
   2   7   2   36.00    7.90
  -2   7  -2   34.40   10.10
   2   7   2   34.30    9.20
   3   7   2  148.29   12.20
   3   7   2  139.89   11.80
  -3   7  -2  153.08   16.40
   3   7   2  157.98   16.00
  -3   7  -2  119.99   15.00
  -4   7  -2   16.90    9.00
   4   7   2   11.40    9.40
   4   7   2   32.30    8.80
  -4   7  -2   18.40    8.70
   4   7   2   29.20    8.90
  -5  -7  -2   22.70    6.20
  -5  -7  -2   12.10    7.20
   5   7   2   25.20    8.00
  -5   7  -2   16.20    9.10
   5   7   2   29.40    9.70
   5   7   2   32.80   10.50
  -6  -7  -2   92.09   11.40
  -6  -7  -2  106.79   13.70
   6   7   2  104.09   12.80
   6   7   2  107.89   13.30
  -6   7  -2   93.99   17.20
  -6   7  -2  106.89    8.90
   6   7   2  127.39   14.60
  -7  -7  -2   16.00    9.80
  -7   7  -2   20.90    6.30
   7   7   2   17.50   11.60
  -7   7  -2    9.50    8.70
  -7   7  -2    9.80    5.30
   7   7   2   26.70    8.20
   7   7   2    8.50    8.40
   6   8  -2   25.00    8.70
   6   8  -2   30.70    9.80
  -5   8   2   28.10   11.20
   5   8  -2   22.50    8.30
   5   8  -2   28.20    7.90
   5   8  -2   29.80    7.80
  -5   8   2   23.80   10.00
  -4   8   2    0.20    6.90
   4   8  -2    8.00    4.50
   4   8  -2   21.60    6.10
   4   8  -2   17.30    5.40
  -4   8   2   13.40    8.40
   4   8  -2   21.40    6.70
   4   8  -2   -1.00    6.40
   4   8  -2    5.80    7.50
   3   8  -2   64.69   10.30
   3   8  -2   46.30   10.50
   3   8  -2   51.69   11.20
   3   8  -2   68.59    9.60
  -3   8   2   63.69   15.30
   3   8  -2   64.69    8.90
  -3   8   2   59.29   12.40
   3   8  -2   76.09    8.80
   2   8  -2    8.40    6.20
   2   8  -2   -2.50    5.90
   2   8  -2    7.70    3.70
  -2   8   2    1.80    7.30
  -2   8   2   10.90    6.90
   2   8  -2    3.30    3.50
   2   8  -2   20.50    5.60
   2   8  -2   13.90    5.10
   1   8  -2   -6.30    5.00
   1   8  -2   -3.50    6.00
  -1   8   2    6.20    6.70
  -1   8   2    5.70    6.30
   0   8   2   27.70    8.10
   0   8  -2   28.20    9.10
   0   8  -2   11.30    7.30
   0   8   2   33.10    6.30
   0   8  -2   23.30    7.00
   0   8   2   24.80    9.50
  -1   8  -2    9.50    7.00
   1   8   2   10.30    4.20
   1   8   2   17.20    5.70
   1   8   2   21.10    5.30
   1   8   2   20.80    8.80
  -1   8  -2    5.90    6.40
   2   8   2   26.40    6.20
   2   8   2   43.30   15.80
   2   8   2   12.30    5.10
  -2   8  -2   13.10    8.20
   2   8   2   21.10    5.40
   2   8   2   28.20    6.10
  -2   8  -2   38.00   11.00
   3   8   2   35.40    7.70
  -3   8  -2   23.60    9.70
  -3   8  -2   20.00    8.50
   3   8   2    2.50   10.00
   3   8   2   25.00    6.90
   4   8   2  120.29   11.90
  -4   8  -2  132.19   20.80
   4   8   2  106.69   21.00
  -4   8  -2  115.29   20.40
   4   8   2  101.59   16.80
   5   8   2   34.60    8.80
   5   8   2   26.90    9.90
  -5   8  -2   23.40   11.00
  -5   8  -2   42.60   19.10
   2   9  -2    1.40    7.60
   2   9  -2    9.10    5.90
  -2   9   2   13.20    7.50
  -2   9   2   -2.80    6.20
   1   9  -2   21.20    9.20
   1   9  -2   14.50    7.30
  -1   9   2   22.40    8.30
  -1   9   2   10.60   10.30
   0   9   2   36.10   11.80
   0   9   2   32.60    9.10
   0   9  -2   45.30   11.80
   0   9  -2   54.39   13.20
  -1   9  -2   18.40    8.00
  -1   9  -2   17.00    8.10
   1   9   2   24.30    6.90
   1   9   2   14.80    9.70
   2   9   2   21.60    5.20
  -2   9  -2   30.30   10.70
   2   9   2   24.70    5.90
  -2   9  -2   34.80   12.10
   2   9   2   12.40   11.70
 -12   0   3   23.20   11.00
  12   0  -3   29.50    9.10
  12   0  -3   18.60    7.90
 -12   0   3   44.20   13.70
 -12   0   3   14.50   10.50
  11   0  -3   12.30    7.70
 -11   0   3   13.50    9.50
 -11   0   3   -2.60    6.60
 -11   0   3   -1.30    5.20
  11   0  -3    7.10    7.10
 -10   0   3   10.30    7.40
 -10   0   3   22.10    8.50
  10   0  -3    9.60    6.40
 -10   0   3    1.10    6.00
  10   0  -3    5.90    7.40
  10   0  -3    1.50    7.90
   9   0  -3   12.50   13.70
  -9   0   3    6.20    5.80
   9   0  -3    3.00    5.50
   9   0  -3    8.40    5.60
  -9   0   3    8.20    6.00
   9   0  -3    4.40    6.20
  -9   0   3    6.40    6.00
  -9   0   3    0.80    7.10
  -8   0   3  178.38   15.10
   8   0  -3  197.18   16.10
   8   0  -3  205.08   15.60
  -8   0   3  201.08   16.20
  -8   0   3  197.98   16.50
   8   0  -3  185.08   14.60
   8   0  -3  216.78   16.80
  -8   0   3  185.28   14.30
   7   0  -3  678.83   26.30
  -7   0   3  671.63   25.90
   7   0  -3  639.14   25.10
  -7   0   3  687.93   26.30
  -7   0   3  674.43   24.40
  -7   0   3  689.93   26.80
   7   0  -3  736.33   25.50
   6   0  -3  393.76   18.50
   6   0  -3  385.26   17.90
  -6   0   3  385.36   18.00
  -6   0   3  400.46   20.80
  -6   0   3  374.96   18.20
  -6   0   3  395.26   18.40
   6   0  -3  392.16   16.90
   5   0  -3  841.02   24.90
   5   0  -3  855.11   23.30
   5   0  -3  785.22   24.50
  -5   0   3  813.12   24.70
  -5   0   3  788.32   24.40
   5   0  -3  853.01   25.50
  -5   0   3  805.92   22.80
  -4   0   3  773.92   21.90
   4   0  -3  768.72   20.20
   4   0  -3  767.02   21.90
  -4   0   3  760.62   21.80
   4   0  -3  793.12   22.10
  -4   0   3  776.22   22.20
   4   0  -3  766.32   22.00
  -4   0   3  761.12   19.80
   3   0  -3  348.17   12.60
   3   0  -3  350.66   12.80
  -3   0   3  321.97   12.40
  -3   0   3  327.17   12.50
   3   0  -3  328.07   11.00
  -3   0   3  343.67   13.00
   3   0  -3  339.27   12.80
  -3   0   3  346.67   11.30
  -2   0   3  253.57    8.30
   2   0  -3  276.37   10.40
  -2   0   3  274.37   10.50
  -2   0   3  265.97    8.60
   2   0  -3  273.27   10.20
  -2   0   3  259.57    9.70
   2   0  -3  255.27    9.70
  -2   0   3  270.57    9.90
   1   0  -3  818.22   17.40
  -1   0   3  876.51   18.30
  -1   0   3  851.31   17.60
   1   0  -3  876.31   18.30
   1   0  -3  873.91   16.60
   1   0  -3  862.21   17.50
  -1   0   3  833.22   16.40
   0   0  -3    0.50    2.70
   0   0  -3    8.90    3.50
   0   0  -3   -1.20    2.40
   0   0   3   -3.50    2.10
   0   0   3    2.00    2.70
   0   0   3    2.40    3.40
   0   0  -3    0.70    2.80
   0   0   3   -1.50    2.60
   1   0   3  157.48    8.80
   1   0   3  156.68    7.10
  -1   0  -3  166.68    8.90
  -1   0  -3  165.88    7.20
  -1   0  -3  152.58    7.60
   1   0   3  160.08    7.70
  -2   0  -3 3488.85   56.39
  -2   0  -3 3521.45   56.09
   2   0   3 3472.85   53.99
  -2   0  -3 3545.15   58.39
   2   0   3 3447.66   55.99
   2   0   3 3531.45   58.19
  -2   0  -3 3460.55   53.99
  -3   0  -3   22.30    5.90
   3   0   3    6.70    3.00
  -3   0  -3    9.80    4.50
   3   0   3    3.50    3.60
   3   0   3   17.70    5.50
  -3   0  -3   16.60    4.20
  -3   0  -3    9.40    4.60
  -4   0  -3 2480.45   46.60
   4   0   3 2400.86   55.89
  -4   0  -3 2506.85   51.59
  -4   0  -3 2773.12   48.20
   4   0   3 2513.55   49.10
   4   0   3 2528.45   49.60
  -4   0  -3 2467.25   48.90
   5   0   3   -0.60    3.30
  -5   0  -3   14.50    5.60
   5   0   3    0.40    4.30
   5   0   3   -1.90    4.30
  -5   0  -3   -1.80    4.90
  -5   0  -3    3.90    3.90
  -5   0  -3    7.00    4.70
  -6   0  -3    6.60    6.10
  -6   0  -3   -0.10    3.80
   6   0   3    5.70    5.90
  -6   0  -3    7.90    5.90
   6   0   3    9.80    5.80
  -6   0  -3    0.50    4.10
   6   0   3    5.20    5.20
  -6   0  -3    4.60    4.30
  -7   0  -3  295.07   20.10
   7   0   3  245.48   17.60
   7   0   3  280.27   18.30
  -7   0  -3  276.87   16.70
  -7   0  -3  281.77   18.70
  -7   0  -3  240.88   15.20
  -7   0  -3  279.47   18.00
   7   0   3  300.37   20.20
  -8   0  -3  102.19   11.40
  -8   0  -3   94.49   13.60
  -8   0  -3   94.99   14.60
   8   0   3  107.39   14.90
  -8   0  -3   85.89   15.40
  -8   0  -3   91.99   13.20
   8   0   3   87.89   15.30
   8   0   3   94.79   14.20
  -9   0  -3  233.08   18.60
   9   0   3  259.87   21.40
  -9   0  -3  252.47   18.40
  -9   0  -3  214.58   16.30
   9   0   3  253.07   20.40
   9   0   3  228.48   18.90
  -9   0  -3  245.08   20.40
  10   0   3   -0.10    6.00
  10   0   3    0.90    7.00
 -10   0  -3   10.10    7.60
 -10   0  -3    4.30    7.20
 -11   0  -3   70.19   15.60
  11   0   3   57.99   13.50
  11   0   3   59.39   13.90
 -11   0  -3   37.40   11.10
 -11   0  -3   53.29   14.80
  12  -1  -3  140.99   17.00
  12  -1  -3  101.79   18.40
 -12  -1   3   88.09   17.30
  12   1  -3  165.38   24.80
 -12   1   3  107.89   17.70
 -12   1   3  102.59   18.80
  12   1  -3  131.19   15.50
 -11  -1   3   94.49   16.70
  11  -1  -3  136.69   20.70
 -11  -1   3  126.99   19.50
  11  -1  -3  152.98   17.20
 -11  -1   3  116.19   17.10
 -11   1   3  131.49   20.90
  11   1  -3   85.59   13.70
 -11   1   3  103.09   18.40
 -11   1   3  136.79   15.70
  11   1  -3  101.59   13.60
 -10  -1   3  101.19   12.60
  10  -1  -3   81.79   13.80
 -10  -1   3   85.39   15.00
 -10  -1   3   83.99   15.00
  10  -1  -3   87.69   16.70
 -10  -1   3   53.29   11.00
  10   1  -3   87.19   13.80
 -10   1   3   76.69   17.10
 -10   1   3   81.29   15.80
 -10   1   3   54.49   11.10
  10   1  -3   54.29   11.10
  10   1  -3   80.89   13.20
   9  -1  -3   72.09   13.40
  -9  -1   3   98.09   15.70
  -9  -1   3   55.79   10.90
   9  -1  -3   69.99   12.80
   9  -1  -3  101.79   15.60
  -9  -1   3   92.89   13.30
  -9  -1   3  106.49   16.00
   9  -1  -3  117.39   17.50
  -9   1   3   80.19   13.90
   9   1  -3   75.79   11.90
  -9   1   3   68.79   12.00
  -9   1   3  139.09   25.20
   9   1  -3  129.09   19.50
  -9   1   3  100.39   15.80
   9   1  -3  120.99   24.80
  -8  -1   3   68.99   11.40
   8  -1  -3  100.29   18.90
   8  -1  -3   54.39   10.10
   8  -1  -3   77.29   13.80
   8  -1  -3   81.99   13.80
  -8  -1   3  108.19   15.80
  -8  -1   3   66.99   10.70
   8   1  -3   97.39   16.40
   8   1  -3   82.59   14.50
  -8   1   3  101.89   15.90
  -8   1   3   86.39   14.20
  -8   1   3   86.49   14.70
  -8   1   3   98.39   15.20
   8   1  -3   69.89   11.40
   8   1  -3   76.39   10.20
   7  -1  -3  598.54   24.10
   7  -1  -3  601.24   25.20
  -7  -1   3  621.94   21.80
  -7  -1   3  634.04   25.30
   7  -1  -3  600.04   25.10
  -7  -1   3  609.34   23.80
  -7  -1   3  636.94   25.80
   7  -1  -3  610.84   24.30
  -7   1   3  581.14   24.40
  -7   1   3  601.04   25.80
   7   1  -3  639.54   25.80
   7   1  -3  630.94   23.90
  -7   1   3  616.94   24.90
  -7   1   3  583.74   24.00
   6  -1  -3  999.20   30.70
  -6  -1   3  971.40   30.20
   6  -1  -3  981.20   30.50
   6  -1  -3 1008.30   29.20
  -6  -1   3  964.80   25.70
  -6  -1   3 1015.00   30.40
  -6  -1   3 1005.40   29.00
   6  -1  -3 1017.40   29.50
  -6   1   3  946.31   29.30
   6   1  -3  953.50   29.80
   6   1  -3 1043.80   26.50
   6   1  -3 1009.60   30.40
  -6   1   3  999.60   29.60
  -6   1   3 1021.00   31.40
   6   1  -3  986.20   28.40
  -6   1   3  982.10   30.00
   5  -1  -3  167.98   11.20
  -5  -1   3  172.88   11.70
  -5  -1   3  157.28   10.80
   5  -1  -3  165.88   11.90
   5  -1  -3  190.48   11.50
   5  -1  -3  182.78   12.00
  -5  -1   3  163.68   11.40
  -5  -1   3  162.68    9.20
   5   1  -3  162.48    9.10
  -5   1   3  171.68   13.70
   5   1  -3  174.78   10.80
  -5   1   3  146.49   10.70
   5   1  -3  171.78   11.80
   5   1  -3  191.18   12.30
  -5   1   3  191.08   11.70
  -5   1   3  161.38   11.80
   4  -1  -3  188.78   10.60
   4  -1  -3  191.58   10.50
   4  -1  -3  196.68   11.60
  -4  -1   3  188.68   11.10
  -4  -1   3  199.38    8.50
  -4  -1   3  197.88   11.00
  -4  -1   3  197.58   11.30
   4  -1  -3  205.28   11.60
   4   1  -3  189.28   11.30
   4   1  -3  205.28   11.60
  -4   1   3  203.28   11.10
  -4   1   3  207.18   11.50
  -4   1   3  191.58   11.60
   4   1  -3  203.48   10.80
   4   1  -3  193.48    8.20
  -4   1   3  193.08   10.70
  -3  -1   3  329.67   12.60
  -3  -1   3  314.27   12.40
   3  -1  -3  333.07   12.10
  -3  -1   3  332.87   12.60
  -3  -1   3  325.47    8.40
   3  -1  -3  341.97   13.50
  -3   1   3  334.27   12.40
   3   1  -3  314.77   12.20
  -3   1   3  318.77   12.00
   3   1  -3  318.27   12.50
   3   1  -3  322.67   12.70
  -3   1   3  335.17   13.60
  -3   1   3  317.07   12.70
   3   1  -3  338.37    8.50
  -2  -1   3 6071.79   87.69
  -2  -1   3 6311.97   88.19
  -1  -1   3 5725.53   76.49
   1   1  -3 5832.92   76.49
  -1   1   3 5942.81   81.89
  -1   1   3 5775.02   81.39
  -1   1   3 5722.83   80.99
   1  -1   3 6322.57   93.59
  -1  -1  -3 7080.29   90.49
  -1  -1  -3 6757.22   96.39
  -1  -1  -3 7035.10   96.89
   1   1   3 6994.50   90.49
   2  -1   3 1164.78   27.50
  -2  -1  -3 1143.79   20.10
   2  -1   3 1122.19   26.10
  -2  -1  -3 1167.08   25.70
  -2  -1  -3 1141.69   25.90
   2  -1   3 1159.98   24.10
  -2  -1  -3 1180.88   27.10
  -2   1  -3 1144.69   27.10
  -2   1  -3 1135.89   24.60
   2   1   3 1145.29   27.20
  -2   1  -3 1151.58   24.60
   2   1   3 1133.19   25.70
  -2   1  -3 1127.89   26.10
  -3  -1  -3  445.16   17.40
   3  -1   3  462.95   18.20
  -3  -1  -3  437.66   12.30
   3  -1   3  446.56   15.40
  -3  -1  -3  431.56   16.30
  -3  -1  -3  449.56   16.70
  -3  -1  -3  446.36   12.40
  -3   1  -3  448.56   17.90
  -3   1  -3  438.06   15.30
   3   1   3  461.55   17.70
   3   1   3  469.45   17.00
  -3   1  -3  432.56   15.50
   3   1   3  460.75   16.90
  -3   1  -3  426.96   16.30
  -3   1  -3  448.76   16.60
   4  -1   3 9054.79  136.09
   4  -1   3 9435.36  136.49
  -4  -1  -3 9482.05  130.59
  -4  -1  -3 9268.27  140.19
  -4  -1  -3 9460.35  138.89
   4  -1   3 9695.33  143.89
  -4  -1  -3 9520.15  139.99
  -4  -1  -3 9305.77  130.19
  -4   1  -3 9149.38  136.29
  -4   1  -3 9314.57  138.79
  -4   1  -3 9137.79  136.99
   4   1   3 9572.24  152.28
   4   1   3 9300.07  138.79
  -4   1  -3 9466.75  142.49
  -4   1  -3 9287.27  139.39
  -5  -1  -3   90.99   10.50
  -5  -1  -3  108.29   11.80
  -5  -1  -3  101.79    8.00
   5  -1   3   85.69   10.50
   5  -1   3   98.29    9.40
   5  -1   3   91.99    9.50
  -5  -1  -3  100.09    7.90
  -5   1  -3  104.39   11.70
   5   1   3   92.49   10.30
  -5   1  -3  101.39   10.20
   5   1   3   94.09   10.10
  -5   1  -3   81.59    9.60
  -5   1  -3  100.69    9.90
  -5   1  -3   94.79    9.90
   5   1   3   94.69   10.70
  -6  -1  -3  159.18   13.30
   6  -1   3  117.29   13.10
  -6  -1  -3  128.19   10.20
  -6  -1  -3  137.49   13.70
   6  -1   3  144.29   12.40
   6  -1   3  126.59   11.80
  -6  -1  -3  130.39   13.10
  -6  -1  -3  127.79   15.20
   6   1   3  131.19   13.10
  -6   1  -3  122.49   12.20
   6   1   3  148.89   13.00
  -6   1  -3  127.29   12.40
  -6   1  -3  136.79   12.60
  -6   1  -3  121.29   13.50
   6   1   3  141.39   13.20
  -6   1  -3  127.89   11.90
  -7  -1  -3   77.99    9.20
  -7  -1  -3   75.89   11.30
   7  -1   3   80.89   13.20
  -7  -1  -3   80.89    9.20
  -7  -1  -3   91.09   15.10
  -7  -1  -3   97.39   15.00
   7  -1   3   91.89   11.40
   7  -1   3   92.79   13.90
   7   1   3   63.39    9.60
   7   1   3   93.99   13.70
  -7   1  -3   76.49   12.60
  -7   1  -3   72.69   11.50
  -7   1  -3   95.79   13.20
  -7   1  -3  112.39   15.50
   7   1   3   72.39   12.10
  -7   1  -3   86.29   13.90
  -8  -1  -3  425.96   19.90
  -8  -1  -3  423.26   24.80
  -8  -1  -3  433.86   23.80
   8  -1   3  431.86   23.20
   8  -1   3  431.96   23.30
  -8  -1  -3  441.86   20.50
  -8  -1  -3  426.66   25.50
   8  -1   3  383.46   24.70
  -8   1  -3  431.76   23.00
   8   1   3  418.76   24.50
  -8   1  -3  427.16   23.10
  -8   1  -3  439.16   24.40
   8   1   3  395.96   23.80
   8   1   3  415.56   24.30
  -8   1  -3  455.25   24.10
  -9  -1  -3   49.70   11.40
   9  -1   3   60.89   12.70
  -9  -1  -3   60.49   13.90
   9  -1   3   55.99   13.50
  -9  -1  -3   64.29   11.10
  -9  -1  -3   58.39   10.00
  -9   1  -3   49.30   12.40
  -9   1  -3   54.19   13.10
   9   1   3   39.40    9.50
  -9   1  -3   48.70   10.70
   9   1   3   50.39   12.70
   9   1   3   40.30   10.60
 -10  -1  -3   55.09   11.80
  10  -1   3   23.50    8.20
 -10  -1  -3   32.10    9.70
 -10  -1  -3   19.00    9.00
 -10  -1  -3   33.10    9.40
  10  -1   3   22.40   10.60
  10   1   3   13.50    6.80
 -10   1  -3   15.80    8.70
 -10   1  -3   26.80   10.80
 -10   1  -3   29.70    9.70
  10   1   3   44.80   11.50
  11  -1   3   35.80   12.80
  11  -1   3   15.70    8.70
 -11  -1  -3    7.00    8.60
 -11   1  -3   30.70   10.00
 -11   1  -3   17.10    8.50
  11   1   3   10.10    7.20
 -12  -2   3  -16.10    7.00
  12  -2  -3   -2.70    7.00
  12  -2  -3   -8.90    7.20
 -12  -2   3   -0.20    7.80
  12   2  -3    5.00   15.20
 -12   2   3    0.90   10.60
  12   2  -3   18.40    7.80
 -12   2   3    5.70    9.40
 -11  -2   3   46.00   12.60
 -11  -2   3   25.50   11.60
  11  -2  -3   28.50    8.50
  11  -2  -3   33.80   10.50
  11   2  -3   28.50   11.60
 -11   2   3   34.70   11.30
  11   2  -3   35.50   12.10
 -11   2   3   31.60   10.80
 -11   2   3   24.20   11.20
  11   2  -3   57.79   11.90
 -10  -2   3  120.79   17.40
 -10  -2   3  104.79   15.30
  10  -2  -3   93.19   15.50
  10  -2  -3   69.79   13.10
 -10  -2   3   87.69   14.00
 -10  -2   3   75.99   12.80
 -10   2   3  109.29   19.00
  10   2  -3   89.89   11.50
  10   2  -3   94.09   11.80
  10   2  -3  142.79   21.70
 -10   2   3  118.09   19.40
 -10   2   3   90.79   14.30
  10   2  -3  116.09   19.20
   9  -2  -3  141.89   14.00
  -9  -2   3  107.79   13.60
  -9  -2   3  111.19   12.70
  -9  -2   3  148.29   17.40
   9  -2  -3  141.69   16.30
  -9  -2   3  130.99   14.10
  -9   2   3  143.09   14.70
   9   2  -3  122.09   12.00
  -9   2   3  163.38   17.10
   9   2  -3   92.09   12.90
   9   2  -3  136.69   15.00
  -9   2   3  146.49   15.10
   9   2  -3  133.89   12.70
  -8  -2   3   21.00    7.90
   8  -2  -3   16.20    7.60
   8  -2  -3   16.90    9.00
  -8  -2   3   12.70    7.10
  -8  -2   3   14.50    7.20
  -8  -2   3    6.30    6.50
   8  -2  -3   -1.30    6.30
   8  -2  -3   17.90    7.90
   8   2  -3   -1.60    5.90
  -8   2   3    8.70    7.20
  -8   2   3    7.50    5.70
  -8   2   3   13.40    8.20
   8   2  -3   13.80    6.00
   8   2  -3   11.90    8.40
   8   2  -3    9.30    6.20
  -8   2   3   15.50    7.50
  -7  -2   3  389.86   16.60
   7  -2  -3  403.66   19.10
   7  -2  -3  342.37   20.80
  -7  -2   3  397.96   20.50
  -7  -2   3  369.16   18.20
   7  -2  -3  367.56   20.70
  -7  -2   3  369.96   20.00
   7   2  -3  381.96   20.60
   7   2  -3  371.26   20.20
   7   2  -3  350.66   17.30
  -7   2   3  371.36   20.60
  -7   2   3  364.66   18.90
  -7   2   3  365.76   18.80
   7   2  -3  380.06   15.70
   6  -2  -3   88.39   11.00
   6  -2  -3   95.89   11.10
   6  -2  -3   80.79    9.20
  -6  -2   3   90.59    8.00
  -6  -2   3   90.69   10.00
  -6  -2   3   81.29   10.20
   6  -2  -3   85.09    8.80
  -6   2   3   85.99    9.80
   6   2  -3   61.99    8.90
   6   2  -3   96.09    9.00
   6   2  -3   81.79    7.30
  -6   2   3   86.99    9.30
  -6   2   3   88.89   10.70
   6   2  -3   74.99   10.70
  -6   2   3   82.59   10.30
   5  -2  -3  125.89   11.30
  -5  -2   3  117.69   10.00
   5  -2  -3  106.59   10.30
  -5  -2   3  104.49    9.40
   5  -2  -3  105.09    8.80
  -5  -2   3   94.89    9.40
  -5  -2   3  118.79    7.30
   5  -2  -3  107.89    8.90
   5   2  -3  116.79    6.90
  -5   2   3  114.79   10.70
  -5   2   3  106.39    9.30
  -5   2   3  127.89   11.40
   5   2  -3  115.89    9.10
  -5   2   3  129.69   10.00
   5   2  -3  103.69    9.90
   5   2  -3  126.59   18.10
  -4  -2   3 1013.30   25.40
   4  -2  -3 1019.70   24.40
   4  -2  -3 1047.80   24.90
  -4  -2   3 1066.89   19.20
  -4  -2   3 1122.69   33.80
  -4  -2   3 1035.90   26.80
   4  -2  -3 1033.40   29.00
  -4   2   3 1022.40   25.20
  -4   2   3 1040.50   29.80
   4   2  -3 1092.49   27.70
   4   2  -3 1031.50   25.40
   4   2  -3 1047.50   19.00
   4   2  -3 1076.49   27.40
  -4   2   3  998.70   28.80
  -3  -2   3  958.70   23.50
   3  -2  -3 1014.00   26.20
  -3  -2   3 1038.20   24.10
   3  -2  -3  963.20   21.90
   3  -2  -3  994.80   21.90
  -3   2   3  990.20   27.10
  -3   2   3  994.30   22.70
  -3   2   3  995.90   26.50
   3   2  -3 1006.60   23.70
   3   2  -3 1011.20   24.30
   2  -2  -3  601.34   17.60
  -2  -2   3  603.04   15.40
   2  -2  -3  561.44   14.20
  -2  -2   3  596.34   15.40
   2  -2  -3  594.24   14.50
  -2  -2   3  582.64   17.00
  -2   2   3  616.54   17.90
   2   2  -3  567.24   15.60
  -2   2   3  589.04   18.90
  -2   2   3  540.05   18.60
   2   2  -3  616.24   17.30
  -2   2   3  605.74   15.10
   2   2  -3  610.74   15.90
  -2   2   3  613.04   15.20
  -1  -2   3 7331.67   99.79
   1  -2  -3 7204.08  108.19
   1  -2  -3 7495.25  103.49
   1  -2  -3 7393.56  100.49
  -1  -2   3 7212.98   98.49
   1  -2  -3 7527.35  100.79
  -1   2   3 7338.17  103.49
   1   2  -3 7502.35   98.79
  -1   2   3 7452.25  101.49
   1   2  -3 7425.56  105.99
  -1   2   3 7266.57  108.79
   0  -2   3   77.99    4.30
   0  -2  -3   80.69    4.90
   0  -2   3   83.29    6.00
   0  -2  -3   75.89    5.50
   0  -2  -3   78.29    7.10
   0  -2  -3   78.89    5.50
   0  -2   3   74.29    7.10
   0  -2   3   79.89    4.30
   0   2  -3   79.09    4.70
   0   2   3   75.19    4.60
   0   2  -3   72.29    6.90
   0   2   3   80.99    5.70
   0   2   3   76.29    5.70
   0   2   3   73.99    7.20
   0   2  -3   88.39    5.90
   0   2  -3   78.19    4.80
  -1  -2  -3 1108.89   23.30
   1  -2   3 1062.29   19.40
   1  -2   3 1072.79   25.10
   1  -2   3 1081.99   26.60
   1  -2   3 1061.19   19.40
  -1  -2  -3 1089.19   25.90
  -1  -2  -3 1068.39   23.00
  -1   2  -3 1040.50   20.30
   1   2   3 1044.10   23.10
  -1   2  -3 1089.39   25.00
   1   2   3 1075.89   26.00
   1   2   3 1060.89   23.30
  -1   2  -3 1050.69   20.40
   2  -2   3  226.28    8.80
   2  -2   3  219.18    8.70
   2  -2   3  228.98   12.50
  -2  -2  -3  230.18   12.00
   2  -2   3  234.98   12.60
  -2  -2  -3  234.28   11.00
   2   2   3  215.18   11.10
  -2   2  -3  214.68   12.00
  -2   2  -3  214.98    9.20
   2   2   3  231.98   11.30
  -2   2  -3  241.18   12.50
  -2   2  -3  195.98    9.00
   2   2   3  233.78   12.60
  -3  -2  -3 2208.28   45.10
   3  -2   3 2145.89   39.50
  -3  -2  -3 2285.77   43.90
   3  -2   3 2152.28   39.60
  -3  -2  -3 2224.18   44.30
   3   2   3 2247.28   45.90
  -3   2  -3 2197.58   46.40
   3   2   3 2205.08   44.50
  -3   2  -3 2316.77   47.70
   3   2   3 2206.68   44.40
  -3   2  -3 2196.38   40.60
   4  -2   3 1595.34   34.10
  -4  -2  -3 1549.24   37.20
  -4  -2  -3 1629.24   38.50
   4  -2   3 1519.25   33.50
  -4  -2  -3 1591.34   27.00
   4  -2   3 1551.14   40.70
  -4  -2  -3 1598.34   26.90
  -4  -2  -3 1620.84   38.40
  -4   2  -3 1588.04   39.50
  -4   2  -3 1522.65   39.10
   4   2   3 1568.84   38.70
   4   2   3 1603.34   38.20
  -4   2  -3 1580.14   40.60
  -4   2  -3 1613.04   35.00
   4   2   3 1614.44   38.50
  -4   2  -3 1608.04   35.50
   5  -2   3  242.68   16.70
  -5  -2  -3  227.08    9.60
  -5  -2  -3  226.08   14.50
  -5  -2  -3  233.48    9.70
  -5  -2  -3  229.78   15.20
   5  -2   3  254.87   13.60
   5  -2   3  209.98   12.70
  -5  -2  -3  229.78   14.90
  -5   2  -3  211.38   13.60
   5   2   3  228.98   15.30
  -5   2  -3  249.68   16.60
  -5   2  -3  230.18   13.70
  -5   2  -3  252.27   15.80
   5   2   3  234.58   14.90
   5   2   3  242.68   15.40
  -5   2  -3  228.68   15.50
  -6  -2  -3   98.39   11.80
   6  -2   3  101.29   15.70
  -6  -2  -3   75.59    7.20
  -6  -2  -3   80.69    7.60
   6  -2   3  102.79   10.60
  -6  -2  -3  102.69   12.80
   6  -2   3   84.59    9.80
  -6  -2  -3  100.09   11.70
  -6   2  -3   87.79   10.50
  -6   2  -3   91.59   11.50
   6   2   3   90.79   12.00
  -6   2  -3   97.59   11.10
   6   2   3  103.19   12.20
   6   2   3  103.09   11.60
  -6   2  -3  116.39   13.60
  -6   2  -3  112.19   16.00
  -7  -2  -3  172.48   15.90
  -7  -2  -3  231.78   21.50
   7  -2   3  156.38   16.80
   7  -2   3  145.19   16.30
  -7  -2  -3  171.08   16.50
  -7  -2  -3  166.28   10.70
   7  -2   3  161.48   13.50
  -7  -2  -3  161.28   11.10
  -7   2  -3  157.48   15.10
   7   2   3  177.18   16.20
  -7   2  -3  163.98   15.00
   7   2   3  177.58   15.80
   7   2   3  153.58   15.10
  -7   2  -3  168.78   16.90
  -7   2  -3  186.18   16.50
  -7   2  -3  178.58   14.70
  -8  -2  -3   50.79   12.00
  -8  -2  -3   24.60    6.40
  -8  -2  -3   15.50    9.50
   8  -2   3   19.90    9.40
  -8  -2  -3   41.50    8.80
  -8  -2  -3   27.90   11.30
  -8   2  -3   24.20    9.30
  -8   2  -3   43.90   10.40
   8   2   3   30.60    9.60
   8   2   3   31.90    9.80
  -8   2  -3   27.80    9.40
   8   2   3   42.90   10.20
  -9  -2  -3    8.90    5.80
   9  -2   3    3.50    7.50
  -9  -2  -3   13.90    9.70
  -9  -2  -3    9.30    5.10
  -9  -2  -3    9.20    7.70
   9   2   3   10.30    7.10
   9   2   3    7.90    6.40
   9   2   3   10.40    7.60
  -9   2  -3   10.40    7.40
  -9   2  -3   10.60    7.30
  -9   2  -3   16.00    7.50
 -10  -2  -3   27.50    6.90
 -10  -2  -3   17.70    8.90
  10  -2   3   18.40    7.20
  10  -2   3   13.10    9.50
 -10  -2  -3   12.90    7.50
  10   2   3   14.90    8.70
 -10   2  -3   14.00    9.40
 -10   2  -3   27.20    7.40
  10   2   3    6.50    8.50
 -10   2  -3   17.00    8.80
  10   2   3    6.00    7.10
  11  -2   3    2.10    8.30
 -11  -2  -3   12.90    9.10
 -11  -2  -3   -6.00    8.00
  11  -2   3    9.30    8.50
  11   2   3    8.00    8.60
  11   2   3   12.30    7.90
 -11   2  -3    8.90    8.20
 -11   2  -3   -8.30    6.50
 -11  -3   3   53.89   13.60
  11  -3  -3   23.60    9.60
 -11  -3   3   35.70   11.80
  11   3  -3   31.60    9.10
  11   3  -3   31.60   10.80
  11   3  -3   40.50   11.90
 -11   3   3   31.20   12.00
 -11   3   3   29.40   12.50
 -11   3   3   35.10   11.00
  11   3  -3   40.80    9.50
 -10  -3   3   53.19   12.40
 -10  -3   3   69.79   16.30
  10  -3  -3   56.79   11.00
  10  -3  -3   83.99   17.50
 -10  -3   3   72.09   13.90
 -10   3   3   81.69   15.20
  10   3  -3   82.69   16.00
  10   3  -3   89.39   15.70
 -10   3   3   76.39   14.30
  10   3  -3   94.99   10.50
 -10   3   3   80.59   16.20
  -9  -3   3   33.30   10.10
  -9  -3   3   33.10    9.70
  -9  -3   3   20.80    8.20
   9  -3  -3   37.00    9.30
   9  -3  -3   28.50    9.40
   9   3  -3   19.90    7.30
  -9   3   3   27.30    8.90
   9   3  -3   29.20    7.30
  -9   3   3   36.20   10.10
   9   3  -3   39.20    8.80
   9   3  -3   18.30    7.10
  -9   3   3   12.00    6.00
   8  -3  -3    9.10    6.10
   8  -3  -3   -4.10    5.20
  -8  -3   3   -4.30    5.80
  -8  -3   3    0.90    5.40
  -8  -3   3    1.10    6.10
  -8   3   3   -6.90    5.00
   8   3  -3   -0.80    3.90
  -8   3   3   -1.30    4.90
   8   3  -3   -0.40    6.40
   8   3  -3    0.80    5.80
   8   3  -3    3.60    4.50
  -7  -3   3   86.79   11.50
   7  -3  -3   88.79   15.20
  -7  -3   3   53.89    9.10
   7  -3  -3   90.99   12.00
   7  -3  -3   40.80    8.80
  -7  -3   3   61.49   10.30
  -7  -3   3   60.79    7.50
   7  -3  -3   84.39   12.40
  -7   3   3  103.79   16.30
   7   3  -3   71.79   10.00
   7   3  -3   62.99    7.10
   7   3  -3   57.19   10.30
  -7   3   3  102.19   13.90
   7   3  -3   49.10    9.90
  -7   3   3   73.09   13.30
  -7   3   3   79.99   12.10
  -6  -3   3  259.67   10.80
   6  -3  -3  232.98   16.70
   6  -3  -3  254.27   13.80
   6  -3  -3  252.77   18.10
   6  -3  -3  250.97   13.50
  -6  -3   3  261.97   15.70
  -6  -3   3  238.48   15.10
  -6  -3   3  228.08   13.60
   6   3  -3  254.47   13.40
  -6   3   3  253.17   14.40
  -6   3   3  267.57   14.90
   6   3  -3  256.77   16.30
  -6   3   3  268.97   18.10
  -6   3   3  250.77   17.40
   6   3  -3  240.28   10.40
   6   3  -3  250.87   16.00
   5  -3  -3  202.78   11.00
   5  -3  -3  215.98   14.80
  -5  -3   3  215.38   12.20
  -5  -3   3  202.18    8.00
  -5  -3   3  203.78   12.70
   5  -3  -3  206.18   11.00
  -5   3   3  216.08   12.30
   5   3  -3  213.98    8.40
   5   3  -3  221.58   13.90
   5   3  -3  217.18   11.80
  -5   3   3  223.48   12.40
  -5   3   3  222.18   15.30
   5   3  -3  225.98   14.00
  -5   3   3  208.58   15.00
   4  -3  -3  671.63   17.90
   4  -3  -3  656.03   17.60
  -4  -3   3  660.63   20.70
  -4  -3   3  652.03   20.50
   4  -3  -3  659.83   23.50
  -4  -3   3  642.94   19.80
   4   3  -3  629.44   20.90
   4   3  -3  681.33   20.20
   4   3  -3  665.73   13.60
  -4   3   3  664.33   24.70
  -4   3   3  652.03   19.00
  -4   3   3  696.13   24.60
   4   3  -3  669.63   21.60
  -3  -3   3   79.69    6.90
   3  -3  -3   84.89    5.90
   3  -3  -3   81.99    8.60
  -3  -3   3   84.69    7.80
  -3  -3   3   82.89    7.00
   3  -3  -3   78.49    5.60
   3   3  -3   76.09    7.50
  -3   3   3   83.59    6.60
  -3   3   3   72.69    9.10
  -3   3   3   80.09    9.30
   3   3  -3   80.09    4.10
   3   3  -3   93.89    4.80
   3   3  -3   82.99    7.50
   3   3  -3   76.79    7.80
  -3   3   3   84.99    6.60
   2  -3  -3  292.77    9.00
  -2  -3   3  294.77   10.20
   2  -3  -3  261.97   12.70
  -2  -3   3  321.67   13.40
  -2  -3   3  291.07   10.20
   2  -3  -3  274.17    8.70
  -2   3   3  301.07   12.10
   2   3  -3  305.67   11.30
  -2   3   3  297.77   10.40
  -2   3   3  305.87   17.90
   2   3  -3  283.17    8.70
   2   3  -3  283.67    8.70
  -2   3   3  306.67   13.50
   2   3  -3  265.27   12.40
  -1  -3   3 5768.32   78.19
  -1  -3   3 5750.52   89.29
   1  -3  -3 5731.73   92.89
   1  -3  -3 5651.13   79.29
  -1  -3   3 5780.22   78.09
   1  -3  -3 5724.23   85.99
   1  -3  -3 5762.52   79.29
   1   3  -3 5647.54   88.59
  -1   3   3 5766.52   81.99
   1   3  -3 5774.12   82.79
  -1   3   3 5863.31   86.39
  -1   3   3 5765.72   81.69
  -1   3   3 5909.21   93.89
   1   3  -3 5843.02   81.29
   0  -3  -3 5144.09   73.29
   0  -3  -3 5183.88   77.29
   0  -3  -3 5093.59   83.69
   0  -3   3 5120.09   82.59
   0  -3   3 5084.99   78.49
   0   3   3 5119.19   75.09
   0   3  -3 5044.50   77.89
   0   3   3 5138.49   83.89
   0   3  -3 5130.79   71.19
   0   3  -3 5102.59   70.99
   0   3   3 5244.78   74.49
   0   3  -3 5120.39   82.39
   0   3   3 5139.49   75.29
  -1  -3  -3 2024.30   36.00
  -1  -3  -3 2066.39   36.30
  -1  -3  -3 2015.10   42.30
   1  -3   3 1997.20   43.00
   1  -3   3 2026.80   41.00
  -1   3  -3 1996.90   32.20
  -1   3  -3 1994.60   32.00
   1   3   3 1985.90   42.10
   1   3   3 2045.90   30.30
   1   3   3 2053.19   30.30
  -1   3  -3 2060.79   41.10
   1   3   3 1988.40   37.30
   1   3   3 1914.61   40.30
   2  -3   3  451.25   10.50
  -2  -3  -3  473.65   15.70
  -2  -3  -3  456.85   15.80
   2  -3   3  446.36   10.50
   2  -3   3  447.46   18.50
  -2  -3  -3  460.15   17.70
   2   3   3  453.75   16.30
   2   3   3  459.75   16.30
  -2   3  -3  459.25   18.80
  -2   3  -3  435.36   18.50
  -2   3  -3  430.76   12.80
  -2   3  -3  429.76   12.60
   2   3   3  479.05   18.70
   3  -3   3  271.87    9.80
  -3  -3  -3  274.77   14.10
  -3  -3  -3  273.57   14.40
   3  -3   3  268.57    9.90
  -3  -3  -3  263.57   13.10
   3  -3   3  270.77   16.10
  -3   3  -3  263.67   15.40
  -3   3  -3  279.47   16.00
   3   3   3  266.57   13.70
  -3   3  -3  261.07   15.30
   3   3   3  307.07   18.90
  -3   3  -3  270.97   11.20
  -3   3  -3  260.57   11.20
   3   3   3  278.27   14.10
  -4  -3  -3  112.99   10.00
   4  -3   3   97.29   11.40
  -4  -3  -3  102.59   10.00
  -4  -3  -3   95.59    9.80
   4  -3   3   95.89    7.50
   4  -3   3   92.79    7.20
  -4   3  -3  103.79    8.70
  -4   3  -3  111.19    8.60
   4   3   3  103.19   10.50
   4   3   3  104.29   10.60
  -4   3  -3   94.09   10.60
   4   3   3  104.19   11.20
  -4   3  -3  102.99   11.30
  -4   3  -3  113.29   11.50
   5  -3   3  316.17   14.00
  -5  -3  -3  332.77   17.50
   5  -3   3  299.57   13.90
  -5  -3  -3  293.37   16.90
  -5  -3  -3  289.47   17.00
   5  -3   3  283.27   19.00
  -5   3  -3  287.57   18.40
  -5   3  -3  293.17   14.70
  -5   3  -3  268.17   18.30
   5   3   3  276.47   17.00
   5   3   3  321.37   17.90
   5   3   3  273.27   16.90
  -5   3  -3  301.27   15.60
  -5   3  -3  291.07   18.40
   6  -3   3  345.47   16.50
   6  -3   3  338.27   22.30
  -6  -3  -3  340.37   19.50
  -6  -3  -3  339.27   19.70
  -6  -3  -3  324.77   19.20
   6  -3   3  338.57   16.20
  -6   3  -3  356.66   18.40
   6   3   3  316.17   19.50
  -6   3  -3  324.77   17.20
  -6   3  -3  342.37   21.00
  -6   3  -3  333.17   21.60
   6   3   3  330.37   19.60
  -6   3  -3  355.96   21.80
  -7  -3  -3  195.38    9.80
  -7  -3  -3  230.68   17.90
  -7  -3  -3  206.98   16.90
  -7  -3  -3  216.18   17.30
   7  -3   3  223.38   14.60
  -7  -3  -3  198.78    9.40
  -7   3  -3  195.18   17.80
  -7   3  -3  189.18   14.60
   7   3   3  185.38   16.30
   7   3   3  198.08   17.60
   7   3   3  236.38   18.10
  -7   3  -3  213.08   16.00
  -8  -3  -3   96.09   15.80
  -8  -3  -3   86.59    8.70
   8  -3   3  107.79   11.30
  -8  -3  -3   90.49   15.20
   8  -3   3  100.39   16.90
  -8  -3  -3   84.99   14.70
  -8  -3  -3   98.09    7.80
  -8   3  -3   98.79   12.40
  -8   3  -3  115.79   13.80
   8   3   3   97.59   14.90
   8   3   3   84.19   14.40
  -8   3  -3  115.39   19.10
   8   3   3   91.69   16.10
   9  -3   3   85.89   16.60
  -9  -3  -3   96.79    9.90
  -9  -3  -3  126.29   18.70
   9  -3   3  106.69   14.60
   9   3   3   90.59   16.20
  -9   3  -3  119.79   14.00
  -9   3  -3  117.79   18.00
   9   3   3   77.79   13.50
  -9   3  -3   88.29   16.30
   9   3   3  117.39   18.30
 -10  -3  -3   32.20    6.70
 -10  -3  -3   35.60   11.70
  10  -3   3   15.60    8.50
 -10  -3  -3    8.40    6.50
  10  -3   3   23.90    9.00
  10   3   3   24.40    9.10
 -10   3  -3   13.10    8.50
 -10   3  -3   32.50    9.50
  10   3   3   15.70    8.60
 -10   3  -3   22.70   10.80
  11  -3   3   10.60    9.60
  11   3   3   11.50   10.60
 -11   3  -3   10.00    7.00
  11   3   3   10.80    6.80
 -11   3  -3   -9.40    7.60
 -11  -4   3   10.00    6.10
 -11  -4   3    7.50    7.30
 -11   4   3   -5.80    7.50
 -11   4   3   12.30    8.90
  11   4  -3   -2.00    6.60
  11   4  -3   14.60    5.60
  10  -4  -3   10.10    8.70
 -10  -4   3    0.00    5.60
  10  -4  -3   -1.60    5.40
 -10  -4   3   17.30    6.80
 -10  -4   3    8.90    6.90
 -10   4   3    6.70    7.50
  10   4  -3   16.90    9.40
 -10   4   3   15.00    9.20
  10   4  -3   11.80    6.40
  10   4  -3   21.20   10.40
  10   4  -3   15.40    5.00
 -10   4   3   -3.10    6.40
  -9  -4   3   16.00    7.20
  -9  -4   3    6.80    6.70
   9  -4  -3   15.00    6.90
  -9  -4   3    9.20    5.50
   9  -4  -3   15.00    8.20
  -9   4   3    2.40    6.50
   9   4  -3    0.30    4.10
   9   4  -3    2.50    7.80
  -9   4   3    6.50    6.30
  -9   4   3    5.30    6.30
   9   4  -3    8.60    8.60
   9   4  -3   11.80    5.50
  -8  -4   3    3.10    6.20
  -8  -4   3   16.20    5.10
   8  -4  -3   10.60    5.70
  -8  -4   3   18.30    7.00
   8   4  -3    8.40    8.30
  -8   4   3    9.30    6.80
  -8   4   3    9.30    5.40
   8   4  -3   20.70    7.60
   8   4  -3   11.70    4.90
  -8   4   3   -2.00    5.40
   8   4  -3   18.50    5.80
   7  -4  -3   63.89    9.50
  -7  -4   3   53.19    6.10
  -7  -4   3   53.49    8.80
  -7  -4   3   36.70    8.80
  -7   4   3   68.69   10.50
   7   4  -3   58.99   11.90
  -7   4   3   39.30    9.00
   7   4  -3   34.60    9.40
   7   4  -3   47.60    6.10
   7   4  -3   63.89    9.60
  -7   4   3   47.70   11.10
  -6  -4   3    4.00    2.90
  -6  -4   3   -0.40    4.70
   6  -4  -3   -5.60    3.20
   6  -4  -3   -2.70    3.40
  -6  -4   3    2.60    4.90
  -6  -4   3    0.00    4.20
   6  -4  -3    4.50    4.20
   6   4  -3    0.00    2.90
   6   4  -3    6.60    4.40
  -6   4   3   -3.40    5.90
   6   4  -3    0.20    5.10
  -6   4   3    0.30    4.20
  -6   4   3    0.40    4.20
  -6   4   3    1.20    5.40
   6   4  -3   -3.80    4.50
   5  -4  -3   70.29   11.80
   5  -4  -3   67.09    6.40
  -5  -4   3   69.19    8.20
  -5  -4   3   61.29    5.20
   5  -4  -3   66.69    6.30
  -5  -4   3   80.99   10.30
  -5  -4   3   62.09    9.20
   5   4  -3   68.29    5.70
  -5   4   3   69.89   12.70
   5   4  -3   70.09    8.20
   5   4  -3   72.79    9.80
   5   4  -3   56.29   10.00
  -5   4   3   70.89    8.00
  -5   4   3   61.39   11.10
  -4  -4   3   28.10    6.20
  -4  -4   3   31.60    6.50
   4  -4  -3   34.30    8.60
  -4  -4   3   24.70    5.60
   4  -4  -3   31.60    4.70
   4  -4  -3   44.90    5.70
   4   4  -3   27.70    6.50
  -4   4   3   40.60    6.40
  -4   4   3   42.10   10.00
  -4   4   3   39.80    6.40
   4   4  -3   32.80    4.90
  -4   4   3   20.20    6.20
   4   4  -3   32.30    6.80
  -4   4   3   34.70    9.10
   4   4  -3   17.50    5.80
  -3  -4   3  442.76   14.30
  -3  -4   3  434.66   14.40
   3  -4  -3  490.95   12.20
  -3  -4   3  433.06   16.70
  -3   4   3  424.86   13.70
   3   4  -3  457.35   17.00
  -3   4   3  427.26   19.10
   3   4  -3  430.46   12.50
  -3   4   3  424.96   13.70
   3   4  -3  419.76   12.20
  -3   4   3  434.46   20.90
   3   4  -3  422.06   15.80
   3   4  -3  449.16   16.10
  -3   4   3  428.66   21.00
  -2  -4   3   52.09    4.60
  -2  -4   3   58.19    4.50
  -2  -4   3   73.29    9.50
   2   4  -3   63.59    6.00
  -2   4   3   54.09    5.00
  -2   4   3   59.89   10.10
   2   4  -3   58.89    6.00
  -2   4   3   65.49   10.60
   2   4  -3   53.99    5.50
  -2   4   3   60.09    5.30
   2   4  -3   63.79    9.00
  -2   4   3   67.99   10.40
   2   4  -3   53.79    5.40
  -1  -4   3  316.27   15.00
  -1   4   3  321.47   13.70
   1   4  -3  290.57    9.90
   1   4  -3  284.97   12.20
  -1   4   3  300.47   10.30
   1   4  -3  297.67   12.10
  -1   4   3  289.67   16.30
   1   4  -3  276.17    9.70
  -1   4   3  298.27   10.40
   0  -4  -3 1338.07   23.50
   0  -4  -3 1356.66   23.60
   0  -4  -3 1357.46   35.80
   0  -4   3 1326.47   34.30
   0   4  -3 1317.67   22.70
   0   4   3 1334.07   27.90
   0   4   3 1329.07   27.00
   0   4   3 1357.16   27.40
   0   4   3 1341.67   28.00
   0   4  -3 1354.06   34.10
   0   4  -3 1344.37   23.00
   0   4  -3 1335.17   31.20
   0   4   3 1307.37   35.10
   1  -4   3    6.20    5.20
  -1  -4  -3   23.40    6.60
  -1  -4  -3   17.60    4.00
  -1  -4  -3   12.10    3.70
   1  -4   3    8.70    4.90
  -1   4  -3   16.40    6.00
  -1   4  -3   14.50    5.30
   1   4   3   21.90    5.10
   1   4   3   21.30    5.20
   1   4   3    9.20    4.80
   1   4   3   15.00    3.30
  -1   4  -3   17.30    3.00
  -1   4  -3   19.60    3.10
  -2  -4  -3    5.80    4.20
  -2  -4  -3    9.80    4.00
   2  -4   3   -1.10    3.90
  -2  -4  -3    3.50    3.70
  -2   4  -3    5.20    4.70
  -2   4  -3   -2.40    3.00
   2   4   3    9.90    6.00
  -2   4  -3    5.40    2.90
  -2   4  -3    4.50    2.50
   2   4   3    5.80    4.30
   2   4   3    2.10    3.90
   3  -4   3  188.08   14.70
  -3  -4  -3  168.18   10.80
  -3  -4  -3  196.08   13.10
  -3  -4  -3  193.48   11.80
   3   4   3  200.18   12.70
  -3   4  -3  184.18   14.00
  -3   4  -3  178.38   14.10
   3   4   3  171.78   13.60
   3   4   3  205.28   12.80
  -3   4  -3  188.88   14.90
  -3   4  -3  188.78    9.30
  -3   4  -3  190.88    9.40
   4  -4   3  235.98    9.00
  -4  -4  -3  253.07   14.70
   4  -4   3  257.77   18.00
   4  -4   3  252.07    9.20
  -4  -4  -3  258.07   15.70
  -4  -4  -3  229.18   14.10
  -4   4  -3  263.17   12.70
   4   4   3  264.87   17.00
  -4   4  -3  261.77   12.30
  -4   4  -3  266.87   18.10
  -4   4  -3  260.27   17.70
   4   4   3  271.07   15.80
  -4   4  -3  245.48   17.60
   4   4   3  251.97   15.60
  -5  -4  -3    4.90    5.80
   5  -4   3   -3.10    5.30
  -5  -4  -3    9.70    5.90
   5  -4   3   11.50    4.30
   5  -4   3    3.10    3.50
  -5   4  -3    7.60    5.40
   5   4   3    9.90    6.70
  -5   4  -3   -0.90    6.30
  -5   4  -3    3.70    6.20
   5   4   3    9.80    7.90
   5   4   3    6.50    6.00
  -5   4  -3    1.20    4.70
  -5   4  -3    1.50    5.10
  -6  -4  -3  123.59   12.80
  -6  -4  -3  113.69   12.40
   6  -4   3  108.19   10.40
   6  -4   3  119.29   18.70
  -6  -4  -3  131.69   13.30
   6   4   3  116.99   13.60
   6   4   3  113.39   13.80
  -6   4  -3   87.29   13.90
  -6   4  -3  116.59   11.30
   6   4   3  128.69   13.80
  -6   4  -3  121.69   11.80
   7  -4   3   81.59   13.70
   7  -4   3   44.00   11.20
  -7  -4  -3   54.69   11.70
  -7  -4  -3   65.59   18.10
  -7   4  -3   77.09   13.10
   7   4   3  109.09   16.90
   7   4   3   44.60   10.10
   7   4   3   64.09   12.00
  -7   4  -3  100.49   14.70
  -7   4  -3   71.99   14.20
   8  -4   3   84.69   11.70
   8  -4   3   65.69   14.70
  -8  -4  -3   68.89   13.40
  -8  -4  -3   63.39   13.40
   8   4   3   73.99   15.20
  -8   4  -3   99.89   15.00
  -8   4  -3   94.49   14.70
  -8   4  -3   49.80   12.90
   8   4   3   98.29   15.60
   8   4   3   67.69   13.60
   9  -4   3   28.10    8.70
   9  -4   3   27.20   10.60
  -9  -4  -3   25.30   10.20
  -9   4  -3   27.80    9.00
  -9   4  -3   54.09   11.80
   9   4   3   21.90    9.10
   9   4   3   39.40   10.70
   9   4   3   37.00   11.10
  -9   4  -3   29.70   10.30
  10  -4   3   13.00    9.30
 -10  -4  -3   -4.60    8.30
 -10   4  -3   20.20    8.40
  10   4   3   39.60   11.20
 -10   4  -3    2.20    7.90
  10   4   3   16.40    8.50
 -10  -5   3  -12.40    8.00
 -10  -5   3   15.90    5.40
  10  -5  -3    7.10    7.20
  10   5  -3    6.00    8.00
 -10   5   3   -3.70    5.90
  10   5  -3    9.00    6.30
  -9  -5   3   35.80    7.90
  -9  -5   3    6.70    7.00
  -9  -5   3   22.40    5.70
   9  -5  -3   11.10    5.70
  -9   5   3   30.00   11.30
   9   5  -3   15.70    9.40
   9   5  -3   24.70    9.00
  -9   5   3   15.70    7.10
   9   5  -3   14.00    6.00
   9   5  -3   25.60    5.20
  -8  -5   3   32.30    6.20
  -8  -5   3   14.10    4.60
  -8  -5   3   18.00    7.70
   8  -5  -3   17.20    6.20
   8   5  -3   22.40    9.40
  -8   5   3   17.00    6.40
  -8   5   3   14.60    8.90
   8   5  -3   18.60    4.40
   8   5  -3   24.70    8.70
   8   5  -3   19.70    6.30
  -7  -5   3   33.30    6.70
  -7  -5   3   18.40    7.50
   7  -5  -3   27.70    5.30
  -7   5   3   24.90    7.40
   7   5  -3   27.50   10.10
   7   5  -3   21.10    8.70
   7   5  -3   18.90    6.00
  -7   5   3   24.40   11.00
   7   5  -3   27.10    4.70
   6  -5  -3   68.19    5.80
  -6   5   3   72.29    8.90
   6   5  -3   62.89    8.20
   6   5  -3   61.49    6.00
  -6   5   3   76.19    9.20
  -6   5   3   60.59   12.10
   6   5  -3   98.49   14.90
   6   5  -3   68.49   12.00
  -6   5   3   81.39   15.50
  -5  -5   3   71.09   10.80
  -5  -5   3   80.99   10.40
  -5  -5   3   69.39    9.30
  -5   5   3   66.59   13.00
   5   5  -3  103.19   14.20
  -5   5   3   61.29   11.40
   5   5  -3   73.99    8.70
  -5   5   3   71.19    7.90
  -5   5   3   65.29    8.10
   5   5  -3   79.39   12.30
  -5   5   3   55.99   11.70
   5   5  -3   66.99    5.70
   5   5  -3   72.09    6.50
  -4  -5   3  130.99    9.10
  -4  -5   3   96.99   11.20
  -4  -5   3  106.59    8.70
   4   5  -3  134.89    8.70
  -4   5   3  121.49    8.30
   4   5  -3  114.79    7.40
  -4   5   3  118.69   12.90
   4   5  -3  114.49   10.60
  -4   5   3  116.59   13.80
  -4   5   3  136.99   14.70
   4   5  -3  111.09   10.40
  -4   5   3  121.89    8.40
   4   5  -3  111.29   10.50
  -3  -5   3  111.99    7.00
  -3  -5   3   98.39    6.50
  -3  -5   3  116.39   11.40
   3   5  -3   95.99    9.80
  -3   5   3  118.59   11.50
   3   5  -3  107.19    9.00
   3   5  -3   98.19    7.40
  -3   5   3   91.09   10.80
  -3   5   3   97.99   12.40
  -3   5   3  117.99    7.30
  -3   5   3  105.69    7.20
   3   5  -3   94.69    8.80
   3   5  -3  113.89    8.30
  -3   5   3  105.89   12.90
  -2  -5   3  197.48   12.80
   2   5  -3  181.18   10.20
   2   5  -3  181.48   12.30
  -2   5   3  190.18    8.50
   2   5  -3  199.88   10.00
   2   5  -3  194.48   10.70
   2   5  -3  197.78   10.00
  -2   5   3  189.48    8.60
  -2   5   3  200.68   15.50
  -2   5   3  199.18   15.70
  -2   5   3  197.68   13.50
  -2   5   3  158.28   12.10
  -1  -5   3  506.75   20.90
   1   5  -3  516.45   13.90
  -1   5   3  537.05   14.80
  -1   5   3  491.25   22.80
   1   5  -3  504.15   20.50
   1   5  -3  519.55   18.40
  -1   5   3  513.85   23.50
   1   5  -3  502.45   13.60
   1   5  -3  526.95   18.90
  -1   5   3  503.95   19.00
  -1   5   3  495.05   14.20
   0  -5   3  290.87   16.50
   0   5  -3  272.77   15.80
   0   5  -3  253.47   14.40
   0   5   3  264.67   16.80
   0   5   3  260.17   11.10
   0   5  -3  279.47   14.60
   0   5   3  258.27   11.00
   0   5   3  274.97   12.50
   0   5   3  268.37   12.60
  -1  -5  -3 1572.94   27.80
  -1  -5  -3 1579.94   42.00
  -1  -5  -3 1586.24   27.90
   1   5   3 1585.24   33.70
   1   5   3 1557.94   41.60
   1   5   3 1562.14   30.30
   1   5   3 1573.74   33.40
  -1   5  -3 1503.55   39.30
  -1   5  -3 1569.04   41.70
   1   5   3 1558.54   30.20
   2  -5   3  684.53   27.40
  -2  -5  -3  686.53   26.10
  -2  -5  -3  677.03   18.80
  -2  -5  -3  682.33   18.80
   2   5   3  693.13   22.20
  -2   5  -3  691.53   28.00
   2   5   3  620.64   25.40
   2   5   3  646.84   21.50
  -2   5  -3  686.63   26.70
  -2   5  -3  729.53   28.20
  -3  -5  -3  778.32   28.10
   3  -5   3  823.32   31.80
  -3  -5  -3  755.62   22.80
  -3  -5  -3  762.02   22.90
  -3   5  -3  762.62   18.30
   3   5   3  749.03   25.10
   3   5   3  755.62   28.70
  -3   5  -3  750.32   18.10
  -3   5  -3  772.52   31.20
   3   5   3  772.72   25.50
  -3   5  -3  778.82   30.40
   4  -5   3   58.49   12.00
  -4  -5  -3   72.59   11.90
  -4  -5  -3   87.49   11.30
  -4  -5  -3   76.49    9.10
   4   5   3   83.09   13.90
  -4   5  -3   69.19   12.40
  -4   5  -3   69.49    7.70
   4   5   3   76.89   11.60
  -4   5  -3   60.79    7.00
  -4   5  -3   56.59   11.10
   4   5   3   63.49   10.80
  -4   5  -3   74.39   14.60
   5  -5   3  367.36   24.10
  -5  -5  -3  347.77   19.40
  -5  -5  -3  324.97   17.90
   5   5   3  334.37   19.90
  -5   5  -3  302.97   25.10
   5   5   3  325.87   19.20
  -5   5  -3  258.07   19.40
  -5   5  -3  268.67   15.60
   5   5   3  330.97   20.50
   6  -5   3   52.49    5.20
  -6  -5  -3   52.19   10.50
   6  -5   3   35.30   10.10
  -6  -5  -3   47.40   10.80
  -6   5  -3   61.09   10.30
  -6   5  -3   54.89   10.10
   6   5   3   39.80   10.80
   6   5   3   43.30   10.70
  -6   5  -3   36.60   11.90
   7  -5   3   69.79    9.20
  -7  -5  -3   56.79   12.20
  -7  -5  -3   67.39   13.30
   7  -5   3   63.59   16.10
   7   5   3   56.89   12.60
   7   5   3   60.19   11.80
  -7   5  -3   65.19   10.90
   7   5   3   48.80   11.30
  -7   5  -3   41.40   11.40
  -7   5  -3   54.39   10.30
  -8  -5  -3   -6.10    5.70
   8  -5   3    2.10    8.00
   8   5   3   11.30    7.10
  -8   5  -3   11.30    7.00
   8   5   3    2.20    6.00
  -8   5  -3    6.90    6.70
  -8   5  -3   -4.90    6.80
   8   5   3   19.60    8.30
   9  -5   3   20.50   10.50
  -9  -5  -3   18.20   11.10
   9  -5   3   14.00    7.80
   9   5   3   31.90   12.00
  -9   5  -3   27.00    9.40
  -9   5  -3   16.40    8.20
   9   5   3   28.40    7.90
  -9   5  -3    6.60    7.90
  -9   6   3   76.89   16.90
   9   6  -3  104.39   19.70
  -9   6   3  105.09   11.90
  -9   6   3   66.49   13.20
  -9   6   3   95.49   14.40
  -8  -6   3   82.09   13.00
  -8   6   3   97.89   18.40
  -8   6   3  100.79   11.70
   8   6  -3  103.19    8.80
   8   6  -3   89.09   15.10
  -8   6   3   96.29   10.90
   8   6  -3  100.89   16.00
  -8   6   3   58.69   13.40
  -7  -6   3  126.49   11.70
  -7  -6   3  139.19   12.50
  -7   6   3  149.29   17.80
  -7   6   3   95.29   16.80
   7   6  -3   90.99   14.60
  -7   6   3  122.99   11.10
   7   6  -3  110.69   16.00
  -7   6   3  118.39   11.20
   7   6  -3  108.99    9.20
  -6  -6   3  369.96   17.70
  -6  -6   3  405.06   17.10
  -6   6   3  421.56   26.30
   6   6  -3  380.96   12.40
   6   6  -3  371.16   20.60
   6   6  -3  380.66   16.50
  -6   6   3  363.06   26.30
   6   6  -3  411.16   22.10
  -6   6   3  371.76   16.50
  -6   6   3  407.26   17.40
  -5  -6   3  110.69    9.30
  -5  -6   3  131.09   10.30
  -5   6   3  104.69    8.60
  -5   6   3  110.69   18.30
   5   6  -3  112.39    8.30
   5   6  -3  114.69   11.70
  -5   6   3  102.39    8.40
   5   6  -3   96.79    9.80
   5   6  -3  122.89   12.20
   5   6  -3  113.79    7.30
  -4  -6   3    4.20    3.10
  -4  -6   3   10.20    5.80
   4   6  -3    0.10    4.40
  -4   6   3   -2.50    5.60
   4   6  -3    8.90    5.40
  -4   6   3    8.50    4.90
  -4   6   3    6.90    6.10
   4   6  -3    3.40    5.50
   4   6  -3    4.90    5.40
   4   6  -3    5.30    3.50
  -4   6   3    2.50    3.90
  -3  -6   3  184.78   13.10
   3   6  -3  180.28   11.60
  -3   6   3  182.78    8.50
  -3   6   3  181.08   16.70
   3   6  -3  187.78   11.50
  -3   6   3  192.08   15.40
  -3   6   3  196.18    8.90
  -3   6   3  178.38   16.90
   3   6  -3  165.08   10.70
  -3   6   3  192.88   15.00
   3   6  -3  163.48   12.80
   3   6  -3  180.98   11.90
  -2  -6   3  621.64   24.00
  -2   6   3  663.53   25.70
  -2   6   3  651.13   29.90
  -2   6   3  649.64   16.20
   2   6  -3  647.74   18.60
  -2   6   3  687.83   16.40
  -2   6   3  621.74   25.20
   2   6  -3  666.13   18.80
  -2   6   3  660.73   29.50
   2   6  -3  620.74   21.40
   2   6  -3  618.34   24.00
   1   6  -3  367.76   19.00
  -1   6   3  372.96   17.90
   1   6  -3  394.76   11.90
  -1   6   3  383.66   22.40
  -1   6   3  395.36   18.20
  -1   6   3  386.06   12.60
   1   6  -3  373.06   18.00
  -1   6   3  368.96   12.50
   1   6  -3  376.46   17.70
   1   6  -3  377.76   11.70
   0   6   3 1036.50   28.30
   0   6  -3  990.60   33.00
   0   6  -3  979.90   31.20
   0   6   3 1031.80   35.90
   0   6   3 1005.90   24.00
   0   6   3 1035.80   35.60
   0   6   3 1077.29   24.50
   0   6  -3 1044.30   32.60
   1   6   3  492.25   16.50
  -1   6  -3  469.75   23.20
  -1   6  -3  487.85   24.10
   1   6   3  477.85   17.80
   1   6   3  468.45   15.90
  -1   6  -3  479.35   23.10
   1   6   3  504.75   24.40
  -1   6  -3  463.25   22.10
   1   6   3  534.85   18.00
  -2  -6  -3  100.39    6.40
  -2  -6  -3   99.59   11.80
  -2  -6  -3  115.79    6.60
  -2   6  -3  104.29   12.10
  -2   6  -3  106.29   12.50
   2   6   3  127.19   13.70
   2   6   3  120.49   10.50
  -2   6  -3  114.59   13.70
   2   6   3  101.69    9.90
  -3  -6  -3   68.59    7.00
  -3  -6  -3   90.79   11.20
   3   6   3   96.99   12.40
  -3   6  -3  115.89   17.80
   3   6   3   87.09   10.20
  -3   6  -3   99.29   15.80
   3   6   3   59.99   11.90
  -4  -6  -3   39.80   10.20
  -4  -6  -3   34.90    7.20
  -4   6  -3   31.50    5.60
   4   6   3   26.10    8.10
   4   6   3   30.80    9.30
  -4   6  -3   37.60    5.80
  -4   6  -3   26.90   10.10
   4   6   3   40.20   11.30
  -5  -6  -3   45.30    9.00
   5  -6   3   46.30   13.80
   5   6   3   42.50   11.60
   5   6   3   38.20   10.00
  -5   6  -3   38.00    7.20
  -5   6  -3   19.50    9.10
  -5   6  -3   42.40    6.70
   5   6   3   44.70   10.50
   6  -6   3   63.09   15.10
  -6  -6  -3   62.59   12.30
  -6  -6  -3   85.79   14.00
  -6   6  -3   72.09   10.20
  -6   6  -3   55.79   14.50
  -6   6  -3   59.79    8.80
   6   6   3   68.29   12.50
   6   6   3   96.09   16.00
   6   6   3   73.29   12.90
   7  -6   3   11.30    9.10
  -7  -6  -3   22.70    9.90
  -7  -6  -3    7.30    7.80
   7   6   3   31.60    9.70
   7   6   3   11.10    7.90
  -7   6  -3   17.00    6.60
  -7   6  -3    7.80    5.50
  -7   6  -3   -0.60    7.80
   7   6   3    5.20    6.70
   8  -6   3    8.60    7.80
  -8  -6  -3   -2.90    7.80
  -8   6  -3    3.30    5.30
   8   6   3   25.50    7.50
  -8   6  -3    0.70    9.10
  -8   6  -3   20.10    7.70
   8   6   3    8.00    7.80
  -8   7   3   47.90    8.90
  -8   7   3   47.00    9.30
  -8   7   3   36.10   14.50
  -8   7   3   29.70   13.00
   8   7  -3   69.09   13.90
  -7  -7   3  120.69   12.30
  -7  -7   3  116.49    9.10
  -7   7   3  120.59   11.30
  -7   7   3  128.69   21.70
   7   7  -3  141.19   15.20
  -7   7   3  130.59   10.60
   7   7  -3  172.28   30.00
  -7   7   3  129.49   33.60
  -6  -7   3   47.60    7.60
  -6   7   3   40.80    7.10
  -6   7   3   40.00    7.10
   6   7  -3   32.20    7.20
  -6   7   3   24.80   10.70
   6   7  -3   37.60   10.00
  -6   7   3   44.70   11.90
   6   7  -3   36.00    9.50
  -5  -7   3   75.79    6.80
  -5  -7   3   85.99    9.00
  -5   7   3   81.19    7.00
  -5   7   3   71.19   12.90
  -5   7   3  114.09   20.10
   5   7  -3   91.19    6.70
   5   7  -3   86.69   13.30
   5   7  -3   79.19    7.90
   5   7  -3   90.19   11.70
   5   7  -3  107.19   19.40
  -5   7   3   80.49    7.00
   4   7  -3   74.69   10.50
  -4   7   3   73.29   13.60
   4   7  -3   58.79   10.80
   4   7  -3   83.09    9.60
   4   7  -3   97.99   12.70
  -4   7   3   62.59   13.30
   4   7  -3   58.19   10.80
   3   7  -3   86.69   10.50
   3   7  -3   82.59    9.90
   3   7  -3   81.39    8.70
   3   7  -3  111.29    8.90
  -3   7   3  115.79   16.30
  -3   7   3   81.59   14.40
  -3   7   3   86.49   13.30
   3   7  -3   93.09    9.20
   2   7  -3  179.88    9.90
  -2   7   3  195.08   14.70
   2   7  -3  184.28   10.10
  -2   7   3  175.18   15.10
   2   7  -3  198.38   14.50
   2   7  -3  194.78   13.50
   2   7  -3  185.88   12.30
  -2   7   3  192.08   18.50
   1   7  -3  185.98   14.10
  -1   7   3  126.49   12.30
   1   7  -3  151.38   12.50
  -1   7   3  169.18   16.80
   1   7  -3  167.28   13.60
  -1   7   3  146.99    7.80
  -1   7   3  148.89    7.60
  -1   7   3  173.38   13.10
   0   7   3   13.10    4.50
   0   7  -3    6.90    5.70
   0   7   3   22.90    5.50
   0   7  -3   13.30    5.90
   0   7   3   15.20    6.20
   0   7  -3   18.80    7.50
   0   7  -3   16.90    6.70
   0   7   3   11.70    5.60
   0   7   3   12.10    7.40
   0   7   3    9.90    4.50
  -1   7  -3   21.60    8.10
   1   7   3   21.10    5.90
  -1   7  -3   30.30    8.20
   1   7   3   23.90    5.50
   1   7   3   32.40   10.00
  -1   7  -3   29.90    7.40
  -1   7  -3   19.90    8.00
   1   7   3   30.70    6.50
   1   7   3   26.20    9.80
   2   7   3  102.89   10.10
  -2   7  -3  118.79   13.90
  -2   7  -3  107.49   12.70
   2   7   3  114.69   10.70
   2   7   3  105.79   16.90
  -2   7  -3  113.79   14.50
  -3   7  -3   31.10   10.50
   3   7   3   18.40    9.80
   3   7   3   30.60    7.70
  -3   7  -3   44.70   11.70
   3   7   3   56.39   12.80
  -4  -7  -3   47.60   11.50
  -4  -7  -3   44.80    8.20
   4   7   3   34.10   11.80
   4   7   3   39.90    9.80
  -4   7  -3   40.00   12.60
   4   7   3   45.40    9.70
  -5  -7  -3  240.18   14.10
  -5  -7  -3  225.68   18.50
   5   7   3  281.17   19.20
  -5   7  -3  253.77   10.90
   5   7   3  277.07   21.10
   5   7   3  251.27   17.70
  -5   7  -3  261.97   22.70
  -6  -7  -3   71.79   11.80
   6   7   3   91.69   16.00
  -6   7  -3   86.89    9.50
  -6   7  -3   92.79   18.60
   6   7   3   79.49   17.20
  -6   7  -3   72.69    8.40
   6   7   3   82.49   14.20
   7   7   3   16.00    7.70
  -7   7  -3   23.90    8.00
  -7   7  -3    9.50    9.60
   7   7   3   15.50    8.90
  -7   7  -3   11.00    6.20
  -6   8   3   18.20   12.40
  -6   8   3   21.10   10.00
   6   8  -3   18.20    6.80
   6   8  -3   16.70    8.30
   6   8  -3   21.20    7.40
  -5   8   3    5.90    8.00
   5   8  -3    4.30    5.60
   5   8  -3    9.50    6.30
  -5   8   3    5.00   11.10
   5   8  -3   10.60    4.70
  -4   8   3   48.20   11.50
   4   8  -3   33.60    7.70
   4   8  -3   16.90    9.30
  -4   8   3   28.60   11.60
   4   8  -3   40.40    7.90
   4   8  -3   28.00    8.30
   4   8  -3   50.39    9.10
   3   8  -3   14.50    8.00
   3   8  -3    3.70    4.70
  -3   8   3    2.00    5.60
   3   8  -3    0.60    4.20
   3   8  -3   -4.50    4.50
   3   8  -3   -5.80    5.80
  -3   8   3    0.90    7.40
   2   8  -3    5.30    6.30
  -2   8   3   -4.60    5.50
  -2   8   3    7.70    5.40
   2   8  -3   -1.50    5.90
  -2   8   3   -1.30    5.70
   2   8  -3    8.20    5.30
   2   8  -3   12.90    4.60
   1   8  -3   88.89   13.80
  -1   8   3   58.19   13.40
   1   8  -3   74.29   12.40
   1   8  -3  125.59   22.40
   1   8  -3   66.69   12.20
  -1   8   3   52.49   10.40
   0   8   3    1.90    3.80
   0   8   3   -3.40    5.70
   0   8  -3    6.60    6.60
   0   8   3    6.90    5.10
   0   8  -3   19.50    5.70
   0   8  -3   -4.60    5.20
  -1   8  -3   80.59   14.80
   1   8   3   49.20   12.40
   1   8   3   64.89    8.60
  -1   8  -3   72.89   15.30
   1   8   3   77.19   10.20
   1   8   3   65.39    7.50
   2   8   3    6.50    9.20
  -2   8  -3    9.30    8.00
  -2   8  -3   12.90    8.50
   2   8   3   18.10    6.40
   2   8   3   11.50    5.50
   3   8   3   31.80    8.10
   3   8   3   58.39   10.20
  -3   8  -3   29.20    9.60
   3   8   3   17.00   11.30
  -3   8  -3   26.60   10.00
   4   8   3   59.39   11.20
  -4   8  -3   51.79   13.60
   4   8   3   51.89   14.20
  -4   8  -3   77.59   16.90
   4   8   3   73.79   12.40
   5   8   3   44.90   10.80
   5   8   3   37.50   12.80
  -5   8  -3   54.19   12.10
   2   9  -3   29.10    9.70
  -2   9   3   30.30   11.40
   2   9  -3   31.90    8.90
  -2   9   3   29.50    9.60
  -1   9   3   25.30   11.50
   1   9  -3    3.90    7.50
   1   9  -3   17.70    7.60
  -1   9   3    7.30    6.00
   0   9  -3   36.90   11.70
   0   9   3   32.50   12.20
   0   9   3   33.80    8.50
   0   9  -3   49.40   12.40
  -1   9  -3    6.80    6.90
   1   9   3   -6.00    8.00
  -1   9  -3    0.70    7.30
   1   9   3   -2.10    4.20
  12   0  -4   25.20   11.90
  12   0  -4   21.40    7.90
 -12   0   4   20.70   11.30
 -12   0   4   15.50    9.90
 -12   0   4   19.00   11.60
 -11   0   4   45.00   13.00
  11   0  -4   16.70    7.20
 -11   0   4    9.20    8.90
 -11   0   4   11.80    7.90
  11   0  -4   17.70    8.10
 -10   0   4    2.20    6.50
  10   0  -4    1.90    5.40
  10   0  -4   -4.00    6.30
  10   0  -4   13.40    7.60
 -10   0   4   -3.70    5.50
 -10   0   4   12.10    6.60
 -10   0   4   13.40    6.30
   9   0  -4    6.30    7.00
   9   0  -4    4.50    7.80
  -9   0   4    0.80    5.10
  -9   0   4    9.70    7.10
   9   0  -4   -0.70    5.30
  -9   0   4   -2.10    5.80
  -9   0   4    1.60    7.00
   9   0  -4    5.40    4.80
   8   0  -4   48.40   10.10
  -8   0   4   87.39   14.70
   8   0  -4   61.69   12.50
   8   0  -4   64.29   12.70
  -8   0   4   72.39   13.60
   8   0  -4   72.39   12.70
  -8   0   4   49.90    9.50
  -8   0   4   72.59   12.50
   7   0  -4  748.63   27.70
  -7   0   4  783.12   28.40
   7   0  -4  769.62   28.00
   7   0  -4  772.92   26.10
  -7   0   4  721.23   24.80
  -7   0   4  796.22   28.20
   7   0  -4  764.92   27.70
  -7   0   4  732.73   27.60
  -6   0   4  297.27   14.70
   6   0  -4  300.87   16.20
  -6   0   4  300.67   16.50
  -6   0   4  301.17   16.30
   6   0  -4  295.17   14.50
   6   0  -4  309.67   16.40
  -5   0   4   50.39    7.20
   5   0  -4   54.99    9.10
  -5   0   4   55.09   10.10
  -5   0   4   32.70    5.80
  -5   0   4   52.79    8.60
   5   0  -4   56.09    9.70
   5   0  -4   51.69    6.70
   5   0  -4   33.60    7.10
   4   0  -4 1205.48   28.80
  -4   0   4 1143.29   28.50
  -4   0   4 1200.58   29.50
  -4   0   4 1177.28   25.80
  -4   0   4 1167.38   28.40
   4   0  -4 1180.38   28.80
   4   0  -4 1179.18   29.10
  -3   0   4   74.89    5.80
   3   0  -4   70.69    6.80
  -3   0   4   83.09    7.30
  -3   0   4   76.99    5.90
   3   0  -4   80.99    7.30
  -3   0   4   77.49    7.40
  -3   0   4   76.29    7.00
   3   0  -4   69.99    7.20
   2   0  -4  911.21   21.10
   2   0  -4  936.31   19.20
   2   0  -4  924.01   21.70
  -2   0   4  899.31   21.00
   2   0  -4  922.81   20.90
  -2   0   4  919.31   19.20
  -2   0   4  950.80   22.10
   0   0   4  702.73   16.90
   0   0   4  695.33   17.00
   0   0  -4  688.43   16.80
   0   0  -4  704.23   16.80
   0   0  -4  723.13   17.70
   0   0  -4  697.83   17.00
   0   0   4  710.83   17.60
   1   0   4  805.12   21.00
   1   0   4  822.92   19.90
   1   0   4  825.32   19.90
  -1   0  -4  827.02   21.20
   1   0   4  820.12   18.90
  -1   0  -4  827.92   20.00
  -1   0  -4  825.72   20.00
  -1   0  -4  812.82   18.80
   2   0   4   12.20    3.90
  -2   0  -4    7.10    5.10
  -2   0  -4    9.20    4.80
  -2   0  -4    5.90    3.90
   2   0   4   12.40    4.40
   2   0   4    8.10    5.10
  -2   0  -4    8.90    3.60
  -3   0  -4 2122.79   40.20
   3   0   4 2203.18   43.20
   3   0   4 2152.98   42.80
  -3   0  -4 2116.39   43.10
  -3   0  -4 2190.38   42.90
   4   0   4   33.20    7.10
  -4   0  -4   49.20    8.90
   4   0   4   26.50    6.80
  -4   0  -4   21.60    6.80
  -4   0  -4   27.80    5.90
  -4   0  -4   36.80    7.40
   4   0   4   29.80    6.90
  -4   0  -4   35.60    6.80
  -5   0  -4  145.99   10.80
   5   0   4  166.98   15.40
  -5   0  -4  142.29   13.20
   5   0   4  147.59   13.20
  -5   0  -4  149.29   12.70
  -5   0  -4  131.59   11.50
   5   0   4  131.29   11.60
  -5   0  -4  130.79   12.30
  -6   0  -4  238.28   18.00
   6   0   4  226.48   17.00
   6   0   4  187.08   14.60
  -6   0  -4  239.48   16.70
  -6   0  -4  233.68   14.60
  -6   0  -4  241.68   14.40
   6   0   4  215.98   15.80
  -6   0  -4  215.48   15.40
  -7   0  -4    3.00    6.50
   7   0   4   -3.70    4.70
  -7   0  -4   -1.40    6.70
  -7   0  -4    7.70    5.60
  -7   0  -4    2.20    4.60
  -7   0  -4   -2.70    5.30
   7   0   4   -0.60    5.20
   7   0   4    0.90    6.10
   8   0   4    7.70    7.40
  -8   0  -4   11.20    7.40
  -8   0  -4   -2.80    5.10
   8   0   4    5.20    6.50
   8   0   4    3.80    7.50
  -8   0  -4   -5.50    5.90
  -8   0  -4   -1.70    4.50
   9   0   4   77.39   14.30
  -9   0  -4  105.29   13.30
  -9   0  -4   67.89   11.70
  -9   0  -4  101.39   16.70
   9   0   4   98.19   18.10
  -9   0  -4   72.99   13.10
  10   0   4   16.00    9.50
 -10   0  -4   19.70    8.10
 -10   0  -4   14.80   10.40
  10   0   4   31.80   13.40
 -10   0  -4   53.99   14.10
  11   0   4   22.20   10.70
 -11   0  -4   -0.10    8.20
 -11   0  -4   24.90   10.40
  11   0   4   15.20    8.50
  12  -1  -4   11.70    7.40
 -12  -1   4    9.40    9.90
  12  -1  -4   10.70    6.60
 -12  -1   4    9.40    9.00
  12   1  -4    7.20    7.60
 -12   1   4   11.90    8.60
 -12   1   4   33.00   16.80
  12   1  -4   13.50    7.90
 -12   1   4    5.60   10.60
 -11  -1   4  207.58   19.20
  11  -1  -4  178.78   18.20
 -11  -1   4  154.88   16.20
 -11  -1   4  184.68   18.90
 -11  -1   4  193.48   20.00
  11  -1  -4  201.08   18.30
 -11   1   4  199.18   19.80
  11   1  -4  223.88   20.50
  11   1  -4  191.88   16.80
 -11   1   4  190.38   19.90
 -11   1   4  197.68   18.80
  10  -1  -4  229.18   18.80
 -10  -1   4  224.28   19.00
 -10  -1   4  224.78   16.70
 -10  -1   4  255.97   21.00
  10  -1  -4  254.97   20.50
 -10  -1   4  222.98   19.30
  10   1  -4  215.68   16.60
 -10   1   4  217.58   19.80
  10   1  -4  191.88   18.10
  10   1  -4  243.28   25.80
 -10   1   4  199.18   18.80
   9  -1  -4  194.58   16.70
  -9  -1   4  200.78   15.00
   9  -1  -4  199.18   17.20
  -9  -1   4  177.88   16.90
  -9  -1   4  260.67   25.00
  -9  -1   4  198.48   16.80
   9  -1  -4  178.78   16.40
  -9   1   4  203.68   18.10
   9   1  -4  190.08   17.60
  -9   1   4  208.58   16.60
  -9   1   4  166.28   16.80
   9   1  -4  174.18   14.90
   9   1  -4  174.58   14.20
  -9   1   4  156.28   15.30
   9   1  -4  204.88   17.80
   8  -1  -4  433.76   22.30
  -8  -1   4  423.86   25.80
   8  -1  -4  426.26   22.00
  -8  -1   4  409.26   22.20
   8  -1  -4  424.56   22.80
   8  -1  -4  425.66   22.30
  -8  -1   4  401.26   21.40
  -8  -1   4  400.76   18.80
  -8   1   4  445.66   22.40
  -8   1   4  435.06   22.70
   8   1  -4  420.06   19.10
  -8   1   4  411.56   21.70
   8   1  -4  436.96   22.00
  -8   1   4  425.56   23.40
   8   1  -4  370.46   21.80
  -7  -1   4   65.29   10.90
  -7  -1   4   70.29   12.40
   7  -1  -4   50.19    8.40
   7  -1  -4   60.69   10.50
  -7  -1   4   56.29    9.40
   7  -1  -4   53.09   10.20
  -7  -1   4   45.40    9.90
   7  -1  -4   52.69   10.50
   7   1  -4   53.29    8.50
  -7   1   4   31.90    7.80
  -7   1   4   49.70    9.70
  -7   1   4   61.39   10.30
   7   1  -4   66.19   11.20
  -7   1   4   35.00    7.00
   7   1  -4   51.39   10.10
   6  -1  -4  205.08   14.00
  -6  -1   4  240.58   14.40
  -6  -1   4  219.38   11.20
  -6  -1   4  229.78   14.70
   6  -1  -4  197.18   13.10
  -6  -1   4  221.88   14.60
   6  -1  -4  217.88   13.70
   6  -1  -4  225.68   14.30
   6   1  -4  218.98   11.30
   6   1  -4  224.88   14.50
  -6   1   4  231.68   14.10
   6   1  -4  214.48   14.30
  -6   1   4  208.38   14.60
   6   1  -4  217.78   13.60
  -6   1   4  206.38   13.70
  -6   1   4  219.38   13.90
   5  -1  -4  855.91   26.90
  -5  -1   4  918.51   26.20
  -5  -1   4  846.22   26.00
   5  -1  -4  887.91   25.20
   5  -1  -4  818.32   24.90
  -5  -1   4  885.41   21.00
   5  -1  -4  876.61   26.30
  -5  -1   4  862.91   26.10
  -5   1   4  868.31   25.40
   5   1  -4  925.91   26.80
   5   1  -4  940.21   30.30
   5   1  -4  858.21   26.40
  -5   1   4  936.41   26.60
   5   1  -4  896.21   21.10
   4  -1  -4 1931.11   38.60
  -4  -1   4 1890.41   39.50
   4  -1  -4 1897.91   44.90
  -4  -1   4 1876.41   39.30
  -4  -1   4 1957.70   39.70
   4  -1  -4 1967.70   39.30
  -4  -1   4 1867.91   32.00
  -4   1   4 1930.31   38.80
   4   1  -4 1902.41   32.10
   4   1  -4 1923.61   40.00
  -4   1   4 1912.21   39.20
   4   1  -4 1839.72   39.30
  -4   1   4 1887.71   39.10
   4   1  -4 1872.81   38.80
   3  -1  -4 1717.23   33.40
   3  -1  -4 1695.43   35.30
  -3  -1   4 1695.23   33.90
  -3  -1   4 1694.23   34.00
  -3  -1   4 1722.63   26.50
   3  -1  -4 1707.93   33.50
  -3  -1   4 1628.84   34.10
  -3  -1   4 1716.13   26.40
  -3   1   4 1693.43   35.40
  -3   1   4 1705.63   35.10
  -3   1   4 1683.43   34.50
  -3   1   4 1719.13   33.60
   3   1  -4 1701.93   34.40
  -3   1   4 1699.63   33.50
   3   1  -4 1640.34   34.00
   3   1  -4 1728.83   34.30
  -2  -1   4  774.72   13.40
  -2  -1   4  753.92   18.70
   2  -1  -4  780.62   18.90
  -2  -1   4  752.82   18.70
   2  -1  -4  767.82   19.60
  -2  -1   4  806.22   20.50
   2  -1  -4  764.32   20.10
   2  -1  -4  804.52   18.80
  -2   1   4  787.42   19.90
  -2   1   4  778.52   20.20
   2   1  -4  791.22   20.30
   2   1  -4  750.72   18.90
  -2   1   4  777.32   18.90
  -2   1   4  745.63   18.60
   2   1  -4  768.32   13.40
  -1  -1   4 3215.88   52.59
   1  -1  -4 3193.38   50.39
   1  -1  -4 3193.98   50.09
  -1  -1   4 3196.28   46.80
   1  -1  -4 3321.17   50.89
  -1  -1   4 3161.08   49.80
  -1   1   4 3269.07   52.99
  -1   1   4 3157.08   50.59
  -1   1   4 3183.18   50.49
   1   1  -4 3203.58   52.39
   1   1  -4 3418.76   51.69
   1   1  -4 3162.68   46.70
  -1   1   4 3201.18   50.39
   1   1  -4 3269.07   50.39
   0  -1  -4 3183.68   52.19
   0  -1   4 3209.88   52.09
   0  -1   4 3128.39   49.00
   0  -1  -4 3089.59   49.80
   0  -1   4 3086.79   48.40
   0  -1  -4 3084.39   46.60
   0  -1  -4 3131.79   49.70
   0   1  -4 3193.88   48.90
   0   1  -4 3180.08   49.20
   0   1  -4 3094.29   51.49
   0   1   4 3121.49   47.00
   0   1  -4 3092.69   48.40
   0   1   4 2964.80   49.20
   0   1   4 3148.08   49.90
   0   1   4 3098.39   51.99
   1  -1   4  383.56   14.00
  -1  -1  -4  405.46   14.70
  -1  -1  -4  396.96   13.60
   1  -1   4  385.66   13.90
   1  -1   4  371.76   12.10
  -1  -1  -4  393.96   10.40
  -1  -1  -4  377.66   13.20
   1   1   4  380.46   10.10
   1   1   4  376.96   14.60
   1   1   4  380.96   13.40
  -1   1  -4  399.46   14.10
  -1   1  -4  379.96   12.50
  -1   1  -4  408.76   14.30
  -1   1  -4  354.56   12.40
   1   1   4  382.06   13.40
  -2  -1  -4 1712.53   36.20
   2  -1   4 1628.24   35.60
   2  -1   4 1661.83   34.90
   2  -1   4 1613.14   32.30
  -2  -1  -4 1662.33   34.40
  -2  -1  -4 1612.44   33.80
  -2  -1  -4 1633.34   28.10
  -2   1  -4 1673.83   35.90
   2   1   4 1631.24   34.10
  -2   1  -4 1623.94   32.70
  -2   1  -4 1616.34   32.50
   2   1   4 1601.54   34.00
   2   1   4 1653.03   28.10
  -2   1  -4 1613.04   34.30
   2   1   4 1667.93   36.30
  -3  -1  -4 1768.82   38.40
  -3  -1  -4 1713.43   31.30
   3  -1   4 1761.02   40.50
  -3  -1  -4 1834.82   44.60
   3  -1   4 1706.03   36.00
   3  -1   4 1728.13   36.20
  -3  -1  -4 1763.72   31.50
  -3   1  -4 1721.53   37.70
  -3   1  -4 1738.63   36.90
  -3   1  -4 1749.43   36.50
  -3   1  -4 1750.42   40.10
   3   1   4 1740.23   39.80
   3   1   4 1763.52   38.20
  -4  -1  -4 3705.33   69.89
   4  -1   4 3603.24   64.79
   4  -1   4 3783.22   71.89
  -4  -1  -4 3791.72   60.19
  -4  -1  -4 3744.23   59.79
  -4  -1  -4 3792.82   68.09
   4  -1   4 3684.63   65.49
   4   1   4 3778.32   69.89
  -4   1  -4 3711.43   66.79
  -4   1  -4 3744.93   65.99
   4   1   4 3793.42   68.19
   4   1   4 3791.02   68.59
  -4   1  -4 3717.13   67.89
  -4   1  -4 3693.43   67.09
  -4   1  -4 3624.24   70.29
  -5  -1  -4  119.49   12.50
   5  -1   4  125.29   12.60
   5  -1   4  110.59   10.50
  -5  -1  -4  112.89    8.70
  -5  -1  -4  120.49    8.70
  -5  -1  -4  126.79   11.90
   5  -1   4  114.99   10.60
  -5  -1  -4  117.29   11.60
  -5   1  -4   93.29   10.00
  -5   1  -4  133.69   11.40
   5   1   4   97.79   10.50
   5   1   4  126.89   11.70
   5   1   4   91.99   11.50
  -5   1  -4  115.79   11.30
  -5   1  -4  131.59   13.50
  -5   1  -4   87.49   10.10
  -6  -1  -4  580.24   20.60
   6  -1   4  587.74   24.10
   6  -1   4  625.84   27.90
  -6  -1  -4  610.44   25.40
   6  -1   4  616.44   24.40
  -6  -1  -4  601.74   27.00
  -6  -1  -4  584.44   23.50
  -6   1  -4  612.54   24.80
   6   1   4  578.74   25.00
   6   1   4  606.14   26.60
   6   1   4  591.94   25.50
  -6   1  -4  602.04   25.30
  -6   1  -4  572.84   24.00
  -6   1  -4  568.44   26.90
  -6   1  -4  622.74   25.40
  -7  -1  -4    4.90    7.60
  -7  -1  -4    3.70    7.50
  -7  -1  -4    9.10    5.20
  -7  -1  -4    4.20    6.90
  -7  -1  -4    8.00    5.00
   7  -1   4    1.60    6.70
   7  -1   4    1.70    5.00
  -7   1  -4    0.60    6.40
  -7   1  -4   16.60    7.30
  -7   1  -4   -8.30    6.20
  -7   1  -4    6.80    6.00
   7   1   4    5.80    5.80
  -7   1  -4    8.20    5.30
   7   1   4    0.20    6.50
   7   1   4   -2.40    4.80
   8  -1   4   39.90    9.40
   8  -1   4   51.89   12.20
  -8  -1  -4   48.00   10.60
  -8  -1  -4   45.60   12.40
  -8  -1  -4   63.89   10.60
   8  -1   4   39.60   10.50
  -8  -1  -4   51.49   10.10
  -8   1  -4   45.30   11.10
  -8   1  -4   27.50    8.10
   8   1   4   26.20   10.20
  -8   1  -4   52.99   12.10
   8   1   4   72.29   14.00
   8   1   4   37.40   10.60
  -8   1  -4   39.30    8.80
   9  -1   4   28.10    9.80
  -9  -1  -4   30.50    7.70
  -9  -1  -4   19.90    7.60
  -9  -1  -4   41.50   10.90
   9  -1   4   31.80   10.10
  -9  -1  -4   24.80   10.10
  -9   1  -4   43.60   12.10
   9   1   4   28.40    9.10
  -9   1  -4   27.40   11.60
  -9   1  -4   24.80   10.50
   9   1   4   22.10    8.10
   9   1   4   33.90   11.50
 -10  -1  -4   -2.00    5.60
 -10  -1  -4   15.40    9.40
 -10  -1  -4    6.20    9.60
  10  -1   4   10.70    8.30
  10  -1   4   21.00    8.90
 -10  -1  -4   11.80    5.90
  10   1   4    2.80    8.10
 -10   1  -4   -4.90    7.00
 -10   1  -4   -0.90    6.80
  10   1   4    0.50    7.10
 -10   1  -4   27.30    9.00
 -11  -1  -4   20.80   10.30
  11  -1   4   15.20    8.80
  11  -1   4   31.40   11.20
 -11  -1  -4   18.00   11.20
 -11   1  -4   15.20    8.90
  11   1   4    1.20    8.10
 -11   1  -4   18.10   10.40
  11   1   4   24.20   10.20
  12  -2  -4   65.69   16.10
 -12  -2   4   76.69   17.90
  12  -2  -4   46.10   11.90
 -12  -2   4   73.59   16.10
 -12   2   4   78.39   17.30
  12   2  -4   82.99   13.20
 -12   2   4   56.39   16.50
  11  -2  -4   35.10   10.60
 -11  -2   4   17.10   13.60
 -11  -2   4   17.90   10.40
  11  -2  -4   33.80   11.60
 -11  -2   4   39.60   13.40
 -11   2   4   67.79   16.10
 -11   2   4   54.89   14.80
  11   2  -4   35.00   12.50
  11   2  -4   38.60    9.00
 -11   2   4   51.89   12.60
  11   2  -4   33.10   12.10
  10  -2  -4  251.87   21.30
 -10  -2   4  249.18   17.70
 -10  -2   4  231.98   19.50
 -10  -2   4  251.97   19.90
  10  -2  -4  286.27   20.20
 -10  -2   4  284.87   21.90
 -10   2   4  211.18   19.10
  10   2  -4  285.97   17.10
 -10   2   4  296.67   21.10
  10   2  -4  244.88   20.20
  10   2  -4  259.77   21.80
  10   2  -4  248.68   18.20
  -9  -2   4   20.00    7.50
  -9  -2   4   45.30   14.30
  -9  -2   4   17.00    7.50
  -9  -2   4    9.40    7.90
   9  -2  -4   19.60    6.70
   9  -2  -4   12.60    8.10
  -9   2   4   43.40   12.50
  -9   2   4   25.50    9.70
   9   2  -4   19.50    7.70
   9   2  -4   26.20    8.10
  -9   2   4   45.00   10.60
   9   2  -4   32.80    7.90
   9   2  -4   22.40    8.20
   8  -2  -4  112.19   12.50
  -8  -2   4  137.89   14.30
  -8  -2   4  141.29   14.30
  -8  -2   4  116.19   11.10
  -8  -2   4  130.89   17.50
   8  -2  -4  134.69   14.50
   8  -2  -4  145.29   15.20
   8  -2  -4  134.99   12.70
  -8   2   4  108.89   12.70
  -8   2   4  103.79   12.90
   8   2  -4   97.99   19.50
   8   2  -4  127.69   12.30
  -8   2   4  114.19   13.10
  -8   2   4  104.69   13.60
   8   2  -4  117.89   11.50
   8   2  -4  119.09   14.10
  -7  -2   4  205.98   14.60
   7  -2  -4  191.08   15.50
  -7  -2   4  213.58   12.00
  -7  -2   4  200.08   15.40
  -7  -2   4  189.08   15.00
   7  -2  -4  209.98   16.20
   7  -2  -4  187.38   13.80
  -7   2   4  227.88   16.30
  -7   2   4  186.98   15.90
   7   2  -4  213.28   15.70
   7   2  -4  215.38   11.20
  -7   2   4  218.88   15.00
  -7   2   4  237.78   15.90
   7   2  -4  207.38   15.90
   7   2  -4  209.38   13.90
   6  -2  -4  930.71   31.70
   6  -2  -4  905.01   31.10
   6  -2  -4  949.90   27.90
  -6  -2   4  920.81   22.10
  -6  -2   4  986.30   29.00
  -6  -2   4  943.01   29.70
  -6  -2   4  947.01   30.10
  -6   2   4  979.20   29.40
   6   2  -4  984.60   31.00
  -6   2   4  925.41   28.40
  -6   2   4  938.81   31.90
   6   2  -4  953.80   28.00
   6   2  -4  948.71   21.90
  -6   2   4  968.50   31.50
   5  -2  -4 1269.37   34.90
  -5  -2   4 1283.37   33.20
  -5  -2   4 1202.08   32.40
   5  -2  -4 1299.67   31.50
  -5  -2   4 1295.67   32.30
  -5  -2   4 1306.77   23.80
   5  -2  -4 1272.97   30.90
   5   2  -4 1311.67   33.70
   5   2  -4 1402.66   37.40
  -5   2   4 1242.68   34.60
  -5   2   4 1272.67   32.20
  -5   2   4 1328.47   36.20
   5   2  -4 1301.47   23.60
  -4  -2   4  907.51   24.80
   4  -2  -4  893.51   22.90
   4  -2  -4  853.21   26.10
  -4  -2   4  890.51   25.20
   4  -2  -4  886.01   23.10
  -4   2   4  869.71   26.60
  -4   2   4  876.41   23.50
   4   2  -4  861.31   24.60
  -4   2   4  853.51   26.30
   4   2  -4  881.61   24.20
  -4   2   4  893.01   26.40
   4   2  -4  863.81   24.90
  -3  -2   4 1009.00   24.50
   3  -2  -4 1037.20   23.40
  -3  -2   4 1005.40   25.60
   3  -2  -4 1038.20   23.60
   3  -2  -4 1068.69   27.30
   3   2  -4 1037.30   25.40
  -3   2   4 1070.49   27.40
  -3   2   4  998.90   27.50
   3   2  -4  965.90   27.60
   3   2  -4 1033.50   25.60
  -3   2   4 1027.90   24.10
  -3   2   4 1011.20   23.90
  -3   2   4 1028.40   28.10
  -2  -2   4 1820.22   33.60
  -2  -2   4 1891.51   33.90
  -2  -2   4 1843.02   37.00
   2  -2  -4 1872.91   33.60
   2  -2  -4 1855.41   36.40
  -2   2   4 1836.52   34.10
   2   2  -4 1917.31   34.90
   2   2  -4 1875.81   37.00
  -2   2   4 1784.22   33.70
  -2   2   4 1830.22   36.40
  -1  -2   4 3190.98   46.60
   1  -2  -4 3180.18   50.19
  -1  -2   4 3167.88   48.30
   1  -2  -4 3054.29   55.39
  -1  -2   4 3117.99   53.99
   1  -2  -4 3156.58   49.70
  -1  -2   4 3160.38   48.40
   1  -2  -4 3112.89   49.20
  -1   2   4 3139.59   50.09
   1   2  -4 3146.49   53.99
  -1   2   4 3080.89   50.09
   1   2  -4 3173.98   46.30
   1   2  -4 2990.70   48.90
  -1   2   4 3112.09   55.59
  -1   2   4 3136.29   50.19
   1   2  -4 3175.38   49.20
   0  -2   4  977.10   21.90
   0  -2  -4 1003.80   21.90
   0  -2  -4  995.30   19.30
   0  -2  -4  976.70   21.70
   0  -2   4 1011.10   19.70
   0  -2   4  971.00   19.50
   0  -2   4  967.60   25.10
   0  -2  -4  970.00   25.40
   0   2  -4  956.20   20.20
   0   2   4 1031.80   22.70
   0   2   4  963.90   22.20
   0   2   4  994.20   19.30
   0   2  -4 1005.90   21.90
   0   2  -4  937.91   20.00
   0   2   4  992.10   25.50
   0   2  -4 1006.10   25.20
   1  -2   4   44.40    6.30
   1  -2   4   40.80    6.20
  -1  -2  -4   65.79    8.70
   1  -2   4   46.20    4.80
  -1  -2  -4   50.09    5.80
   1  -2   4   53.99    4.90
  -1  -2  -4   47.10    3.20
   1   2   4   47.90    6.50
  -1   2  -4   49.99    5.20
   1   2   4   56.79    8.10
   1   2   4   45.00    6.40
  -1   2  -4   49.40    5.20
  -1   2  -4   61.09    8.70
   1   2   4   44.80    3.40
  -1   2  -4   39.50    6.00
  -2  -2  -4 1592.64   33.80
   2  -2   4 1521.95   35.80
   2  -2   4 1436.96   32.80
   2  -2   4 1602.24   37.00
   2  -2   4 1535.95   29.80
  -2  -2  -4 1586.94   36.10
  -2  -2  -4 1588.64   33.90
  -2   2  -4 1592.24   31.10
   2   2   4 1551.34   33.90
  -2   2  -4 1545.55   30.90
  -2   2  -4 1578.54   35.80
   2   2   4 1573.54   36.50
   2   2   4 1536.65   33.70
  -3  -2  -4 9469.45  139.79
   3  -2   4 9437.46  144.49
  -3  -2  -4 9540.75  142.69
   3  -2   4 9460.95  134.89
   3  -2   4 9235.38  133.69
  -3   2  -4 9434.86  142.89
  -3   2  -4 9371.56  143.59
  -3   2  -4 9538.35  135.79
  -3   2  -4 9578.34  136.79
   3   2   4 9999.00  141.89
   3   2   4 9645.93  140.59
  -4  -2  -4 2453.55   52.79
  -4  -2  -4 2412.86   51.59
   4  -2   4 2482.35   47.60
   4  -2   4 2469.35   55.39
   4  -2   4 2461.75   47.60
  -4  -2  -4 2520.25   38.90
  -4  -2  -4 2523.75   51.49
  -4  -2  -4 2493.65   38.70
  -4   2  -4 2444.76   53.29
  -4   2  -4 2463.35   49.00
   4   2   4 2447.26   58.49
  -4   2  -4 2504.15   55.09
  -4   2  -4 2474.35   48.40
   4   2   4 2518.15   52.19
  -4   2  -4 2439.56   54.09
   4   2   4 2452.35   53.09
  -5  -2  -4  404.76   13.00
   5  -2   4  401.46   17.70
   5  -2   4  410.66   17.80
  -5  -2  -4  428.76   20.60
  -5  -2  -4  406.56   12.90
  -5  -2  -4  433.16   21.10
  -5  -2  -4  408.26   19.60
   5  -2   4  409.06   21.80
  -5   2  -4  404.66   20.30
   5   2   4  432.16   20.50
  -5   2  -4  435.36   21.10
  -5   2  -4  391.86   21.40
   5   2   4  412.16   19.90
  -5   2  -4  396.96   18.70
   5   2   4  389.96   20.20
  -6  -2  -4 1469.35   31.60
  -6  -2  -4 1459.05   41.90
   6  -2   4 1516.55   46.30
  -6  -2  -4 1476.55   42.90
   6  -2   4 1605.14   42.00
  -6  -2  -4 1453.15   31.30
   6  -2   4 1550.04   39.70
  -6  -2  -4 1543.95   43.40
   6   2   4 1554.94   43.40
   6   2   4 1486.25   43.10
  -6   2  -4 1453.55   42.70
  -6   2  -4 1489.45   39.90
   6   2   4 1578.24   44.20
  -6   2  -4 1510.45   41.20
  -6   2  -4 1454.35   43.20
  -6   2  -4 1422.06   44.80
  -7  -2  -4   17.20   10.00
  -7  -2  -4   26.80    8.50
  -7  -2  -4   31.80    9.90
  -7  -2  -4   28.90    6.20
   7  -2   4   16.30    9.20
   7  -2   4   28.90    8.40
  -7  -2  -4   20.50    6.20
  -7   2  -4   29.40    9.70
  -7   2  -4   28.70    8.80
   7   2   4   28.50   10.60
   7   2   4   31.80    8.80
  -7   2  -4   22.70    7.60
   7   2   4   25.70    9.80
  -7   2  -4   37.50    9.80
  -8  -2  -4  112.49   23.00
  -8  -2  -4   76.29    8.30
  -8  -2  -4   57.29   15.30
  -8  -2  -4   91.89   16.00
   8  -2   4   61.49   13.80
  -8  -2  -4   76.39   10.40
   8   2   4   95.99   19.70
   8   2   4   57.29   12.10
   8   2   4   68.49   14.90
  -8   2  -4   90.59   19.50
  -8   2  -4  105.19   16.70
   9  -2   4    3.20    8.00
  -9  -2  -4   21.50    9.00
  -9  -2  -4   19.30    6.80
  -9  -2  -4   25.90    9.70
   9  -2   4   13.30    9.30
  -9  -2  -4   11.10    5.80
   9   2   4   35.50   11.70
  -9   2  -4   23.40    9.00
  -9   2  -4   11.10    7.50
  -9   2  -4    9.60    7.80
   9   2   4   18.00   10.10
   9   2   4   32.70   10.10
 -10  -2  -4   -1.10    7.60
  10  -2   4   15.70    9.20
  10  -2   4    1.50    8.20
 -10  -2  -4    0.60    6.20
  10   2   4    0.60    8.50
 -10   2  -4    4.80    8.70
  10   2   4    6.30    6.90
 -10   2  -4    4.90    7.50
 -10   2  -4    8.40    7.70
 -11  -2  -4    2.20    9.40
  11  -2   4   14.20    9.40
 -11  -2  -4   -5.30    7.30
 -11   2  -4   11.30    8.50
 -11   2  -4    7.50    7.80
  11   2   4   -0.60    7.80
  11   2   4    7.50    6.80
 -12  -3   4   -8.50    7.20
 -12  -3   4    0.10    8.80
  12   3  -4    0.10    8.70
 -12   3   4   -8.20    6.60
 -12   3   4   -2.50    9.20
 -11  -3   4    6.40    8.90
  11  -3  -4   18.20    8.80
 -11  -3   4    5.50    7.90
  11  -3  -4    9.60    7.90
  11   3  -4   12.50    8.30
 -11   3   4   11.00   10.30
  11   3  -4   20.50    6.30
 -11   3   4   18.30    8.50
  11   3  -4   19.70   10.70
 -11   3   4   19.30    9.00
 -10  -3   4   65.79   15.00
  10  -3  -4   57.29   13.00
 -10  -3   4   63.49   11.30
 -10  -3   4   70.49   13.90
  10  -3  -4   60.99   11.80
 -10   3   4   87.49   14.50
 -10   3   4   38.40   11.70
  10   3  -4   66.79    8.50
  10   3  -4   72.29   15.10
  10   3  -4   59.99   13.10
 -10   3   4   51.39   11.40
  10   3  -4   54.29   10.80
  -9  -3   4   -0.50    6.80
  -9  -3   4   -0.80    6.70
  -9  -3   4   -6.70    5.00
   9  -3  -4    3.90    6.60
   9  -3  -4    2.40    5.80
   9   3  -4   -6.70    5.00
   9   3  -4    3.20    6.00
  -9   3   4   -0.50    6.10
  -9   3   4   -3.00    4.90
  -9   3   4   13.80    6.60
   9   3  -4    4.60    7.80
   9   3  -4   14.60    6.50
  -8  -3   4   65.99   11.90
  -8  -3   4   57.69    8.60
  -8  -3   4   30.50    8.70
   8  -3  -4   53.99   12.90
  -8  -3   4   52.29   11.90
   8  -3  -4   47.80   10.50
   8   3  -4   40.60    9.10
  -8   3   4   36.20    9.80
   8   3  -4   68.69   14.60
   8   3  -4   57.29    7.80
  -7  -3   4   91.69   13.30
  -7  -3   4   69.19   11.10
   7  -3  -4   75.39   10.90
   7  -3  -4   82.19    9.90
  -7  -3   4   66.89    6.70
   7  -3  -4   89.79   14.50
   7   3  -4   82.19   13.90
  -7   3   4   82.39   12.50
  -7   3   4   80.39   12.80
  -7   3   4   61.99   10.90
   7   3  -4   75.89   10.50
  -7   3   4   60.99   12.90
   7   3  -4   80.49    6.90
   7   3  -4   51.99   10.00
  -6  -3   4   89.49   10.10
  -6  -3   4  109.19   10.60
   6  -3  -4  103.09    9.80
  -6  -3   4   97.79   10.60
   6  -3  -4  102.99    9.50
   6  -3  -4  100.99   11.60
  -6  -3   4   99.09    6.10
  -6   3   4  100.99   10.20
   6   3  -4  107.89    6.20
   6   3  -4  104.19   11.40
   6   3  -4  113.69   12.10
  -6   3   4  113.49   15.70
  -6   3   4  121.09   11.00
  -6   3   4  100.89   12.20
   6   3  -4   98.09    9.50
  -5  -3   4   17.90    6.50
   5  -3  -4   15.50    4.90
   5  -3  -4   22.20    7.30
  -5  -3   4    9.40    5.30
   5  -3  -4   19.00    5.50
   5   3  -4   21.80    7.10
  -5   3   4   17.50    6.70
  -5   3   4   14.60    5.70
   5   3  -4   10.60    5.00
  -5   3   4    8.60    5.10
   5   3  -4   12.80    5.00
   4  -3  -4  382.86   13.90
  -4  -3   4  362.46   15.60
  -4  -3   4  376.46   15.40
   4  -3  -4  349.37   17.30
   4  -3  -4  344.47   13.00
  -4  -3   4  386.46   15.70
  -4   3   4  380.86   18.30
   4   3  -4  373.16   16.30
   4   3  -4  359.46   15.40
  -4   3   4  370.66   18.50
  -4   3   4  374.66   14.60
  -4   3   4  418.56   20.10
   4   3  -4  344.87   15.60
  -4   3   4  375.16   14.50
  -3  -3   4  923.31   23.00
   3  -3  -4  945.11   21.40
   3  -3  -4  962.80   27.20
  -3  -3   4  931.81   25.50
   3  -3  -4  930.81   21.20
  -3  -3   4  917.41   23.00
   3   3  -4  951.40   25.70
  -3   3   4  950.90   29.80
   3   3  -4  919.01   24.20
  -3   3   4  944.31   22.80
   3   3  -4  914.41   24.00
  -3   3   4  931.01   29.10
  -3   3   4  931.91   22.70
   2  -3  -4 4028.10   60.79
   2  -3  -4 4076.79   67.89
   2  -3  -4 4105.19   61.19
  -2  -3   4 4041.50   61.79
  -2  -3   4 4054.59   68.69
  -2  -3   4 3974.00   61.59
  -2   3   4 4068.69   62.99
  -2   3   4 4026.00   73.29
   2   3  -4 4075.69   56.99
  -2   3   4 4066.99   67.79
   2   3  -4 3987.30   63.39
   2   3  -4 4072.99   57.09
  -2   3   4 4128.59   63.19
   2   3  -4 4016.10   63.79
   2   3  -4 4071.49   68.49
  -1  -3   4  397.36   12.30
  -1  -3   4  383.76   10.70
   1  -3  -4  389.56   17.10
  -1  -3   4  367.56   15.90
   1  -3  -4  389.76   11.80
   1  -3  -4  392.96   13.70
  -1  -3   4  382.36   10.60
   1  -3  -4  376.96   11.80
  -1   3   4  380.66   12.90
  -1   3   4  380.76   13.60
   1   3  -4  408.26   12.40
   1   3  -4  402.06   12.10
   1   3  -4  404.76   16.40
  -1   3   4  377.56   17.50
   0  -3   4  188.28   10.00
   0  -3  -4  189.28    8.10
   0  -3  -4  174.58    8.50
   0  -3   4  167.18   11.40
   0  -3  -4  170.38    8.70
   0  -3   4  184.58    6.20
   0  -3  -4  171.18   13.60
   0   3   4  186.08   12.20
   0   3  -4  176.08    9.60
   0   3  -4  177.78    7.60
   0   3   4  179.78    9.40
   0   3   4  193.88    8.20
  -1  -3  -4 1273.07   27.30
  -1  -3  -4 1199.48   31.70
   1  -3   4 1173.58   20.80
  -1  -3  -4 1237.08   27.10
   1  -3   4 1189.98   30.00
   1  -3   4 1252.27   32.80
   1  -3   4 1200.98   20.90
  -1   3  -4 1246.78   24.10
  -1   3  -4 1196.48   23.70
   1   3   4 1240.28   27.80
  -1   3  -4 1140.79   29.10
   1   3   4 1219.18   32.10
  -1   3  -4 1176.98   31.60
   1   3   4 1230.68   28.10
   2  -3   4  480.45   20.20
  -2  -3  -4  485.75   17.00
   2  -3   4  473.95   12.60
   2  -3   4  464.95   21.20
  -2  -3  -4  459.05   18.80
  -2  -3  -4  478.95   16.90
   2  -3   4  479.95   12.60
  -2   3  -4  472.45   14.40
   2   3   4  484.05   20.00
  -2   3  -4  500.05   19.40
   2   3   4  460.95   17.20
  -2   3  -4  460.75   14.40
  -2   3  -4  450.25   19.50
   2   3   4  486.65   17.70
   3  -3   4  168.88    8.60
  -3  -3  -4  192.08   12.90
   3  -3   4  176.78   13.50
   3  -3   4  168.68    8.60
  -3  -3  -4  180.18   11.50
  -3   3  -4  158.18   12.60
   3   3   4  187.98   12.10
   3   3   4  166.78   11.90
   3   3   4  161.18   12.90
  -3   3  -4  188.28   10.40
  -3   3  -4  165.38    9.70
  -3   3  -4  179.88   13.40
   4  -3   4   51.69    7.70
   4  -3   4   47.20    5.90
  -4  -3  -4   49.60   10.00
  -4  -3  -4   83.79   12.30
  -4  -3  -4   70.19   11.00
   4  -3   4   68.59   12.00
   4   3   4   62.19   10.70
  -4   3  -4   43.90    8.20
  -4   3  -4   39.80    8.70
   4   3   4   60.09   10.20
  -4   3  -4   35.00    7.90
  -4   3  -4   59.09   11.40
   4   3   4   44.60    9.30
  -4   3  -4   72.39    9.80
   5  -3   4   76.89    9.80
   5  -3   4   57.19   10.50
  -5  -3  -4   86.99   10.80
   5  -3   4   76.29    8.30
  -5  -3  -4  102.39   14.20
  -5  -3  -4   94.99   13.00
   5   3   4   76.49   11.60
  -5   3  -4   84.29   11.90
  -5   3  -4   67.19   11.50
  -5   3  -4   99.49   15.30
  -5   3  -4   81.89   10.70
   5   3   4   71.09   11.30
   5   3   4   89.79   13.40
  -5   3  -4   85.89   13.40
  -6  -3  -4  239.08   16.80
  -6  -3  -4  280.97   18.80
   6  -3   4  253.57   14.80
   6  -3   4  276.67   15.20
   6  -3   4  262.27   20.20
  -6  -3  -4  278.17   18.60
  -6   3  -4  259.27   19.40
  -6   3  -4  263.97   16.30
   6   3   4  272.67   18.20
   6   3   4  267.07   18.90
  -6   3  -4  279.27   20.40
   6   3   4  307.77   19.80
  -6   3  -4  300.67   20.20
  -6   3  -4  282.67   17.10
  -7  -3  -4  310.47   20.50
  -7  -3  -4  282.87   10.90
  -7  -3  -4  318.57   21.40
  -7  -3  -4  311.97   20.20
   7  -3   4  297.57   22.60
   7  -3   4  293.37   17.00
  -7  -3  -4  294.57   10.50
   7   3   4  296.47   20.30
  -7   3  -4  305.67   18.20
   7   3   4  303.77   20.60
   7   3   4  285.47   20.40
   8  -3   4  253.77   22.50
  -8  -3  -4  272.77   11.30
  -8  -3  -4  263.17   11.90
  -8  -3  -4  279.97   20.60
   8  -3   4  256.97   17.30
  -8   3  -4  297.07   22.80
  -8   3  -4  248.38   18.90
   8   3   4  235.48   19.30
   8   3   4  267.67   21.40
   8   3   4  298.37   21.50
  -9  -3  -4   76.99    9.60
   9  -3   4   99.19   12.60
   9  -3   4  129.69   22.10
  -9  -3  -4  125.09    8.50
  -9  -3  -4  122.39   21.70
  -9   3  -4   99.49   15.40
   9   3   4   96.09   16.00
   9   3   4   89.29   16.70
  -9   3  -4  118.89   20.00
  -9   3  -4  109.79   13.60
   9   3   4  121.69   18.80
 -10  -3  -4   68.39    8.30
  10  -3   4   32.70   10.20
  10  -3   4   50.29   15.10
 -10  -3  -4   29.80   10.10
  10   3   4   71.99   15.10
 -10   3  -4   60.79   12.90
  10   3   4   55.89   16.00
 -10   3  -4   37.10   11.30
 -10   3  -4   48.30   13.10
  10   3   4   52.89   12.80
 -11  -4   4   42.90   12.80
 -11  -4   4   38.50    9.80
 -11   4   4   48.10   15.40
  11   4  -4   28.30    9.80
  11   4  -4   42.50    7.10
 -10  -4   4   18.30    7.90
 -10  -4   4    7.80    7.80
  10  -4  -4   14.30    8.30
 -10  -4   4   17.20    8.50
 -10   4   4    7.80    9.00
 -10   4   4   14.40    7.30
  10   4  -4   15.10    7.50
 -10   4   4   26.40    9.90
  10   4  -4    6.30    7.70
  -9  -4   4   48.00    7.00
   9  -4  -4   46.40    9.70
  -9  -4   4   51.09   12.60
  -9  -4   4   34.90    9.10
   9   4  -4   59.29   10.20
   9   4  -4   40.60   13.30
   9   4  -4   48.50   12.30
   9   4  -4   51.29    6.30
  -9   4   4   69.49   15.70
  -9   4   4   49.90   10.80
  -9   4   4   41.00   10.60
   8  -4  -4   20.70    6.30
  -8  -4   4   20.30    4.50
  -8  -4   4   14.80    7.00
  -8  -4   4    7.80    6.10
  -8   4   4   20.80    7.80
   8   4  -4   16.30    7.70
   8   4  -4   12.00    5.80
  -8   4   4   13.00    7.40
   8   4  -4   30.00   10.00
  -8   4   4    8.10    7.30
   8   4  -4   25.70    4.70
  -7  -4   4   42.80   10.10
   7  -4  -4   52.49    9.10
  -7  -4   4   60.99   10.30
   7   4  -4   61.29   12.90
   7   4  -4   43.30    8.30
  -7   4   4   62.59   11.30
   7   4  -4   44.10   10.70
   6  -4  -4   55.29   10.30
   6  -4  -4   84.99    8.30
  -6  -4   4  110.39   14.20
   6  -4  -4   72.79    7.90
  -6  -4   4   86.49   10.00
   6   4  -4   73.69    8.90
   6   4  -4  122.59   16.00
  -6   4   4   94.99   15.30
  -6   4   4   87.79   11.50
  -6   4   4  100.29   10.30
  -6   4   4   89.29   14.10
   6   4  -4   87.09   12.90
  -5  -4   4   89.59   11.20
   5  -4  -4   66.39   11.80
   5  -4  -4   54.19    6.30
  -5  -4   4   62.09    9.50
  -5  -4   4   74.19   10.40
   5  -4  -4   55.39    6.50
   5   4  -4   72.79   10.70
  -5   4   4   43.00   10.50
  -5   4   4   46.00    8.90
  -5   4   4   73.39   13.00
  -5   4   4   70.99    9.40
  -5   4   4   67.09    8.20
   5   4  -4   69.19   10.00
   5   4  -4   85.49   12.40
  -4  -4   4  188.88   11.20
   4  -4  -4  197.48   14.00
   4  -4  -4  200.88    9.00
   4  -4  -4  187.58    8.80
  -4  -4   4  201.08   11.30
  -4   4   4  196.08   14.50
   4   4  -4  191.68   12.10
  -4   4   4  179.38   14.80
  -4   4   4  174.68   14.90
  -4   4   4  218.98   11.30
   4   4  -4  191.18   12.40
   4   4  -4  173.68   12.00
  -4   4   4  212.28   11.10
  -3  -4   4   96.99    7.30
   3  -4  -4  109.89   10.30
   3  -4  -4   83.69    5.40
  -3  -4   4   88.29    6.90
  -3  -4   4   81.59   10.20
   3  -4  -4   86.99    5.50
  -3   4   4   81.09    9.20
   3   4  -4   85.99    4.90
  -3   4   4   82.49   10.30
  -3   4   4   71.29    6.70
   3   4  -4   79.49    7.80
  -3   4   4   86.29   10.80
   3   4  -4   87.49    7.90
   3   4  -4   87.89    5.10
   3   4  -4   87.39    9.20
  -3   4   4   76.99    6.80
   2  -4  -4  361.66   10.10
   2  -4  -4  337.47   15.70
  -2  -4   4  353.36   10.70
  -2  -4   4  361.86   19.10
  -2  -4   4  348.27   10.60
   2  -4  -4  355.96   10.00
   2   4  -4  356.36   13.20
  -2   4   4  346.37   16.10
   2   4  -4  364.86   11.90
  -2   4   4  396.36   19.70
  -2   4   4  361.46   12.70
   2   4  -4  366.36   11.70
  -2   4   4  368.96   18.80
   2   4  -4  360.16   16.30
   2   4  -4  361.76   13.20
  -2   4   4  363.16   12.80
   1  -4  -4  516.15   12.90
   1  -4  -4  515.85   12.80
  -1  -4   4  511.15   20.20
   1   4  -4  496.55   16.00
  -1   4   4  509.15   21.90
   1   4  -4  493.15   14.10
  -1   4   4  486.55   17.00
   1   4  -4  504.05   14.00
   1   4  -4  490.45   19.50
  -1   4   4  517.75   15.60
  -1   4   4  503.35   15.10
   1   4  -4  497.75   16.10
   0  -4  -4   20.90    6.40
   0  -4   4   31.90    7.70
   0  -4   4   28.90    6.20
   0  -4  -4   37.00    5.30
   0  -4  -4   31.50    4.90
   0   4   4   27.90    4.90
   0   4  -4   20.60    5.30
   0   4  -4   43.90    8.80
   0   4   4   19.10    6.50
   0   4   4   30.60    5.60
   0   4  -4   40.30    4.90
   0   4   4   30.80    5.20
   0   4  -4   31.30    3.90
   0   4   4   39.10    6.30
   1  -4   4    8.40    5.20
  -1  -4  -4    0.80    4.00
  -1  -4  -4    8.50    3.80
  -1  -4  -4   13.00    4.10
   1   4   4    4.00    2.50
   1   4   4    8.30    5.50
   1   4   4    9.00    2.60
  -1   4  -4    1.70    3.50
  -1   4  -4    6.40    2.80
  -1   4  -4    8.60    4.70
  -1   4  -4    9.50    3.20
   1   4   4   16.60    4.90
   1   4   4   10.60    4.40
  -2  -4  -4  539.65   22.20
   2  -4   4  544.05   22.60
  -2  -4  -4  548.65   18.30
  -2  -4  -4  552.54   18.60
   2   4   4  555.94   19.70
   2   4   4  561.44   23.00
  -2   4  -4  524.55   22.90
  -2   4  -4  535.35   15.20
  -2   4  -4  543.15   22.00
  -2   4  -4  535.05   14.90
   2   4   4  542.05   19.60
  -3  -4  -4  205.88   12.60
  -3  -4  -4  222.48   14.70
   3  -4   4  198.08   15.40
  -3  -4  -4  220.68   12.80
   3   4   4  205.68   13.60
  -3   4  -4  228.38   16.00
   3   4   4  214.78   13.60
  -3   4  -4  196.98   10.20
   3   4   4  215.38   16.00
  -3   4  -4  201.78   15.40
  -3   4  -4  205.38   10.50
   4  -4   4  107.39    7.00
   4  -4   4  114.69    7.20
  -4  -4  -4  115.69   11.30
  -4  -4  -4   97.09   10.50
  -4  -4  -4  102.39   11.50
   4  -4   4  140.39   14.70
  -4   4  -4  118.49   13.50
  -4   4  -4   98.19   12.50
   4   4   4  116.09   11.90
  -4   4  -4  115.59    9.50
   4   4   4  120.89   14.00
   4   4   4  124.99   12.00
  -4   4  -4  112.29    9.40
  -5  -4  -4  119.79   12.70
   5  -4   4  118.29    8.80
  -5  -4  -4  122.69   12.00
   5  -4   4  120.09   14.70
   5  -4   4  128.19    8.80
  -5   4  -4  136.69   11.50
  -5   4  -4  122.09   14.80
  -5   4  -4  127.39   10.90
   5   4   4  135.69   14.70
  -5   4  -4   95.09   14.50
   5   4   4  131.89   13.90
   5   4   4  122.09   13.10
  -5   4  -4  112.99   14.10
  -6  -4  -4   41.30   10.00
   6  -4   4   36.40   11.20
  -6  -4  -4   37.20   10.50
  -6  -4  -4   22.00    9.60
   6  -4   4   54.19   10.20
   6   4   4   28.60    9.70
   6   4   4   37.80   10.10
  -6   4  -4   23.30    7.60
  -6   4  -4   30.30    9.20
  -6   4  -4   43.60    9.40
   6   4   4   33.30   10.30
  -7  -4  -4   23.80    9.30
  -7  -4  -4    8.30    7.20
   7  -4   4    5.80    7.30
   7  -4   4    7.40    5.60
   7   4   4   12.20    7.70
  -7   4  -4    4.30    6.40
   7   4   4   16.90   10.20
  -7   4  -4   10.10    6.90
   7   4   4   22.00    8.50
  -7   4  -4    3.10    8.60
   8  -4   4   82.09   18.00
  -8  -4  -4   80.69   15.70
   8  -4   4   63.59   10.70
   8   4   4   59.49   12.80
  -8   4  -4   79.69   14.00
   8   4   4   71.89   19.50
  -8   4  -4   54.99   14.30
  -8   4  -4   74.89   13.60
  -9  -4  -4   -1.00    7.50
   9  -4   4   -4.70    6.30
   9  -4   4    7.10    8.30
  -9   4  -4    3.00    6.60
   9   4   4   13.40    9.90
   9   4   4    8.60    8.00
   9   4   4   14.30    7.00
  -9   4  -4    3.70    6.00
  -9   4  -4    1.60    6.80
 -10  -4  -4    2.30    8.90
  10  -4   4    4.90    9.20
 -10   4  -4    9.60    7.80
 -10   4  -4   18.50    9.90
  10   4   4   27.80   12.70
  10  -5  -4    6.00    7.50
 -10   5   4   24.60   10.70
  10   5  -4    8.60    9.40
 -10   5   4   27.40    8.90
 -10   5   4   -9.00    5.80
   9  -5  -4   14.50    5.90
  -9  -5   4   18.60    6.50
   9   5  -4   10.40    9.80
  -9   5   4   12.80    6.30
   9   5  -4   12.80    8.60
   9   5  -4   18.70    6.40
  -9   5   4   10.70    9.00
  -9   5   4    0.60    5.10
  -8  -5   4   80.49    9.80
   8  -5  -4   82.39    8.90
  -8   5   4   93.69   13.20
   8   5  -4   93.79   16.30
  -8   5   4   79.59   12.30
  -8   5   4   76.79   16.20
   8   5  -4  101.39   10.20
  -8   5   4  102.19   18.40
   8   5  -4  100.59   16.60
  -7  -5   4   24.20    6.90
   7  -5  -4   23.30    5.70
  -7  -5   4   18.00    7.30
  -7   5   4   23.30    8.00
   7   5  -4    4.10    6.60
   7   5  -4   25.50    6.90
  -7   5   4   15.40    8.70
  -7   5   4    8.10    6.60
  -7   5   4   28.90    8.60
   7   5  -4   18.50    8.60
  -6  -5   4   -1.60    4.30
  -6  -5   4   -3.30    4.00
   6  -5  -4   -0.10    2.90
   6   5  -4    0.80    6.00
  -6   5   4    7.30    7.00
   6   5  -4   -0.90    4.60
  -6   5   4    3.30    4.70
  -6   5   4    0.30    4.40
  -6   5   4   -3.00    5.20
  -5  -5   4  143.19   10.70
  -5  -5   4  130.99   10.90
  -5  -5   4  140.79   11.50
   5  -5  -4  159.18    6.80
  -5   5   4  168.18   11.10
  -5   5   4  130.99   15.40
  -5   5   4  149.88   15.10
   5   5  -4  139.89   11.80
  -5   5   4  163.98   16.50
  -5   5   4  162.48   11.00
   5   5  -4  141.99   12.70
   5   5  -4  150.18   12.80
  -4  -5   4  213.98   13.70
  -4  -5   4  207.98   11.20
  -4  -5   4  238.08   11.80
  -4   5   4  220.78   17.50
  -4   5   4  220.18   11.50
  -4   5   4  228.38   16.70
  -4   5   4  226.38   11.50
  -4   5   4  228.28   18.20
   4   5  -4  216.18   13.60
   4   5  -4  186.58   13.60
   4   5  -4  214.58   13.50
  -3  -5   4   63.09    5.80
  -3  -5   4   74.19    5.90
  -3  -5   4   72.09   10.80
   3   5  -4   60.79    5.60
  -3   5   4   86.59   13.80
  -3   5   4   60.39   12.30
   3   5  -4   68.29    8.10
   3   5  -4   66.39    7.80
   3   5  -4   62.89   10.20
  -3   5   4   64.99   10.80
  -3   5   4   58.49    6.50
  -3   5   4   67.89    6.90
   3   5  -4   63.29    6.10
  -2  -5   4  132.89   11.60
  -2   5   4  113.39    7.70
   2   5  -4  106.79    8.00
   2   5  -4  120.69    8.30
   2   5  -4  120.09    8.40
   2   5  -4  104.79    7.90
  -2   5   4  103.69    9.80
  -2   5   4  107.19    7.70
   2   5  -4  103.99   10.60
  -2   5   4  145.19   11.40
  -2   5   4  105.19   12.50
  -2   5   4  128.79   13.40
  -1  -5   4   56.69   10.40
   1   5  -4   60.99    5.40
  -1   5   4   88.09   13.90
   1   5  -4   58.29    7.10
   1   5  -4   56.69    5.60
  -1   5   4   64.79    9.00
  -1   5   4   65.89    7.70
   1   5  -4   65.69   10.80
   1   5  -4   54.19    7.10
  -1   5   4   52.89    6.00
   0  -5  -4  269.97    8.70
   0  -5  -4  303.17   18.00
   0  -5  -4  278.57    8.80
   0  -5   4  287.17   17.40
   0   5  -4  295.27   17.00
   0   5   4  271.57   17.60
   0   5   4  257.87   12.10
   0   5   4  271.87   12.40
   0   5   4  295.67   12.70
   0   5  -4  268.97   14.40
   0   5  -4  269.07    9.10
   0   5   4  270.77   12.10
   1  -5   4  247.78   15.60
  -1  -5  -4  217.68    9.60
  -1  -5  -4  193.78   12.00
  -1  -5  -4  225.58   15.70
  -1   5  -4  215.38    7.80
  -1   5  -4  217.58    8.00
   1   5   4  216.38   12.20
   1   5   4  215.48    9.10
   1   5   4  220.48   16.10
  -1   5  -4  214.48   15.40
   1   5   4  230.08    9.20
   1   5   4  215.38   12.10
  -1   5  -4  224.98   14.30
  -2  -5  -4  428.96   16.00
  -2  -5  -4  439.76   16.20
  -2  -5  -4  444.26   21.70
   2  -5   4  405.16   21.30
  -2   5  -4  435.46   22.40
   2   5   4  449.66   18.50
  -2   5  -4  433.56   12.50
   2   5   4  436.56   22.30
   2   5   4  437.36   18.30
  -2   5  -4  428.56   21.20
  -2   5  -4  454.75   12.90
   3  -5   4 1417.96   43.60
  -3  -5  -4 1423.96   34.80
  -3  -5  -4 1441.56   34.90
  -3  -5  -4 1432.76   41.30
  -3   5  -4 1443.16   43.00
   3   5   4 1452.85   42.10
  -3   5  -4 1527.25   46.40
  -3   5  -4 1438.06   29.70
  -3   5  -4 1441.86   29.40
  -3   5  -4 1394.66   43.50
   3   5   4 1493.85   38.30
   3   5   4 1394.46   37.30
  -4  -5  -4  404.96   18.90
   4  -5   4  417.66   24.40
  -4  -5  -4  441.16   22.10
   4   5   4  389.96   22.50
  -4   5  -4  467.65   32.10
   4   5   4  386.16   20.10
   4   5   4  404.46   20.50
  -4   5  -4  375.56   15.50
  -4   5  -4  406.86   24.40
  -4   5  -4  399.46   23.10
  -4   5  -4  397.06   16.00
  -5  -5  -4    4.90    6.00
  -5  -5  -4    5.60    5.30
  -5   5  -4   10.10    5.20
  -5   5  -4    9.10    5.60
   5   5   4    5.30    8.00
  -5   5  -4   15.50    8.40
  -6  -5  -4   32.00    8.80
  -6  -5  -4   16.80    7.10
   6  -5   4   25.20    4.70
   6  -5   4   29.10    9.90
  -6   5  -4   38.30    8.00
  -6   5  -4   23.30    8.00
  -6   5  -4   28.60   12.10
   6   5   4   14.80    8.90
   6   5   4   16.40    7.80
   6   5   4   20.10    8.10
   7  -5   4   24.70    6.60
   7  -5   4   14.10    9.10
  -7  -5  -4   36.50    9.40
  -7   5  -4   15.40    7.40
  -7   5  -4   46.40    9.90
  -7   5  -4   35.20   13.30
   7   5   4   40.90   11.40
   7   5   4   47.30   11.40
   8  -5   4   21.30    9.90
  -8  -5  -4   24.50    9.60
   8   5   4   14.30    9.80
  -8   5  -4   32.50    8.60
  -8   5  -4   14.50    7.20
   8   5   4   21.20    8.40
  -8   5  -4   28.20   12.10
   8   5   4   25.10    8.10
   9  -5   4   19.50    9.50
  -9  -5  -4    7.00    9.40
   9  -5   4   22.40   11.10
  -9   5  -4   27.30   11.30
  -9   5  -4   20.80    8.10
   9   5   4   12.90    9.60
  -9   5  -4   48.10   11.20
   9   5   4   38.20   10.00
  -9  -6   4   54.19   14.60
   9   6  -4   47.40   13.30
  -9   6   4   37.40   13.10
  -9   6   4   47.70   10.80
  -9   6   4   71.29   16.70
  -9   6   4   62.49   11.70
  -8  -6   4  239.68   14.20
  -8  -6   4  259.97   17.70
   8   6  -4  261.07   20.40
  -8   6   4  238.48   22.30
   8   6  -4  221.28   13.80
  -8   6   4  237.38   16.40
  -8   6   4  209.98   22.50
  -8   6   4  239.38   16.20
   8   6  -4  248.98   20.10
  -7  -6   4  128.79   12.10
  -7  -6   4  142.59   11.30
  -7   6   4  119.69   18.60
  -7   6   4  137.59   12.40
   7   6  -4  132.69   14.90
   7   6  -4  141.29   11.40
   7   6  -4  113.09   13.60
  -7   6   4  136.99   17.90
  -7   6   4  155.68   12.40
  -6  -6   4   22.40    6.70
  -6  -6   4   14.00    5.70
  -6   6   4   10.00    6.00
  -6   6   4   14.90    7.80
   6   6  -4    4.40    6.20
   6   6  -4    8.70    6.00
   6   6  -4   15.60    8.40
  -6   6   4   13.50    9.70
  -6   6   4   22.70    6.60
  -5  -6   4  101.09    8.80
  -5  -6   4  116.49   11.20
   5   6  -4  101.79   11.50
   5   6  -4  122.19   11.90
   5   6  -4   89.59   10.60
  -5   6   4  111.09    9.30
  -5   6   4  110.19    9.20
  -5   6   4  121.29   19.00
  -4  -6   4  195.48    9.10
  -4  -6   4  188.38   13.70
   4   6  -4  178.38   12.90
  -4   6   4  220.98   17.30
   4   6  -4  194.08   13.20
  -4   6   4  187.38   10.50
  -4   6   4  200.68   18.40
   4   6  -4  181.38    8.60
  -4   6   4  190.08   10.50
   4   6  -4  185.98   14.20
  -4   6   4  180.08   15.20
   4   6  -4  177.38    9.50
  -3  -6   4  121.99   11.90
  -3   6   4  114.99   14.50
   3   6  -4  140.49    8.80
   3   6  -4  129.19   12.40
  -3   6   4  135.09    8.50
   3   6  -4  120.99   10.20
  -3   6   4   86.59   15.60
  -3   6   4  141.09   13.30
  -3   6   4  141.69   13.40
   3   6  -4  122.39    9.10
   3   6  -4  158.88   11.50
  -3   6   4  118.69    8.10
  -2  -6   4  204.88   15.00
  -2   6   4  191.68   16.90
  -2   6   4  184.98    9.40
   2   6  -4  207.38   10.70
   2   6  -4  197.08   10.60
  -2   6   4  213.88   10.30
   2   6  -4  189.48   11.50
  -2   6   4  176.08   16.90
  -2   6   4  202.18   14.30
   2   6  -4  205.18   14.60
  -2   6   4  187.18   14.20
   2   6  -4  194.48   11.90
  -1  -6   4  101.09   11.90
   1   6  -4  109.09    6.90
  -1   6   4  101.39   13.30
   1   6  -4  108.99   11.90
  -1   6   4  106.89   10.50
   1   6  -4  111.59    9.80
  -1   6   4  123.79   17.90
  -1   6   4  111.79   10.30
  -1   6   4   97.99    8.10
   1   6  -4  104.99    6.90
   1   6  -4   96.89   10.10
  -1   6   4   96.09    7.90
   0   6   4  611.54   20.00
   0   6  -4  582.94   23.70
   0   6   4  590.74   22.20
   0   6  -4  636.74   26.60
   0   6   4  617.64   19.30
   0   6   4  622.94   28.20
   0   6  -4  590.34   23.40
   0   6   4  624.84   20.40
   1   6   4  789.62   20.10
   1   6   4  827.52   24.30
  -1   6  -4  803.22   29.80
   1   6   4  781.82   24.10
  -1   6  -4  754.52   30.30
   1   6   4  819.32   20.00
   1   6   4  803.62   32.20
  -1   6  -4  789.22   29.20
  -2  -6  -4  107.49    7.70
  -2   6  -4  103.79   15.10
  -2   6  -4  119.09   12.60
  -2   6  -4  104.69   13.40
   2   6   4  109.39   14.50
   2   6   4  100.39   10.40
   2   6   4  107.69   16.00
  -3  -6  -4   16.10    5.70
   3  -6   4   17.90    8.50
  -3  -6  -4   12.80    7.90
   3   6   4   11.30    6.30
  -3   6  -4    5.20    6.10
  -3   6  -4   13.90    4.70
   3   6   4    9.70    6.70
   3   6   4    3.00    8.30
  -3   6  -4   20.90    8.60
  -3   6  -4    8.00    3.50
   4  -6   4    4.70    5.60
  -4  -6  -4   13.50    7.20
  -4  -6  -4   19.20    9.60
   4   6   4   20.50    7.10
   4   6   4   13.70    6.00
  -4   6  -4    4.10    7.00
   4   6   4    8.50    9.10
  -4   6  -4   10.60    4.70
  -4   6  -4   14.00    4.60
   5  -6   4   47.30   12.20
  -5  -6  -4   43.00   10.80
  -5  -6  -4   34.00    8.30
  -5   6  -4   37.50    7.50
  -5   6  -4   31.00    6.80
   5   6   4   44.50   10.00
   5   6   4   34.50   11.10
   5   6   4   52.59   10.80
  -5   6  -4   24.20   10.00
   6  -6   4   50.99   14.00
  -6  -6  -4   36.40    8.80
  -6   6  -4   57.09   10.00
   6   6   4   44.50   11.70
   6   6   4   45.40   12.40
  -6   6  -4   50.89    9.30
  -6   6  -4   53.79   14.70
   6   6   4   38.70   11.50
   7  -6   4   35.60   10.90
  -7  -6  -4   18.20    9.80
   7   6   4   48.00   12.20
  -7   6  -4   52.69   10.30
  -7   6  -4   41.30   13.30
   7   6   4   23.90    9.80
   7   6   4   27.60   10.00
  -7   6  -4   39.00    8.90
   8  -6   4   48.30   13.00
  -8   6  -4   54.19   11.00
  -8   6  -4   68.19   11.80
   8   6   4   52.29   11.40
  -8   6  -4   57.69   15.20
  -8  -7   4  103.09    9.30
   8   7  -4  119.49   14.70
  -8   7   4   94.59   10.60
  -8   7   4   78.99   17.00
  -8   7   4  105.49   11.40
  -7  -7   4   96.09    9.50
  -7  -7   4   86.39   12.60
   7   7  -4   78.49    9.50
  -7   7   4   98.39   18.70
   7   7  -4  109.39   16.20
  -7   7   4  134.59   14.20
  -7   7   4  105.49   10.50
  -6  -7   4    6.50    7.80
  -6  -7   4   12.20    5.90
  -6   7   4   10.00    4.60
  -6   7   4    0.30    6.60
  -6   7   4    7.60    7.50
   6   7  -4    0.50    6.50
  -6   7   4   11.10    4.60
   6   7  -4   14.40    6.90
  -5  -7   4  160.28   12.70
  -5  -7   4  173.58    9.30
  -5   7   4  160.78   10.10
  -5   7   4  195.78   20.50
   5   7  -4  136.69   13.00
   5   7  -4  167.78   13.90
  -5   7   4  149.39   16.10
  -5   7   4  152.78    9.70
   5   7  -4  164.68   16.90
  -4  -7   4    8.20    6.40
  -4   7   4    6.30    6.40
  -4   7   4   17.30    4.60
   4   7  -4   22.50    6.90
   4   7  -4    8.70    5.40
   4   7  -4    3.40    6.90
  -4   7   4   13.70    4.60
   4   7  -4    7.90    5.40
  -4   7   4   10.80    7.60
  -3  -7   4   32.50    8.60
  -3   7   4   27.80    7.70
  -3   7   4   29.70    5.30
   3   7  -4   30.30    7.00
   3   7  -4   29.80    9.10
  -3   7   4   22.20    8.90
   3   7  -4   38.20    7.70
  -3   7   4   32.20    5.60
  -3   7   4   24.20    8.90
   3   7  -4   27.50    8.20
  -2   7   4  256.67   17.30
  -2   7   4  290.97   11.20
   2   7  -4  284.07   14.70
   2   7  -4  283.87   12.10
   2   7  -4  268.37   17.40
   2   7  -4  288.77   15.70
  -2   7   4  263.97   16.90
  -2   7   4  283.77   11.30
   2   7  -4  301.67   12.40
  -2   7   4  259.37   21.10
  -1   7   4  140.99    8.60
   1   7  -4  155.58   13.80
   1   7  -4  175.08   12.30
  -1   7   4  158.68   11.90
   1   7  -4  142.19   12.70
  -1   7   4  147.39   16.90
  -1   7   4  147.79   12.40
  -1   7   4  135.49    8.70
   0   7   4  187.68   12.20
   0   7   4  180.18   20.20
   0   7  -4  179.18   13.80
   0   7  -4  159.08   14.90
   0   7  -4  174.78   14.90
   0   7   4  160.28   10.90
   0   7   4  177.48   10.70
   0   7   4  166.58   10.20
   1   7   4    4.10    4.00
   1   7   4    1.00    6.10
   1   7   4   15.90    5.60
  -1   7  -4   11.30    4.60
   1   7   4    0.20    4.50
  -1   7  -4    6.40    5.90
  -2   7  -4  283.07   20.40
   2   7   4  247.38   20.30
  -2   7  -4  278.97   21.30
  -2   7  -4  238.18   19.20
   2   7   4  286.97   16.10
   2   7   4  282.17   15.90
  -3  -7  -4   29.90    5.40
   3   7   4   19.40    6.90
   3   7   4   23.30   11.30
  -3   7  -4   26.50   10.40
   3   7   4   22.20    7.70
  -4  -7  -4   75.99    8.30
  -4   7  -4   49.30   13.00
   4   7   4   69.09   13.00
   4   7   4   63.99   11.60
   4   7   4   66.49   18.20
  -5  -7  -4   89.49   11.20
   5   7   4  102.69   15.10
   5   7   4  105.79   18.10
   5   7   4  108.09   13.10
  -5   7  -4  128.59   22.30
  -5   7  -4  110.19    8.40
  -6  -7  -4   35.00    9.90
   6   7   4   47.60   11.80
   6   7   4   52.39   12.10
  -6   7  -4   44.30   10.20
  -6   7  -4   32.70   12.50
   6   7   4   33.80   13.50
   7  -7   4   37.40   14.80
  -7   7  -4   14.00    6.40
   7   7   4   21.20   10.10
   7   7   4   26.40    9.80
  -7   7  -4   13.30    9.80
  -6   8   4   15.40    8.50
   6   8  -4   26.60    9.20
  -6   8   4   47.20   13.70
  -6   8   4   35.60    5.50
  -6   8   4   29.60    5.70
   6   8  -4   31.70    9.30
   5   8  -4   60.49   10.60
   5   8  -4   49.50    9.90
  -5   8   4   24.10   17.00
  -5   8   4   54.69   13.10
  -4   8   4   17.30    9.20
  -4   8   4    6.90    6.40
   4   8  -4   25.50    6.70
  -3   8   4   49.50   14.20
   3   8  -4   51.09    8.30
   3   8  -4   30.70    8.60
   3   8  -4   40.00    7.60
   3   8  -4   37.20   10.40
  -3   8   4   28.90    9.00
  -2   8   4   21.90    6.60
   2   8  -4   13.50    6.60
  -2   8   4   23.40   10.40
  -2   8   4   17.60    7.70
   2   8  -4   26.70    9.30
   2   8  -4   37.60    9.10
   1   8  -4    5.20    5.70
  -1   8   4   29.30    6.30
   1   8  -4   11.80    7.60
  -1   8   4   14.60    6.30
  -1   8   4   13.30    8.40
   0   8   4    1.90    6.90
   0   8   4    4.70    4.10
   0   8   4    1.40    4.50
   0   8  -4    9.80    6.50
   0   8  -4    8.40    6.30
   0   8   4    5.70    3.80
  -1   8  -4    6.10    6.90
   1   8   4   26.70    4.90
  -1   8  -4   16.90    7.70
   1   8   4   10.10    8.40
   1   8   4    3.30    4.50
   1   8   4   17.20    5.20
   2   8   4   13.60    6.00
   2   8   4   11.40    5.70
   2   8   4    5.50    9.50
  -2   8  -4    5.40    7.10
  -2   8  -4    9.50    7.10
  -3   8  -4   17.10    8.50
  -3   8  -4   16.30    8.50
   3   8   4    0.90   10.20
   3   8   4   17.30    6.50
  -4   8  -4   15.40    9.80
   4   8   4   11.10    7.00
  -4   8  -4    5.80    6.70
   4   8   4    3.60    5.50
   4   8   4    0.40   10.50
   5   8   4   -3.90    5.80
  -5   8  -4    3.90    6.50
  -5   8  -4  -15.00    6.40
   5   8   4    2.30    7.00
   5   8   4   -0.40    8.30
   2   9  -4   36.20   10.40
  -2   9   4   38.90    9.60
   2   9  -4   51.39   12.00
  -1   9   4   27.50   12.00
   1   9  -4   14.60    7.70
  -1   9   4   11.90    6.50
   1   9  -4    2.60    8.20
   0   9   4    3.10    5.80
   0   9   4    8.10   10.10
   0   9  -4   30.70    9.70
   0   9  -4   13.70    7.50
  -1   9  -4    1.60    7.60
  12   0  -5   13.10    8.30
  12   0  -5   18.00    8.70
 -12   0   5    9.60    9.60
 -12   0   5   12.00   11.30
 -12   0   5   19.90   10.90
 -11   0   5   56.49   14.70
  11   0  -5   55.69   13.90
  11   0  -5   52.99   12.90
 -11   0   5   55.69   13.00
 -11   0   5   79.79   16.50
 -10   0   5   68.69   14.80
 -10   0   5   90.29   11.00
 -10   0   5   78.09   14.10
  10   0  -5   79.79   14.80
  10   0  -5   94.49   16.70
  10   0  -5   90.19   15.00
  -9   0   5   31.00    8.20
   9   0  -5   48.50   10.60
  -9   0   5   53.89   10.70
  -9   0   5   53.09   12.50
  -9   0   5   65.49   13.70
   9   0  -5   30.20    7.70
   9   0  -5   35.00    9.70
   9   0  -5   28.90    8.90
   8   0  -5   34.80    8.10
  -8   0   5   46.10   11.00
   8   0  -5   56.39   10.10
  -8   0   5   58.69   10.20
  -8   0   5   34.90    8.90
   8   0  -5   38.50    9.60
   8   0  -5   58.39   11.60
   7   0  -5   42.00    8.10
   7   0  -5   49.50   10.60
  -7   0   5   41.30    9.80
   7   0  -5   43.20    8.60
   7   0  -5   42.20    7.90
  -7   0   5   61.09    9.70
  -7   0   5   42.90    9.50
  -7   0   5   47.40   10.70
   6   0  -5  151.08   20.10
  -6   0   5  116.59   11.00
  -6   0   5  119.09   11.30
   6   0  -5  118.79   11.20
  -6   0   5   91.69   10.70
   6   0  -5  113.29    9.50
   6   0  -5  119.79   11.10
  -6   0   5  117.69    9.50
   5   0  -5 4833.82   83.49
  -5   0   5 4934.51   84.09
   5   0  -5 4899.61   83.19
   5   0  -5 4898.11   82.69
  -5   0   5 4946.60   82.39
  -5   0   5 4953.80   77.99
  -4   0   5 3404.26   56.39
   4   0  -5 3532.45   61.29
  -4   0   5 3448.65   60.39
   4   0  -5 3471.55   60.29
  -4   0   5 3439.16   61.49
  -4   0   5 3257.87   55.19
   4   0  -5 3386.56   61.69
  -3   0   5  234.68   11.60
   3   0  -5  231.08   11.90
  -3   0   5  222.18    9.70
   3   0  -5  233.78   11.70
  -3   0   5  252.57   11.70
  -3   0   5  235.58   12.20
   3   0  -5  233.08   11.50
  -2   0   5 3176.68   52.89
   2   0  -5 3188.28   53.89
   2   0  -5 3213.68   53.29
  -2   0   5 3176.38   53.99
   2   0  -5 3257.67   50.79
   2   0  -5 3238.98   53.19
  -2   0   5 3162.18   50.29
   1   0  -5 1643.44   32.00
   1   0  -5 1594.84   31.70
   1   0  -5 1667.23   31.90
  -1   0   5 1629.64   32.00
  -1   0   5 1636.34   31.60
  -1   0   5 1669.93   31.80
  -1   0   5 1624.74   30.80
   1   0  -5 1681.13   31.00
   0   0  -5  183.08    9.20
   0   0   5  192.98   10.20
   0   0  -5  187.28    9.30
   0   0   5  198.48    9.50
   0   0  -5  200.68   10.00
   0   0   5  185.48    9.30
   0   0   5  194.38    9.50
  -1   0  -5   77.49    6.70
   1   0   5   80.49    6.70
   1   0   5   77.89    7.20
   1   0   5   78.89    8.30
   1   0   5   64.79    6.70
  -1   0  -5   90.09    8.50
  -1   0  -5   91.29    7.60
  -2   0  -5 2467.75   48.80
   2   0   5 2477.05   46.60
  -2   0  -5 2484.55   46.70
   2   0   5 2533.85   49.40
   2   0   5 2497.05   46.40
   2   0   5 2502.95   44.60
  -2   0  -5 2440.26   44.10
  -2   0  -5 2463.45   46.50
   3   0   5  455.15   19.40
   3   0   5  474.65   18.20
  -3   0  -5  430.46   17.70
  -3   0  -5  454.65   17.90
   3   0   5  450.85   17.70
  -3   0  -5  440.96   15.90
  -4   0  -5   -4.10    2.90
   4   0   5   11.40    5.60
   4   0   5    4.00    3.80
  -4   0  -5   -1.90    3.20
  -4   0  -5    1.20    3.70
  -4   0  -5   -2.30    4.60
   4   0   5   -3.30    4.30
  -4   0  -5   -0.30    5.40
  -5   0  -5   10.20    5.50
  -5   0  -5    2.30    6.80
   5   0   5    5.40    5.50
   5   0   5   19.80    7.60
  -5   0  -5    4.70    4.60
   5   0   5    4.60    4.90
  -5   0  -5   12.00    7.50
   6   0   5  299.37   18.50
  -6   0  -5  286.87   16.30
  -6   0  -5  285.57   20.20
  -6   0  -5  320.37   19.60
  -6   0  -5  341.87   19.50
   6   0   5  318.77   18.60
  -6   0  -5  308.47   16.20
   6   0   5  251.37   18.80
   7   0   5   34.70    9.70
   7   0   5   45.10   11.70
  -7   0  -5   49.00   11.10
  -7   0  -5   48.60   12.40
  -7   0  -5   40.20    9.50
  -7   0  -5   52.89    9.60
   7   0   5   36.70   10.30
  -7   0  -5   35.00   12.40
  -8   0  -5   21.20    6.70
   8   0   5   14.60    7.20
  -8   0  -5   18.80    7.50
  -8   0  -5   10.10    7.50
   8   0   5   29.40   11.30
  -8   0  -5   17.00    7.10
   8   0   5    9.10    7.20
   9   0   5   20.10   10.30
  -9   0  -5   33.50   11.80
  -9   0  -5   26.20   10.30
   9   0   5   49.20   13.20
  -9   0  -5   18.90    7.10
  -9   0  -5   36.30    9.40
 -10   0  -5   49.80   14.60
 -10   0  -5   38.30   11.60
  10   0   5   33.50   11.30
 -10   0  -5   38.90   10.50
  10   0   5   35.10   16.00
 -11   0  -5    9.70    8.40
 -11   0  -5    8.90   10.70
  11   0   5   20.50    8.30
  11   0   5   17.00    8.20
 -12  -1   5   10.80   10.60
  12  -1  -5   28.10   10.60
  12  -1  -5    8.60    7.20
 -12  -1   5    7.60    8.30
 -12   1   5   30.70   14.30
 -12   1   5   15.30    9.80
  12   1  -5    7.80    9.50
  12   1  -5    9.80    6.80
 -12   1   5   10.70   10.60
 -11  -1   5  107.59   12.90
 -11  -1   5   88.49   16.30
  11  -1  -5   75.19   14.40
 -11  -1   5   75.09   14.50
 -11  -1   5   60.69   14.50
  11  -1  -5   68.79   11.30
  11   1  -5   95.59   17.00
  11   1  -5  110.09   13.10
 -11   1   5  134.49   20.50
 -11   1   5   82.09   16.50
 -11   1   5  102.79   17.90
 -10  -1   5  164.18   17.80
 -10  -1   5  156.18   16.70
  10  -1  -5  161.08   16.40
  10  -1  -5  162.28   16.40
 -10  -1   5  159.68   14.00
 -10  -1   5  165.28   17.60
  10   1  -5  156.88   14.00
  10   1  -5  163.98   18.50
 -10   1   5  155.58   17.10
 -10   1   5  153.78   16.60
 -10   1   5  182.48   18.90
  10   1  -5  164.78   16.90
   9  -1  -5   86.89   15.40
  -9  -1   5  104.29   16.30
   9  -1  -5   95.89   15.30
   9  -1  -5  100.09   16.60
  -9  -1   5  131.79   18.60
  -9  -1   5  107.09   16.10
  -9  -1   5  116.99   11.70
  -9   1   5   80.99   13.00
  -9   1   5  113.29   16.80
   9   1  -5   94.59   10.80
   9   1  -5  106.29   12.90
  -9   1   5  119.29   12.90
   9   1  -5  157.28   21.00
   9   1  -5   97.39   16.30
  -9   1   5   85.09   12.40
  -8  -1   5  184.68   12.80
   8  -1  -5  176.78   14.90
  -8  -1   5  191.28   15.90
   8  -1  -5  168.58   14.80
   8  -1  -5  180.08   15.80
   8  -1  -5  191.88   15.40
  -8  -1   5  160.68   15.30
  -8  -1   5  191.98   16.40
  -8   1   5  147.49   14.70
  -8   1   5  187.88   15.40
   8   1  -5  165.48   14.30
   8   1  -5  206.18   16.80
  -8   1   5  201.08   15.50
   8   1  -5  193.68   13.00
  -8   1   5  181.28   16.50
  -7  -1   5   47.60    8.00
   7  -1  -5   54.29    9.40
  -7  -1   5   61.19   11.10
  -7  -1   5   52.79    9.60
   7  -1  -5   47.10   10.10
  -7  -1   5   72.09   12.00
   7  -1  -5   75.89   12.60
   7  -1  -5   63.29   11.10
   7   1  -5   64.29   11.30
  -7   1   5   43.20    9.00
  -7   1   5   42.60    8.60
  -7   1   5   51.69    9.00
   7   1  -5   59.49    8.60
   7   1  -5   61.09   11.80
  -7   1   5   48.50   10.00
   6  -1  -5   15.40    5.70
   6  -1  -5    9.70    5.10
  -6  -1   5    8.00    4.40
  -6  -1   5   17.20    4.90
  -6  -1   5   17.30    7.50
  -6  -1   5   13.90    6.50
   6  -1  -5   16.10    6.70
   6   1  -5   21.30    6.90
   6   1  -5   14.80    4.60
  -6   1   5    9.70    5.30
  -6   1   5   10.70    5.20
   6   1  -5   10.10    5.10
   6   1  -5   21.70    6.90
  -6   1   5   10.00    5.80
  -6   1   5    6.30    4.40
   5  -1  -5  338.37   16.00
   5  -1  -5  347.87   16.90
  -5  -1   5  354.36   12.10
  -5  -1   5  341.07   16.30
   5  -1  -5  353.46   15.80
  -5  -1   5  345.17   16.80
  -5   1   5  330.77   19.10
  -5   1   5  343.77   17.20
   5   1  -5  340.47   16.50
   5   1  -5  378.16   16.70
   5   1  -5  353.46   16.50
  -5   1   5  334.57   15.80
  -4  -1   5 3009.90   55.19
   4  -1  -5 3053.59   54.89
  -4  -1   5 3049.79   46.60
  -4  -1   5 3026.30   55.69
  -4  -1   5 3055.99   46.50
  -4  -1   5 3070.39   56.59
   4  -1  -5 3013.50   57.19
   4  -1  -5 3037.10   54.99
  -4   1   5 3038.10   54.99
   4   1  -5 3020.90   55.79
  -4   1   5 2963.20   57.79
   4   1  -5 3002.00   55.99
  -4   1   5 3091.59   56.29
  -4   1   5 3123.29   55.39
  -4   1   5 3085.09   55.69
   4   1  -5 3101.19   56.19
  -3  -1   5  329.37    8.90
   3  -1  -5  324.27   13.20
  -3  -1   5  317.47   13.40
  -3  -1   5  333.67    8.80
   3  -1  -5  322.47   14.00
  -3  -1   5  335.77   14.60
  -3  -1   5  333.47   13.60
   3  -1  -5  321.27   13.30
  -3   1   5  331.57   14.50
   3   1  -5  331.27   14.00
  -3   1   5  329.37   13.90
  -3   1   5  337.07   13.50
  -3   1   5  317.87   13.20
   3   1  -5  349.47   14.60
   3   1  -5  316.07   13.30
   2  -1  -5 1487.85   30.80
  -2  -1   5 1475.25   30.10
  -2  -1   5 1480.25   24.60
   2  -1  -5 1504.35   31.70
  -2  -1   5 1479.05   31.70
   2  -1  -5 1478.15   30.20
   2  -1  -5 1454.55   29.90
  -2  -1   5 1515.75   30.30
   2   1  -5 1426.36   30.10
  -2   1   5 1462.85   30.90
  -2   1   5 1464.85   30.30
  -2   1   5 1479.65   30.40
   2   1  -5 1441.96   29.80
   2   1  -5 1465.15   31.60
   2   1  -5 1452.95   24.40
  -2   1   5 1423.96   31.20
  -1  -1   5 2711.93   46.60
  -1  -1   5 2865.21   44.50
   1  -1  -5 2838.22   47.80
   1  -1  -5 2895.41   47.80
  -1  -1   5 2789.92   46.80
   1  -1  -5 2862.01   47.00
   1  -1  -5 2823.82   49.60
  -1  -1   5 2756.92   49.50
  -1   1   5 2858.01   49.70
  -1   1   5 2877.31   48.10
  -1   1   5 2881.31   47.40
  -1   1   5 2867.91   48.20
   1   1  -5 2798.92   44.20
   1   1  -5 2833.82   49.50
   1   1  -5 2840.82   47.30
   1   1  -5 2843.32   47.50
   0  -1   5   65.89    8.20
   0  -1  -5   52.39    7.40
   0  -1  -5   48.30    5.40
   0  -1  -5   48.80    7.00
   0  -1  -5   41.00    5.40
   0  -1   5   62.59    7.20
   0  -1   5   49.60    5.50
   0   1   5   47.90    6.70
   0   1  -5   56.79    6.40
   0   1  -5   45.80    5.80
   0   1   5   33.60    5.80
   0   1  -5   37.20    5.00
   0   1   5   58.29    7.20
   0   1   5   44.70    5.30
   0   1  -5   50.29    6.90
  -1  -1  -5  366.76   11.50
   1  -1   5  358.46   14.50
  -1  -1  -5  405.46   15.90
  -1  -1  -5  357.76   13.80
   1  -1   5  350.46   14.40
  -1  -1  -5  367.66   13.90
   1  -1   5  352.66   12.90
   1   1   5  374.76   11.30
   1   1   5  350.86   13.90
  -1   1  -5  371.66   13.40
  -1   1  -5  381.26   15.00
  -1   1  -5  347.27   13.20
   1   1   5  366.66   15.70
  -1   1  -5  352.46   14.20
   2  -1   5  786.02   24.20
   2  -1   5  802.92   23.40
  -2  -1  -5  831.22   23.50
  -2  -1  -5  811.02   18.50
  -2  -1  -5  860.51   25.40
   2  -1   5  715.03   20.70
   2  -1   5  822.52   22.00
  -2   1  -5  776.22   21.80
  -2   1  -5  823.02   24.50
   2   1   5  824.62   23.30
  -2   1  -5  786.92   23.00
   2   1   5  798.62   23.20
  -2   1  -5  819.32   22.30
   2   1   5  818.92   18.50
  -3  -1  -5  251.87   15.00
   3  -1   5  250.47   13.00
   3  -1   5  237.48   12.60
   3  -1   5  262.57   15.00
  -3  -1  -5  216.58   13.20
  -3  -1  -5  250.07   13.80
   3  -1   5  239.78   13.20
  -3  -1  -5  249.88   10.30
  -3   1  -5  247.48   13.30
  -3   1  -5  224.48   14.90
  -3   1  -5  243.08   13.00
   3   1   5  231.78   13.60
   3   1   5  257.47   14.00
  -3   1  -5  241.28   14.70
   3   1   5  248.38   15.00
   4  -1   5 1321.07   38.10
   4  -1   5 1424.56   34.90
  -4  -1  -5 1373.16   29.60
  -4  -1  -5 1424.96   30.00
  -4  -1  -5 1331.27   35.50
  -4  -1  -5 1438.06   38.40
  -4  -1  -5 1429.66   36.80
   4  -1   5 1374.06   34.40
  -4   1  -5 1369.26   34.50
  -4   1  -5 1438.96   35.90
  -4   1  -5 1350.56   38.00
  -4   1  -5 1405.56   36.10
  -4   1  -5 1344.47   35.00
   4   1   5 1411.06   36.50
   4   1   5 1416.56   38.30
   5  -1   5   16.00    6.60
  -5  -1  -5   22.80    5.90
   5  -1   5   30.10    7.30
   5  -1   5   19.20    6.60
  -5  -1  -5   27.20    6.10
  -5  -1  -5   22.60    8.00
  -5  -1  -5   27.70    6.00
   5   1   5   40.50    9.80
  -5   1  -5   32.00    9.20
  -5   1  -5   22.40    7.60
  -5   1  -5   14.40    5.70
  -5   1  -5   22.80    7.60
  -5   1  -5   31.00    8.00
   5   1   5   37.50    9.30
  -6  -1  -5 1219.38   40.10
  -6  -1  -5 1188.48   30.90
  -6  -1  -5 1214.48   37.60
   6  -1   5 1143.69   39.90
   6  -1   5 1176.48   35.90
   6  -1   5 1188.08   36.10
  -6   1  -5 1155.08   36.00
  -6   1  -5 1229.98   37.10
   6   1   5 1169.18   37.20
  -6   1  -5 1325.07   45.10
  -6   1  -5 1206.98   36.30
  -6   1  -5 1260.87   38.30
   6   1   5 1130.39   38.70
   6   1   5 1230.18   38.40
  -7  -1  -5   79.29   14.90
  -7  -1  -5   93.59   10.50
  -7  -1  -5   77.49    9.10
  -7  -1  -5  108.69   16.40
  -7  -1  -5   68.79   13.10
   7  -1   5  120.29   18.60
   7  -1   5   74.09   12.40
   7  -1   5  100.09   11.90
   7   1   5   97.09   16.90
  -7   1  -5   69.49   12.50
  -7   1  -5   84.89   11.00
  -7   1  -5   76.69   16.00
  -7   1  -5   84.89   13.20
   7   1   5  128.99   20.50
  -7   1  -5  101.49   15.00
   7   1   5  115.99   16.90
  -8  -1  -5  126.79   19.00
  -8  -1  -5  112.19   11.60
   8  -1   5  102.99   16.80
  -8  -1  -5   85.19   13.90
  -8  -1  -5  123.89   10.90
   8  -1   5   94.49   15.90
  -8   1  -5  115.89   17.20
   8   1   5   95.29   15.10
   8   1   5  129.69   18.80
  -8   1  -5   90.89   14.50
   8   1   5  116.99   18.00
  -8   1  -5   96.39   14.90
  -8   1  -5   80.69   13.10
  -9  -1  -5   84.59   10.40
  -9  -1  -5   68.99   14.10
   9  -1   5   64.19   14.00
  -9  -1  -5   67.09   12.20
  -9  -1  -5   78.89   14.50
   9  -1   5   67.69   15.30
  -9   1  -5   47.70   12.30
   9   1   5   64.39   14.50
   9   1   5   74.19   16.30
  -9   1  -5   48.60   15.70
  -9   1  -5   63.69   13.50
   9   1   5   46.10   12.30
  10  -1   5   51.79   11.20
 -10  -1  -5   48.50   13.20
  10  -1   5   65.09   16.30
 -10  -1  -5   64.99   13.10
 -10  -1  -5   61.99   11.00
 -10  -1  -5   58.79   12.40
 -10   1  -5   54.59   14.10
 -10   1  -5   61.69   14.40
 -10   1  -5   42.90   12.60
  10   1   5   69.39   15.90
 -11  -1  -5   12.80    9.20
  11  -1   5   21.40    9.60
  11  -1   5   12.50   14.50
 -11  -1  -5   -0.10   10.00
  11   1   5   -1.10    8.70
 -11   1  -5   -1.10    8.70
  11   1   5   13.60    8.60
 -11   1  -5    5.40    8.30
  12  -2  -5   12.80    8.70
 -12  -2   5  -26.80   10.80
 -12  -2   5    9.10   10.60
 -12  -2   5   -2.30   10.60
 -12   2   5    1.20    8.70
 -12   2   5   10.60    8.90
 -11  -2   5   59.39   13.90
  11  -2  -5   90.79   16.80
 -11  -2   5   45.60   11.90
 -11  -2   5   49.50   13.00
  11   2  -5   67.89   11.20
 -11   2   5   86.69   17.20
  11   2  -5   70.29   14.40
 -11   2   5   48.10   12.20
  11   2  -5   71.29   14.00
 -11   2   5   49.50   12.70
 -10  -2   5  209.28   15.60
  10  -2  -5  190.68   17.50
  10  -2  -5  211.48   19.20
 -10  -2   5  178.38   17.60
 -10  -2   5  226.78   19.70
 -10  -2   5  245.68   19.80
  10   2  -5  197.68   17.00
 -10   2   5  227.38   21.20
 -10   2   5  211.78   18.20
  10   2  -5  219.58   19.50
  10   2  -5  213.48   14.70
 -10   2   5  219.58   19.40
  10   2  -5  223.88   20.50
  -9  -2   5  710.53   31.20
   9  -2  -5  617.04   27.80
  -9  -2   5  664.73   44.40
  -9  -2   5  598.54   22.70
  -9  -2   5  660.63   28.70
   9  -2  -5  639.94   30.70
   9   2  -5  628.74   29.60
  -9   2   5  612.04   31.00
  -9   2   5  612.74   28.80
   9   2  -5  608.94   29.90
  -9   2   5  632.94   32.60
  -9   2   5  631.94   28.60
   9   2  -5  639.14   29.00
   9   2  -5  661.03   23.00
  -8  -2   5  338.17   15.50
   8  -2  -5  329.67   19.30
  -8  -2   5  327.57   20.40
  -8  -2   5  314.97   20.20
  -8  -2   5  352.16   20.20
   8  -2  -5  322.07   19.40
   8  -2  -5  318.27   20.90
   8   2  -5  353.86   15.10
  -8   2   5  351.66   21.20
  -8   2   5  376.96   21.20
   8   2  -5  336.87   21.10
  -8   2   5  345.07   20.20
   8   2  -5  334.27   19.10
  -8   2   5  349.37   22.30
  -7  -2   5  284.67   12.70
  -7  -2   5  287.37   17.90
   7  -2  -5  335.77   25.20
   7  -2  -5  256.17   18.90
   7  -2  -5  290.47   16.90
  -7  -2   5  320.77   18.50
  -7  -2   5  307.07   18.50
   7   2  -5  280.77   12.20
   7   2  -5  292.87   16.80
  -7   2   5  299.27   18.10
  -7   2   5  281.87   18.20
  -7   2   5  300.67   17.50
  -7   2   5  273.67   18.90
   7   2  -5  302.67   18.50
   7   2  -5  299.47   18.60
   6  -2  -5   80.79    9.50
  -6  -2   5   87.29   10.10
  -6  -2   5   71.19   10.40
  -6  -2   5   68.79   10.20
   6  -2  -5   73.79   11.20
  -6  -2   5   74.19    6.40
   6   2  -5   86.59    9.50
  -6   2   5   76.19    9.90
   6   2  -5   72.79    5.70
   6   2  -5   51.49    8.80
   6   2  -5   84.59   10.10
  -6   2   5   78.29    9.60
  -6   2   5   75.49   12.30
  -5  -2   5  658.53   23.00
  -5  -2   5  677.23   23.20
   5  -2  -5  699.33   22.10
   5  -2  -5  656.83   24.50
   5   2  -5  721.43   24.50
   5   2  -5  657.83   22.70
  -5   2   5  659.83   25.00
  -5   2   5  669.73   22.80
  -5   2   5  672.83   24.40
   5   2  -5  698.93   23.80
  -5   2   5  685.73   22.30
   4  -2  -5   96.69    8.10
  -4  -2   5   90.69    9.60
  -4  -2   5  107.89    9.00
  -4  -2   5  101.19    8.70
   4  -2  -5  102.89    9.60
   4  -2  -5   94.19    8.00
  -4   2   5  117.19   10.20
   4   2  -5  109.19    9.40
  -4   2   5   95.29    9.40
   4   2  -5   89.59    8.80
  -4   2   5   99.29    9.90
  -4   2   5  100.09    8.60
  -4   2   5  110.69   10.20
   3  -2  -5  170.18   11.00
   3  -2  -5  174.98   11.30
  -3  -2   5  188.68   11.20
   3  -2  -5  161.68    9.40
  -3  -2   5  173.68   11.40
  -3   2   5  180.48   10.20
  -3   2   5  162.18    9.80
   3   2  -5  181.08   10.40
  -3   2   5  167.88   11.80
   3   2  -5  165.08   10.40
  -3   2   5  160.98   10.80
   3   2  -5  186.58   11.80
   2  -2  -5  809.12   20.20
  -2  -2   5  785.62   22.90
  -2  -2   5  819.52   20.30
   2  -2  -5  801.82   24.10
  -2  -2   5  762.52   19.70
   2  -2  -5  783.12   19.80
   2  -2  -5  738.53   20.90
  -2   2   5  784.92   20.60
   2   2  -5  792.92   22.90
  -2   2   5  784.22   20.40
  -2   2   5  734.53   23.40
   2   2  -5  753.92   20.30
  -2   2   5  781.42   21.50
   2   2  -5  775.02   20.10
   1  -2  -5  894.51   21.60
   1  -2  -5  911.41   21.80
  -1  -2   5  879.61   24.50
   1  -2  -5  922.61   21.30
  -1  -2   5  931.21   20.80
   1  -2  -5  873.51   25.10
  -1  -2   5  932.31   20.80
  -1  -2   5  910.01   19.10
  -1   2   5  887.61   22.00
   1   2  -5  917.81   24.90
   1   2  -5  924.71   21.50
   1   2  -5  920.11   21.20
  -1   2   5  919.41   21.50
   1   2  -5  901.01   19.10
  -1   2   5  908.51   25.60
  -1   2   5  880.21   21.90
   0  -2   5  833.32   24.30
   0  -2   5  849.61   19.60
   0  -2  -5  864.61   18.60
   0  -2   5  855.31   21.20
   0  -2  -5  891.91   21.80
   0  -2   5  870.21   19.70
   0  -2  -5  837.12   24.40
   0   2   5  844.72   18.60
   0   2  -5  872.71   20.30
   0   2  -5  841.22   21.00
   0   2   5  864.81   25.10
   0   2  -5  873.11   20.30
   0   2   5  850.31   22.10
   0   2  -5  818.92   24.00
   0   2   5  842.12   21.90
   1  -2   5  216.58   11.80
  -1  -2  -5  203.88   10.90
   1  -2   5  217.78    9.60
   1  -2   5  221.38   12.70
   1  -2   5  235.58   11.60
  -1  -2  -5  211.38   12.60
  -1  -2  -5  215.98   11.20
  -1  -2  -5  216.18    7.30
   1   2   5  208.28    7.40
   1   2   5  218.28   11.50
  -1   2  -5  221.98   14.50
  -1   2  -5  213.78   10.10
  -1   2  -5  211.68    9.90
   1   2   5  228.88   13.50
  -1   2  -5  211.98   11.90
   1   2   5  215.58   11.50
  -2  -2  -5 1796.32   41.30
  -2  -2  -5 1866.11   39.70
   2  -2   5 1747.73   34.60
   2  -2   5 1826.02   41.70
  -2  -2  -5 1837.02   39.10
  -2  -2  -5 1825.82   28.10
   2  -2   5 1814.92   41.10
   2  -2   5 1810.02   35.10
   2   2   5 1795.12   39.00
   2   2   5 1831.32   28.20
   2   2   5 1878.71   39.50
  -2   2  -5 1806.02   36.40
  -2   2  -5 1821.62   41.30
  -2   2  -5 1803.32   36.20
  -2   2  -5 1790.32   47.40
   3  -2   5  588.64   22.80
   3  -2   5  528.15   17.90
   3  -2   5  567.24   18.50
   3  -2   5  530.65   22.20
  -3  -2  -5  577.84   21.00
  -3  -2  -5  572.64   22.50
  -3  -2  -5  583.14   12.60
  -3  -2  -5  571.54   12.50
  -3  -2  -5  593.24   21.40
  -3   2  -5  557.04   22.30
   3   2   5  577.14   21.30
  -3   2  -5  560.84   19.50
   3   2   5  581.94   21.40
   3   2   5  592.34   23.20
  -3   2  -5  553.04   21.70
  -3   2  -5  542.85   18.90
   4  -2   5   55.89   11.10
  -4  -2  -5   44.10    4.60
  -4  -2  -5   38.70    7.60
  -4  -2  -5   61.79   11.00
   4  -2   5   50.69    7.80
  -4  -2  -5   50.49    4.90
  -4  -2  -5   61.59   11.00
   4  -2   5   68.59    9.40
  -4   2  -5   50.59    9.60
  -4   2  -5   47.70   10.00
   4   2   5   62.69   11.30
   4   2   5   51.39    8.90
   4   2   5   43.80    9.00
  -4   2  -5   70.39   11.40
  -4   2  -5   66.79    9.80
  -4   2  -5   42.60    7.70
   5  -2   5  683.53   29.10
  -5  -2  -5  726.23   27.10
  -5  -2  -5  666.73   26.60
  -5  -2  -5  682.73   17.90
   5  -2   5  683.83   24.20
  -5  -2  -5  701.23   28.10
   5  -2   5  690.33   24.10
  -5  -2  -5  668.63   17.70
  -5   2  -5  655.83   26.50
  -5   2  -5  704.03   27.90
   5   2   5  716.83   27.50
  -5   2  -5  694.33   29.00
  -5   2  -5  652.83   24.30
   5   2   5  648.44   27.30
   5   2   5  677.43   26.50
  -5   2  -5  722.13   26.00
   6  -2   5  694.53   26.20
   6  -2   5  677.63   25.80
   6  -2   5  653.83   30.50
  -6  -2  -5  710.33   28.70
  -6  -2  -5  626.64   28.80
  -6  -2  -5  695.93   29.00
  -6  -2  -5  683.83   19.60
  -6  -2  -5  668.03   19.40
   6   2   5  650.43   33.10
   6   2   5  717.13   29.70
  -6   2  -5  669.03   28.80
  -6   2  -5  684.03   30.80
  -6   2  -5  681.23   27.50
  -6   2  -5  653.93   26.20
   6   2   5  664.33   29.30
  -7  -2  -5  117.19   13.70
  -7  -2  -5  137.59   15.50
  -7  -2  -5  127.29    9.80
  -7  -2  -5  125.99   18.80
  -7  -2  -5  108.39    9.00
   7  -2   5   74.29   15.90
  -7   2  -5  110.99   13.20
  -7   2  -5  112.39   13.60
   7   2   5  119.19   15.30
   7   2   5  131.89   15.20
  -7   2  -5  108.09   14.00
  -7   2  -5  112.69   13.80
   8  -2   5    9.20    6.90
  -8  -2  -5   19.90    6.20
  -8  -2  -5   17.00    5.40
  -8  -2  -5   22.00    9.40
  -8  -2  -5   47.30   10.00
   8   2   5   18.20    8.30
  -8   2  -5   25.90   10.10
  -8   2  -5   15.20    7.60
  -8   2  -5   25.90    9.40
   8   2   5   24.40    9.50
   8   2   5   27.70   10.90
  -9  -2  -5  153.08   11.40
  -9  -2  -5  149.49   12.30
   9  -2   5  138.99   18.70
  -9  -2  -5  173.08   18.60
  -9   2  -5  177.48   18.30
  -9   2  -5  125.79   14.90
   9   2   5  172.08   19.00
   9   2   5  145.29   17.00
  -9   2  -5  148.89   17.20
   9   2   5  153.38   17.40
  10  -2   5   84.69   20.10
 -10  -2  -5   96.79   18.80
  10  -2   5  119.79   14.90
 -10  -2  -5   96.69   13.60
 -10  -2  -5  111.39   11.60
 -10   2  -5   94.49   17.50
  10   2   5   87.69   17.90
 -10   2  -5  103.09   18.00
  10   2   5   96.29   19.00
 -10   2  -5   98.19   17.60
 -12  -3   5    3.70   10.10
 -12  -3   5   -6.30    8.70
  12   3  -5   14.70    5.70
  12   3  -5   10.50    9.50
 -12   3   5    3.20    9.70
 -11  -3   5   -7.70    5.60
  11  -3  -5    6.60    6.60
 -11  -3   5   -3.10    7.90
  11   3  -5   -9.10    7.10
 -11   3   5    9.30    8.90
 -11   3   5   26.00   10.10
 -11   3   5   22.50    9.60
  11   3  -5   16.40    5.60
  11   3  -5    1.50    6.90
 -10  -3   5   54.39   10.20
  10  -3  -5   76.49   13.50
 -10  -3   5   57.49   13.30
 -10  -3   5   76.79   13.90
 -10   3   5   88.69   17.70
  10   3  -5   75.99    8.10
 -10   3   5   70.49   14.30
  10   3  -5   49.50   13.20
 -10   3   5   71.19   13.90
  10   3  -5   83.19   13.50
  -9  -3   5   66.69    9.40
  -9  -3   5   75.09   13.40
   9  -3  -5   81.39   12.50
  -9  -3   5   80.19   14.20
   9   3  -5   91.19   16.90
   9   3  -5   90.59   15.40
  -9   3   5   74.69   15.60
   9   3  -5   81.39   15.10
  -9   3   5   82.99   15.20
   9   3  -5   89.19    8.10
  -9   3   5  106.19   17.00
  -8  -3   5  226.48   16.80
  -8  -3   5  230.88   10.80
  -8  -3   5  230.88   17.70
   8  -3  -5  211.48   15.40
  -8  -3   5  231.68   17.70
   8   3  -5  214.78   15.40
  -8   3   5  232.88   22.80
   8   3  -5  247.28   10.90
   8   3  -5  242.48   19.10
  -8   3   5  189.38   15.90
   8   3  -5  238.68   18.30
  -8   3   5  240.28   17.50
   7  -3  -5   24.90    6.80
   7  -3  -5   39.10   10.40
  -7  -3   5   36.00    9.60
  -7  -3   5   37.40    9.20
   7  -3  -5   27.50    7.70
  -7  -3   5   25.60    9.10
  -7  -3   5   38.80    5.20
   7   3  -5   28.20    7.60
  -7   3   5   33.30    9.20
   7   3  -5   40.50   10.40
   7   3  -5   29.80    9.50
  -7   3   5   57.89   11.90
  -7   3   5   31.70    8.70
   6  -3  -5   15.40    6.00
  -6  -3   5   30.60    8.00
   6  -3  -5   24.80    8.00
  -6  -3   5   17.80    7.20
   6  -3  -5   25.90    6.80
   6   3  -5   17.70    6.20
   6   3  -5   26.10    8.10
   6   3  -5   18.20    7.50
  -6   3   5   27.80    8.50
  -6   3   5   27.20    9.20
  -6   3   5   20.70    6.70
  -6   3   5   22.40    7.50
  -6   3   5   18.90    7.10
   5  -3  -5  133.99    9.90
   5  -3  -5  118.49   11.50
   5  -3  -5  121.79    9.50
  -5  -3   5  114.49   10.90
  -5  -3   5  115.99   10.50
  -5   3   5  123.19   12.10
   5   3  -5  119.89   10.80
  -5   3   5  121.69   12.60
  -5   3   5  123.29   12.40
  -5   3   5  121.29    9.90
   5   3  -5  106.79   10.70
   5   3  -5  116.29   10.70
  -5   3   5  119.29   10.00
  -4  -3   5  158.38   10.30
  -4  -3   5  174.08   10.70
   4  -3  -5  154.08   11.90
   4  -3  -5  154.28    9.30
  -4  -3   5  150.08   12.90
   4  -3  -5  149.19    9.30
  -4   3   5  165.48   12.50
  -4   3   5  157.48   12.80
  -4   3   5  151.18    9.90
   4   3  -5  169.38   11.40
   4   3  -5  164.78   11.80
  -4   3   5  150.28   12.80
  -4   3   5  146.39    9.90
   4   3  -5  158.08   11.00
   3  -3  -5  366.16   13.20
   3  -3  -5  377.96   16.50
  -3  -3   5  363.56   16.30
   3  -3  -5  360.16   13.20
  -3  -3   5  351.96   13.70
  -3  -3   5  360.06   14.00
   3   3  -5  389.76   17.10
  -3   3   5  329.67   17.30
   3   3  -5  370.16   14.70
  -3   3   5  365.76   14.10
  -3   3   5  359.76   18.40
  -3   3   5  394.06   17.30
   3   3  -5  380.36   15.20
  -3   3   5  352.46   14.00
   2  -3  -5 1062.69   23.80
   2  -3  -5 1111.29   24.30
   2  -3  -5 1114.89   27.50
  -2  -3   5 1053.79   23.50
  -2  -3   5 1096.29   29.30
  -2  -3   5 1095.59   23.90
   2   3  -5 1077.79   19.20
  -2   3   5 1103.99   27.70
  -2   3   5 1045.30   24.80
  -2   3   5 1051.89   25.10
   2   3  -5 1015.30   24.80
  -2   3   5 1098.99   31.90
   2   3  -5 1075.59   33.30
  -1  -3   5  816.62   19.30
   1  -3  -5  758.12   25.70
   1  -3  -5  816.82   20.20
   1  -3  -5  843.82   21.10
  -1  -3   5  816.22   18.50
  -1  -3   5  795.12   29.10
   1  -3  -5  805.72   20.20
  -1  -3   5  825.92   18.50
   1   3  -5  833.72   19.30
  -1   3   5  836.12   26.70
  -1   3   5  826.32   21.40
  -1   3   5  839.12   21.20
  -1   3   5  838.12   21.60
   1   3  -5  832.72   20.00
   1   3  -5  807.52   24.90
   1   3  -5  825.12   20.10
   0  -3  -5  489.15   15.70
   0  -3   5  492.65   12.80
   0  -3   5  492.85   19.70
   0  -3   5  482.35   12.70
   0  -3  -5  466.25   13.40
   0  -3   5  490.25   16.50
   0  -3  -5  490.55   15.60
   0  -3  -5  497.55   20.10
   0   3  -5  500.35   14.50
   0   3   5  506.35   13.90
   0   3  -5  488.25   14.30
   0   3   5  486.65   20.00
   0   3   5  502.25   16.60
   0   3   5  484.25   16.50
   0   3  -5  496.55   19.50
   0   3  -5  496.85   16.40
  -1  -3  -5 2323.27   49.60
   1  -3   5 2295.07   38.00
  -1  -3  -5 2418.46   44.40
  -1  -3  -5 2332.87   34.50
  -1  -3  -5 2400.36   44.60
   1  -3   5 2254.77   46.40
   1  -3   5 2260.17   50.09
   1  -3   5 2330.77   37.90
   1   3   5 2283.07   49.80
  -1   3  -5 2323.67   40.50
   1   3   5 2343.87   45.00
   1   3   5 2345.47   34.70
   1   3   5 2243.98   44.80
  -1   3  -5 2299.67   40.80
  -1   3  -5 2298.47   46.20
  -1   3  -5 2234.88   49.20
  -2  -3  -5  394.16   16.10
   2  -3   5  379.46   12.30
  -2  -3  -5  407.86   18.60
   2  -3   5  341.97   18.20
  -2  -3  -5  336.67   17.70
   2  -3   5  384.96   12.60
   2  -3   5  360.06   17.70
  -2   3  -5  381.06   14.00
   2   3   5  390.96   18.90
  -2   3  -5  372.66   18.30
  -2   3  -5  385.06   13.90
   2   3   5  404.66   16.90
  -2   3  -5  395.16   17.90
   2   3   5  370.36   16.40
  -3  -3  -5  259.37   15.60
  -3  -3  -5  225.48   13.70
   3  -3   5  246.88   11.00
   3  -3   5  236.98   10.90
  -3  -3  -5  237.68   13.80
   3  -3   5  246.58   16.10
   3   3   5  244.88   16.30
   3   3   5  229.18   14.10
   3   3   5  242.38   14.70
  -3   3  -5  246.08   15.80
  -3   3  -5  240.78   12.10
  -3   3  -5  250.97   12.70
  -3   3  -5  263.47   16.10
   4  -3   5  406.26   22.20
  -4  -3  -5  371.76   19.10
   4  -3   5  419.66   16.10
  -4  -3  -5  383.36   18.80
  -4  -3  -5  392.16   20.40
   4  -3   5  393.76   15.80
  -4   3  -5  405.36   21.50
  -4   3  -5  398.26   20.90
   4   3   5  399.06   21.30
  -4   3  -5  396.46   17.00
  -4   3  -5  396.76   21.40
   4   3   5  452.65   20.90
  -4   3  -5  414.66   17.60
   4   3   5  395.86   19.60
   5  -3   5  560.44   20.70
  -5  -3  -5  607.34   25.30
  -5  -3  -5  602.24   25.50
   5  -3   5  598.54   28.40
  -5  -3  -5  598.14   26.30
   5  -3   5  579.24   21.00
  -5   3  -5  596.64   28.00
  -5   3  -5  603.94   23.40
  -5   3  -5  554.84   21.90
  -5   3  -5  592.74   27.30
   5   3   5  597.44   26.80
   5   3   5  587.14   25.70
   5   3   5  581.94   25.40
  -5   3  -5  565.04   26.50
  -6  -3  -5   14.60    7.40
   6  -3   5   17.50    6.90
   6  -3   5   36.70   11.60
   6   3   5   21.60    7.90
  -6   3  -5   16.70    7.30
  -6   3  -5   13.10    8.00
  -6   3  -5   29.00    8.90
   6   3   5    8.40    7.90
  -6   3  -5   12.60    7.10
   6   3   5   13.80    7.60
  -7  -3  -5   27.70    9.10
   7  -3   5   11.50    8.70
   7  -3   5   26.80    8.80
  -7  -3  -5   25.70    8.50
  -7  -3  -5   14.30    9.00
  -7   3  -5   46.10   12.30
   7   3   5   40.40   12.40
  -7   3  -5   34.60    9.50
   7   3   5   26.40    8.70
   7   3   5   26.80    9.40
  -7   3  -5   36.30   10.10
   8  -3   5   85.39   14.20
  -8  -3  -5   47.20   12.10
   8  -3   5   59.59   14.30
   8   3   5   87.29   15.40
   8   3   5   81.29   15.30
  -8   3  -5   89.59   15.40
  -8   3  -5   60.79   14.60
   8   3   5   46.10   10.50
  -8   3  -5   97.89   16.30
  -9  -3  -5   13.90    8.90
   9  -3   5   13.90    7.60
   9  -3   5   12.40    9.70
  -9   3  -5   11.60    7.10
   9   3   5   -0.40    6.50
   9   3   5   12.80    7.30
  -9   3  -5    7.40    8.50
   9   3   5    1.20    7.90
  -9   3  -5    4.60    8.50
 -10  -3  -5   23.60   12.40
  10  -3   5   25.50   10.70
  10   3   5   14.00   10.90
  10   3   5    9.50   16.50
  10   3   5   35.00   10.20
 -10   3  -5   18.90   12.90
 -10   3  -5   32.70   13.20
 -11  -4   5   43.00   12.80
  11   4  -5   33.20    9.40
 -11   4   5   54.59   15.40
 -10  -4   5  112.69   13.20
  10  -4  -5  111.19   12.80
 -10   4   5   99.39   16.00
 -10   4   5   74.39   15.90
  10   4  -5  107.59   18.30
  10   4  -5  105.79   12.00
  -9  -4   5   52.89   10.70
   9  -4  -5   44.90    9.50
  -9   4   5   48.60   12.00
   9   4  -5   27.90    7.60
   9   4  -5   36.50   10.80
  -9   4   5   31.80   12.50
   9   4  -5   39.50   12.20
   8  -4  -5   19.10    7.50
  -8  -4   5   24.10    8.10
  -8   4   5   13.40    6.40
  -8   4   5    6.40    7.70
  -8   4   5   16.40    9.10
   8   4  -5    7.80    6.90
   8   4  -5   24.40    7.10
   8   4  -5   36.70    9.40
  -8   4   5   16.20    7.30
  -7  -4   5   23.50    7.60
   7  -4  -5   25.00    6.70
   7   4  -5   18.70    6.30
  -7   4   5   20.10    9.20
   7   4  -5   12.30    8.10
  -7   4   5   10.40    8.80
  -7   4   5   14.20    6.40
   7   4  -5    1.60    6.20
  -7   4   5   12.70    6.50
   6  -4  -5   96.29   14.00
   6  -4  -5  116.39    9.90
  -6  -4   5  113.59   11.40
   6  -4  -5   97.99    9.40
  -6  -4   5  113.39   11.70
  -6  -4   5  106.79   11.90
  -6   4   5  124.79   14.40
  -6   4   5  114.79   17.00
   6   4  -5  111.89   12.70
  -6   4   5  106.69   10.70
   6   4  -5  115.49   11.80
  -6   4   5  107.79   11.00
  -6   4   5  110.69   13.60
   6   4  -5  103.49   12.20
   5  -4  -5  225.48   17.30
   5  -4  -5  202.48   11.20
   5  -4  -5  228.78   16.10
  -5  -4   5  201.98   15.40
  -5  -4   5  195.08   13.70
  -5  -4   5  209.48   13.10
  -5   4   5  223.18   12.80
   5   4  -5  230.68   14.40
  -5   4   5  211.18   12.80
   5   4  -5  212.98   14.20
  -5   4   5  216.28   16.50
  -5   4   5  193.98   16.60
   5   4  -5  214.18   14.50
   4  -4  -5  266.87   11.30
   4  -4  -5  270.87   11.30
  -4  -4   5  254.77   13.00
  -4  -4   5  267.17   15.10
  -4  -4   5  243.88   12.70
   4  -4  -5  276.87   16.40
  -4   4   5  268.27   13.10
  -4   4   5  264.17   17.70
   4   4  -5  261.37   14.40
  -4   4   5  279.37   16.90
   4   4  -5  246.88   15.00
  -4   4   5  268.37   13.10
   4   4  -5  275.97   14.50
  -3  -4   5  135.39   11.10
  -3  -4   5  126.59    8.40
   3  -4  -5  117.49   10.50
  -3  -4   5  135.69    8.40
   3  -4  -5  127.79    7.40
   3  -4  -5  138.39    7.60
   3   4  -5  134.39    9.70
  -3   4   5  139.19   13.40
  -3   4   5  126.99    8.90
  -3   4   5  123.49   10.90
  -3   4   5  117.39    8.60
   3   4  -5  134.69   11.40
  -3   4   5  134.29   12.80
   3   4  -5  147.29   10.10
  -2  -4   5    6.20    3.00
   2  -4  -5    6.60    4.20
   2  -4  -5    6.10    3.00
  -2  -4   5   -3.20    3.40
   2  -4  -5    4.80    3.00
  -2  -4   5    7.20    2.90
   2   4  -5    4.10    2.70
   2   4  -5    9.80    3.40
  -2   4   5    3.80    4.60
  -2   4   5   12.80    6.90
  -2   4   5    4.20    3.50
   2   4  -5    9.00    5.20
  -2   4   5    4.60    3.60
   2   4  -5    8.10    3.90
   2   4  -5    3.80    3.50
  -1  -4   5  227.68   14.30
   1  -4  -5  199.78    9.30
   1  -4  -5  219.98   14.90
  -1  -4   5  212.48    7.10
  -1  -4   5  204.78    7.00
   1  -4  -5  228.98    9.50
   1  -4  -5  216.88   11.10
  -1   4   5  243.98   15.80
  -1   4   5  217.78   11.30
   1   4  -5  198.78   13.50
  -1   4   5  207.88   10.80
  -1   4   5  213.28   10.70
   1   4  -5  213.28    9.70
   1   4  -5  214.98    9.80
   1   4  -5  197.78   10.10
   0  -4   5  394.36   19.20
   0  -4  -5  399.16   13.80
   0  -4  -5  362.56   18.70
   0  -4  -5  385.06   13.50
   0  -4   5  384.16   16.00
   0   4  -5  408.06   19.00
   0   4  -5  377.56   12.30
   0   4   5  370.16   14.60
   0   4   5  376.06   12.80
   0   4   5  399.76   19.90
   0   4  -5  369.76   12.30
   0   4   5  377.36   14.80
   0   4  -5  400.66   15.90
   1  -4   5  607.64   22.20
  -1  -4  -5  586.24   18.40
   1  -4   5  600.14   24.60
  -1  -4  -5  575.74   18.50
  -1  -4  -5  571.54   23.60
  -1   4  -5  574.44   15.90
   1   4   5  588.54   24.30
   1   4   5  574.04   19.80
   1   4   5  600.64   13.00
  -1   4  -5  579.74   16.10
  -1   4  -5  584.94   21.40
   1   4   5  600.14   20.40
  -1   4  -5  562.24   23.60
  -2  -4  -5  879.31   25.40
   2  -4   5  908.81   30.10
  -2  -4  -5  916.21   26.00
  -2  -4  -5  915.51   30.60
   2  -4   5  939.01   32.40
  -2   4  -5  883.61   22.20
   2   4   5  908.01   27.20
   2   4   5  915.41   27.30
  -2   4  -5  875.61   28.80
   2   4   5  875.21   30.60
  -2   4  -5  914.61   22.20
  -2   4  -5  897.41   31.20
   3  -4   5  664.43   16.10
  -3  -4  -5  687.23   26.90
  -3  -4  -5  688.83   23.90
   3  -4   5  688.13   16.50
  -3  -4  -5  643.24   23.40
   3  -4   5  677.53   27.80
  -3   4  -5  674.43   28.10
  -3   4  -5  689.53   20.40
   3   4   5  699.63   25.30
  -3   4  -5  699.53   20.90
   3   4   5  724.63   28.70
  -3   4  -5  742.23   28.30
   3   4   5  678.83   24.80
  -4  -4  -5  213.48   15.90
   4  -4   5  234.28   18.20
   4  -4   5  196.28   10.00
  -4  -4  -5  216.48   14.60
   4  -4   5  195.78   10.00
  -4  -4  -5  238.08   15.50
   4   4   5  221.88   16.00
  -4   4  -5  180.28   18.10
   4   4   5  191.18   14.40
  -4   4  -5  200.58   12.40
  -4   4  -5  193.88   16.50
   4   4   5  230.68   18.20
  -4   4  -5  201.68   17.40
  -4   4  -5  214.58   13.00
   5  -4   5  130.99   10.10
   5  -4   5  154.58   16.40
  -5  -4  -5  169.58   14.40
  -5  -4  -5  140.09   13.60
  -5  -4  -5  151.28   14.70
   5  -4   5  153.98   10.70
   5   4   5  139.69   14.50
   5   4   5  176.58   15.20
  -5   4  -5  150.08   16.30
  -5   4  -5  165.98   12.50
  -5   4  -5  148.29   12.40
   5   4   5  162.88   16.80
  -5   4  -5  164.08   16.20
   6  -4   5   26.80    9.40
   6  -4   5   29.30    7.30
  -6  -4  -5   20.80    7.70
  -6  -4  -5    9.20    6.60
   6   4   5    5.30    6.20
   6   4   5   23.60    8.60
  -6   4  -5   10.50    6.90
  -6   4  -5    7.60    7.60
  -6   4  -5   21.00    7.30
   6   4   5   20.70    9.10
   7  -4   5   34.30   12.90
  -7  -4  -5   21.10    9.10
   7  -4   5   44.10    8.50
  -7   4  -5   27.00    7.80
   7   4   5   23.30    9.50
  -7   4  -5   23.20   10.20
   7   4   5   35.30    9.90
   7   4   5   45.30   20.30
  -7   4  -5   33.10    8.90
   8  -4   5   12.70    6.00
   8  -4   5    6.70    9.50
  -8  -4  -5   20.10    8.10
  -8   4  -5   11.20    7.20
  -8   4  -5    2.60    6.50
  -8   4  -5    3.70    5.70
   8   4   5   13.00    9.80
   8   4   5    9.70    8.50
   8   4   5    2.30    7.00
   9  -4   5    3.00   12.90
  -9  -4  -5    5.30    9.60
   9  -4   5   10.00    7.10
   9   4   5   33.50   12.50
  -9   4  -5   11.70    9.80
  -9   4  -5    6.90    8.30
   9   4   5   22.30    9.40
  -9   4  -5   10.00    8.30
   9   4   5   15.10    8.70
  10  -5  -5    3.60    7.30
 -10  -5   5   28.40    7.70
  10   5  -5   14.90    7.80
  10   5  -5   14.10    8.70
 -10   5   5    3.80    7.80
 -10   5   5   19.70    7.90
 -10   5   5   21.80   11.20
 -10   5   5    6.90    6.20
  -9  -5   5   90.59   11.00
  -9  -5   5   87.29   14.20
   9  -5  -5   90.89   10.20
   9   5  -5   81.89   14.80
   9   5  -5   67.59   11.20
   9   5  -5   77.59   15.40
  -9   5   5   71.29   16.90
  -9   5   5   94.09   11.40
  -9   5   5   95.49   14.20
  -9   5   5  128.59   22.20
  -8  -5   5   95.59   13.60
   8  -5  -5   85.39    9.30
  -8  -5   5  102.89   11.60
   8   5  -5   58.79   10.40
   8   5  -5   83.49    9.80
   8   5  -5   79.59   14.20
  -8   5   5  105.69   15.40
  -8   5   5   93.59   13.40
  -8   5   5   61.09   12.60
  -8   5   5   89.49   17.10
  -7  -5   5   89.59   10.90
  -7  -5   5   98.89   11.00
   7  -5  -5   89.19    8.20
  -7   5   5   97.49   15.20
   7   5  -5   97.99   10.80
  -7   5   5   94.89   11.20
   7   5  -5  124.59   17.40
  -7   5   5  134.19   21.10
  -7   5   5   89.89   10.70
  -6  -5   5   92.89   10.20
   6  -5  -5  105.89    7.70
  -6  -5   5   90.19   10.90
  -6   5   5  125.29   19.50
   6   5  -5  105.89   18.20
  -6   5   5   83.79    9.70
  -6   5   5   57.89   12.40
  -6   5   5   90.29   10.20
   6   5  -5   85.89   12.10
   6   5  -5   90.59   13.90
  -5  -5   5  300.67   16.90
   5  -5  -5  266.07   18.80
  -5  -5   5  273.37   14.30
   5  -5  -5  240.18    9.90
   5  -5  -5  282.87   10.60
   5   5  -5  272.57   16.70
   5   5  -5  281.97   16.60
  -5   5   5  258.17   18.80
  -5   5   5  287.37   14.50
   5   5  -5  277.07   16.60
  -5   5   5  280.77   21.10
  -5   5   5  285.67   14.60
  -4  -5   5   66.39    7.40
  -4  -5   5   53.99    9.70
  -4  -5   5   78.19    7.70
   4  -5  -5   56.29    4.70
   4  -5  -5   63.29   12.30
  -4   5   5   80.69   14.70
   4   5  -5   66.69   10.50
  -4   5   5   74.19    9.60
  -4   5   5   75.19    8.00
  -4   5   5   86.49   13.20
   4   5  -5   72.59   11.10
   4   5  -5   87.39   12.60
  -4   5   5   54.39   10.00
  -3  -5   5  125.99    7.50
  -3  -5   5  133.69   12.30
  -3   5   5  124.99   11.80
  -3   5   5  135.59    9.40
   3   5  -5  140.09   10.40
  -3   5   5  139.59   14.70
  -3   5   5  132.99   14.50
  -3   5   5  121.29    9.20
   3   5  -5  138.19    7.20
   3   5  -5  134.69   10.30
   3   5  -5  135.49    7.00
   3   5  -5  110.99   11.60
  -2  -5   5  128.19   12.20
  -2   5   5  119.59   13.40
  -2   5   5  128.49   11.10
   2   5  -5  120.09   11.80
   2   5  -5  130.79    8.90
  -2   5   5  131.89   14.10
   2   5  -5  136.59    9.10
  -2   5   5  129.79    9.00
   2   5  -5  127.99    8.50
   2   5  -5  125.19    8.20
  -2   5   5  128.49    8.80
  -1  -5   5  218.88   15.20
   1  -5  -5  218.08    8.20
  -1   5   5  206.28   11.20
  -1   5   5  215.98   11.20
   1   5  -5  199.28    9.70
   1   5  -5  216.38   15.10
  -1   5   5  182.18   13.10
  -1   5   5  197.58   11.90
   1   5  -5  198.08   11.70
  -1   5   5  197.68   16.10
   1   5  -5  208.08    9.70
   1   5  -5  212.88   11.80
   0  -5  -5   47.00    5.40
   0  -5  -5   55.89    8.00
   0  -5   5   37.20    9.20
   0  -5  -5   39.20    8.50
   0   5  -5   41.60    8.50
   0   5   5   56.29   10.80
   0   5  -5   58.29    9.00
   0   5  -5   52.29    6.50
   0   5  -5   55.79    8.90
   0   5   5   52.19    8.10
   0   5   5   59.99    9.00
   0   5   5   47.20    7.00
   0   5   5   50.49    6.20
  -1  -5  -5  107.89   12.60
   1  -5   5  148.19   13.90
   1  -5   5  148.99   12.60
  -1  -5  -5  125.39    8.90
   1   5   5  118.69   10.40
   1   5   5  133.09    6.90
  -1   5  -5  129.29   12.90
   1   5   5  134.99    6.60
  -1   5  -5  135.39    7.70
  -1   5  -5  143.99   11.70
  -1   5  -5  124.89    7.30
   1   5   5  146.69   10.90
   1   5   5  143.19   14.50
  -2  -5  -5  157.48   10.80
  -2  -5  -5  146.89   10.60
   2  -5   5  155.68   14.10
  -2  -5  -5  154.18   14.10
   2   5   5  167.28   15.80
  -2   5  -5  147.59   13.20
   2   5   5  163.08   12.30
  -2   5  -5  150.18    8.60
   2   5   5  145.09   12.20
  -2   5  -5  155.78   14.70
  -2   5  -5  160.48    8.70
   3  -5   5   85.99   13.50
  -3  -5  -5   86.19    9.60
  -3  -5  -5   90.29    9.60
  -3  -5  -5  108.59   12.40
   3   5   5  120.09   12.30
  -3   5  -5  107.09    8.70
   3   5   5   87.99   13.90
  -3   5  -5   83.09   13.10
   3   5   5  107.49   11.90
  -3   5  -5  100.89   15.80
  -3   5  -5   99.29   12.80
  -3   5  -5   95.19    8.10
  -4  -5  -5  216.88   14.90
   4  -5   5  235.18   19.40
  -4   5  -5  258.27   19.20
   4   5   5  250.37   17.20
   4   5   5  202.08   18.10
   4   5   5  241.58   16.80
  -5  -5  -5  293.37   18.30
   5  -5   5  317.67   23.00
  -5  -5  -5  283.17   19.40
   5   5   5  284.97   19.00
   5   5   5  265.27   20.60
  -5   5  -5  306.37   23.10
  -5   5  -5  282.07   15.10
   5   5   5  288.17   19.80
  -5   5  -5  296.47   15.80
  -6  -5  -5   17.10   10.30
  -6  -5  -5   15.80    7.80
   6  -5   5   11.00    8.10
   6  -5   5    9.10    4.30
  -6   5  -5   17.50    7.10
   6   5   5   18.50    9.60
  -6   5  -5    7.10    5.10
   6   5   5   19.60    7.50
  -6   5  -5   22.30   10.20
   7  -5   5   14.40   10.00
  -7   5  -5   16.30    7.70
   7   5   5    7.80    7.00
   7   5   5   15.60    8.90
   7   5   5   18.80    8.80
  -7   5  -5   22.30    8.30
  -7   5  -5   13.70   10.10
   8  -5   5    4.30    8.00
   8  -5   5    3.50    5.80
  -8  -5  -5    2.40    7.20
  -8   5  -5   15.90   10.00
   8   5   5   19.80    9.50
   8   5   5   16.40    7.50
  -8   5  -5    5.50    8.30
   8   5   5   17.40    9.00
  -8   5  -5   -4.10    4.50
   9  -5   5   15.60    9.80
  -9   5  -5    7.50    7.70
  -9   5  -5    5.20   10.40
   9   5   5   31.50    8.90
   9   5   5   15.40    8.90
  -9  -6   5   40.90   17.80
  -9   6   5   56.89   11.90
  -9   6   5   58.69   15.40
  -9   6   5   44.60   12.00
   9   6  -5   89.19   22.00
  -9   6   5   50.99   10.80
  -8  -6   5   84.79   14.30
  -8  -6   5   67.69   11.10
   8   6  -5   46.60    9.40
  -8   6   5   81.09   13.40
  -8   6   5   36.60   11.50
  -8   6   5   51.39   15.50
  -8   6   5   51.99   10.20
   8   6  -5   45.70   10.50
   8   6  -5   57.69   13.60
  -7  -6   5   47.60    8.50
   7   6  -5   24.30    8.50
  -7   6   5   42.30   13.20
   7   6  -5   43.40    9.30
  -7   6   5   45.50   13.10
  -7   6   5   41.60    8.90
   7   6  -5   48.70   11.20
  -7   6   5   42.40    9.20
  -6  -6   5  484.45   20.10
  -6  -6   5  490.65   21.90
   6   6  -5  479.55   23.70
   6   6  -5  428.26   20.80
  -6   6   5  513.65   28.50
  -6   6   5  492.45   20.30
  -6   6   5  481.05   30.30
  -6   6   5  493.75   20.00
   6   6  -5  448.76   22.90
  -5  -6   5    6.40    3.70
  -5  -6   5    3.00    5.60
  -5   6   5   10.00    8.80
  -5   6   5   11.40    5.90
   5   6  -5    0.00    5.00
  -5   6   5   -1.50    3.90
   5   6  -5    4.20    5.70
  -5   6   5    5.20    6.80
   5   6  -5   -7.70    5.80
  -4  -6   5   43.30    5.20
  -4  -6   5   23.70    7.90
   4   6  -5   22.80    9.00
  -4   6   5   41.10    9.80
  -4   6   5   34.80   10.70
   4   6  -5   41.90    8.90
  -4   6   5   37.70    7.30
   4   6  -5   38.40    8.50
  -4   6   5   30.00    8.40
  -4   6   5   39.30    7.10
  -3  -6   5   88.89   10.90
  -3   6   5   91.49   10.90
   3   6  -5   99.19    7.00
   3   6  -5   85.89    7.50
  -3   6   5  107.69   15.00
   3   6  -5   96.29   11.00
  -3   6   5  103.69   15.20
   3   6  -5  118.49   15.70
  -3   6   5  102.69   16.90
   3   6  -5   87.79    9.20
  -3   6   5  103.39    8.70
  -2  -6   5  149.39   13.70
   2   6  -5  150.38    9.70
   2   6  -5  135.79    9.40
   2   6  -5  124.29   13.00
  -2   6   5  139.29    9.50
  -2   6   5  162.48   15.90
  -2   6   5  144.59    9.60
  -2   6   5  127.49   14.80
  -2   6   5  147.39   12.20
   2   6  -5  137.29    9.60
   2   6  -5  125.89    9.50
  -2   6   5  138.79   12.30
  -1  -6   5  344.47   20.10
  -1   6   5  329.77   21.30
   1   6  -5  325.47   16.10
  -1   6   5  315.77   14.50
   1   6  -5  300.67   11.50
   1   6  -5  329.37   12.10
  -1   6   5  324.47   15.90
  -1   6   5  284.97   20.80
  -1   6   5  307.27   15.80
   1   6  -5  299.27   15.30
   1   6  -5  273.07   18.20
  -1   6   5  329.37   14.20
   0  -6   5  262.57   18.60
   0   6  -5  265.87    9.70
   0   6   5  271.27   13.90
   0   6  -5  287.97   16.10
   0   6   5  298.57   20.70
   0   6   5  240.28   12.70
   0   6  -5  261.27   16.20
   0   6  -5  269.47    9.60
   0   6   5  273.97   14.10
   0   6  -5  288.57   18.70
   0   6   5  258.17   12.60
  -1  -6  -5  215.58   17.00
  -1  -6  -5  199.18    9.10
  -1  -6  -5  199.58   11.70
  -1   6  -5  187.68   14.30
   1   6   5  202.48   18.00
   1   6   5  176.18    8.30
  -1   6  -5  202.88   16.60
   1   6   5  195.08   13.00
   1   6   5  188.88    8.80
   2  -6   5  144.29   14.60
  -2  -6  -5  146.59   14.40
  -2  -6  -5  154.78    9.70
   2   6   5  137.79   16.00
   2   6   5  142.09   12.10
  -2   6  -5  148.79    7.70
   2   6   5  145.89   12.30
  -2   6  -5  143.19    7.40
  -3  -6  -5  112.29    9.70
  -3  -6  -5   89.69   14.10
   3  -6   5   85.79   15.20
   3   6   5  105.59   11.90
  -3   6  -5   89.69   14.60
  -3   6  -5   97.99    7.40
  -3   6  -5   95.39   12.60
   3   6   5  124.59   18.90
   3   6   5  105.19   11.60
  -3   6  -5  101.09    7.30
  -4  -6  -5   53.19    9.80
   4  -6   5   54.69   13.10
  -4  -6  -5   34.70   10.40
  -4   6  -5   55.39    7.80
   4   6   5   50.49   11.20
  -4   6  -5   67.29    8.70
   4   6   5   64.99   12.00
  -4   6  -5   46.10   11.30
   4   6   5   52.89   13.70
   5  -6   5   10.30    8.30
  -5  -6  -5   22.10    6.70
   5   6   5   26.00    8.80
  -5   6  -5   21.20    6.10
  -5   6  -5   13.60    5.90
   5   6   5   17.00    8.10
   5   6   5   20.20    9.80
  -5   6  -5   33.80   12.20
   6  -6   5   17.80    8.60
   6   6   5   38.30   10.30
  -6   6  -5   39.90   13.50
   6   6   5   34.30   16.10
  -6   6  -5   43.90    9.40
  -6   6  -5   41.00    7.80
  -7  -6  -5   78.89   14.70
   7  -6   5   96.19   20.40
  -7   6  -5   87.19   16.50
   7   6   5  126.79   16.30
   7   6   5   76.89   15.70
  -7   6  -5  112.09   10.90
  -7   6  -5  141.19   26.30
   7   6   5  142.99   21.10
   8  -6   5   21.30    9.50
  -8   6  -5   41.80   10.90
  -8   6  -5   33.70   13.50
   8   6   5   45.30   12.70
   8   6   5   52.89   11.50
  -8   6  -5   56.09   11.00
  -8  -7   5   26.80    7.10
  -8   7   5    4.90    8.20
  -8   7   5   17.20    7.40
  -8   7   5   22.30    7.70
  -8   7   5   10.20   11.00
   8   7  -5   21.00   10.20
  -7  -7   5   59.29   11.40
  -7   7   5   37.80   12.00
  -7   7   5   34.60   12.60
   7   7  -5   91.69   15.20
   7   7  -5   51.19   10.50
  -7   7   5   63.39   10.50
   7   7  -5   42.80   15.50
  -6  -7   5   47.60    9.80
  -6  -7   5   34.60    6.50
  -6   7   5   46.50    8.50
   6   7  -5   30.00    8.10
  -6   7   5   43.30   13.90
   6   7  -5   25.90    8.00
   6   7  -5   30.10    9.00
  -6   7   5   51.09    8.80
  -6   7   5   30.80   10.00
  -5  -7   5  142.39   12.80
   5   7  -5  118.29   13.70
  -5   7   5  149.49   10.30
   5   7  -5  148.59   13.70
  -5   7   5  166.28   17.00
  -5   7   5  163.48   10.60
   5   7  -5  170.48   14.10
  -5   7   5  143.89   18.30
  -4  -7   5  111.99   11.80
   4   7  -5  102.99   10.50
  -4   7   5  108.49   18.20
   4   7  -5   95.79   10.40
  -4   7   5  102.69    8.30
  -4   7   5  101.79    8.20
  -4   7   5   98.69   20.20
   4   7  -5  109.59   15.30
  -3  -7   5   36.10    8.70
   3   7  -5   14.90    5.60
  -3   7   5   18.40    7.50
  -3   7   5   11.90    4.40
  -3   7   5   27.00    8.20
  -3   7   5   11.00    8.40
   3   7  -5   26.00    6.70
  -3   7   5   22.90    5.50
   3   7  -5   18.00    5.50
   3   7  -5   21.00    4.60
   3   7  -5   17.70    7.50
  -2  -7   5   22.80    8.20
  -2   7   5   36.70    6.40
  -2   7   5   29.70    7.10
  -2   7   5   38.40    9.30
  -2   7   5   19.30    9.10
   2   7  -5   32.20    6.00
  -2   7   5   47.50    7.20
   2   7  -5   38.70    6.50
   2   7  -5   20.30    5.60
   2   7  -5   21.50    6.30
   2   7  -5   42.20    9.50
  -1   7   5   19.10    5.40
  -1   7   5   42.20   11.70
   1   7  -5   14.90    6.70
  -1   7   5   25.50    7.70
   1   7  -5   22.50    4.80
  -1   7   5   27.50    6.10
   1   7  -5   16.90    7.20
  -1   7   5   24.60    6.70
   1   7  -5   28.70    6.50
   0   7  -5  520.15   24.00
   0   7   5  550.14   19.90
   0   7   5  529.55   18.80
   0   7   5  555.24   29.30
   0   7  -5  496.55   22.60
   0   7   5  535.45   19.60
   0   7   5  486.65   21.90
   1   7   5   69.19   10.30
  -1   7  -5   63.39   14.10
  -1   7  -5   52.99   11.10
  -1   7  -5   81.89   10.20
   2   7   5  337.17   22.10
  -2   7  -5  376.56   25.30
   2   7   5  355.76   24.40
   2   7   5  383.56   18.90
  -2   7  -5  389.26   23.40
   3   7   5   42.90   13.20
   3   7   5   64.49   11.30
  -3   7  -5   60.99   15.10
   3   7   5   80.49   12.60
  -4  -7  -5   38.60    7.50
   4   7   5   18.30    8.90
  -4   7  -5   33.70   11.90
   4   7   5   35.10    9.70
   4   7   5   46.40   13.80
   5  -7   5   13.10    9.50
  -5  -7  -5    6.40    6.80
  -5   7  -5   17.40   11.20
  -5   7  -5    2.70    5.40
   5   7   5    3.50    5.90
   5   7   5    8.90    7.20
  -5   7  -5    2.50    4.40
   5   7   5   -8.10    7.60
   6  -7   5   15.30   13.60
   6   7   5   16.10    7.40
   6   7   5   14.30   10.60
   6   7   5    3.60    7.40
  -6   7  -5   10.90    9.50
  -6   7  -5    6.10    4.90
  -6  -8   5    8.00    7.30
  -6   8   5   10.60    9.10
  -6   8   5   18.00    4.70
  -6   8   5   28.30    6.00
  -6   8   5   10.00    8.70
   6   8  -5   17.40    8.90
   6   8  -5    6.00    7.90
   5   8  -5  110.19   11.90
  -5   8   5   96.99   16.00
  -5   8   5  104.69   19.10
   5   8  -5  123.09   12.00
  -5   8   5  130.59    8.40
   4   8  -5   11.70    5.80
  -4   8   5   -1.60    7.20
   4   8  -5  -17.00    7.10
  -4   8   5    4.50    6.60
   4   8  -5   11.70    5.90
   3   8  -5   94.59   11.90
  -3   8   5  101.29   13.00
  -3   8   5  105.29   19.20
   3   8  -5   98.59    9.10
   3   8  -5  127.49    8.30
   3   8  -5   97.99    8.70
   2   8  -5    9.40    3.90
   2   8  -5   10.40    5.50
  -2   8   5   23.60   10.00
  -2   8   5    8.10    3.80
  -2   8   5   13.20    6.70
  -1   8   5   85.39    7.60
  -1   8   5   94.79    9.80
  -1   8   5   67.49   11.00
   1   8  -5   85.49   12.80
  -1   8   5   84.29    7.70
  -1   8   5   80.99   16.10
   0   8   5    9.10    4.90
   0   8   5    2.20    8.30
   0   8  -5   13.90    8.70
   0   8  -5   19.10    8.20
   0   8   5   -0.80    4.40
   0   8   5   18.10    5.20
   1   8   5   40.90    8.20
  -1   8  -5   24.70    9.10
   1   8   5   35.80    7.70
  -1   8  -5   48.70   13.10
   1   8   5   19.80   10.60
  -2   8  -5    1.60    6.30
  -2   8  -5   -6.40    6.70
   2   8   5    9.50    6.30
   2   8   5   -6.00    8.20
   2   8   5    9.10    5.90
   3   8   5    4.60    6.10
  -3   8  -5    6.50    7.90
   3   8   5    6.10    5.60
  -3   8  -5    0.70    6.00
   3   8   5  -15.20    8.40
  -4   8  -5   39.70   12.90
   4   8   5   33.70   10.00
   4   8   5   46.10   10.10
   4   8   5   11.00   11.70
  -4   8  -5   37.00   11.60
 -12   0   6   91.59   18.10
  12   0  -6  118.29   19.20
 -12   0   6  129.29   22.20
  11   0  -6  261.57   21.20
 -11   0   6  255.07   22.10
 -11   0   6  251.97   21.00
 -11   0   6  260.57   22.70
 -10   0   6  299.17   22.10
  10   0  -6  247.68   18.30
 -10   0   6  270.17   21.80
 -10   0   6  265.67   20.40
  10   0  -6  276.77   21.40
 -10   0   6  261.07   21.00
   9   0  -6  338.17   21.90
  -9   0   6  383.96   23.00
   9   0  -6  337.77   21.70
  -9   0   6  368.56   23.20
  -9   0   6  374.96   19.60
   9   0  -6  375.26   22.80
  -9   0   6  409.46   24.30
  -8   0   6  547.55   26.40
  -8   0   6  533.45   22.40
   8   0  -6  522.85   25.10
   8   0  -6  547.55   25.60
  -8   0   6  541.55   25.50
   8   0  -6  557.84   27.40
  -7   0   6  106.79    9.90
   7   0  -6   81.89   11.00
   7   0  -6   85.39   12.40
  -7   0   6  103.09   12.50
   7   0  -6  103.59   11.80
   6   0  -6  600.14   23.70
   6   0  -6  576.84   23.50
  -6   0   6  631.24   20.80
  -6   0   6  639.34   24.90
   6   0  -6  651.43   24.10
  -6   0   6  583.04   23.00
  -5   0   6 1084.89   27.00
  -5   0   6 1099.99   30.40
  -5   0   6 1051.19   30.10
  -5   0   6 1091.09   26.80
   5   0  -6 1156.08   31.70
  -5   0   6 1118.39   31.90
   5   0  -6 1113.99   30.70
   5   0  -6 1101.49   31.40
  -4   0   6  520.35   16.40
   4   0  -6  523.95   19.70
  -4   0   6  544.45   17.00
  -4   0   6  550.74   19.50
  -4   0   6  561.54   19.80
   4   0  -6  569.44   20.00
   4   0  -6  518.15   19.00
   3   0  -6 3099.19   50.99
   3   0  -6 3095.89   55.59
   3   0  -6 3086.19   54.49
  -3   0   6 2911.81   53.69
  -3   0   6 2961.20   50.19
  -3   0   6 3080.39   55.79
  -3   0   6 2951.20   53.79
  -2   0   6 3602.74   60.69
  -2   0   6 3554.24   57.09
  -2   0   6 3590.54   59.69
  -2   0   6 3638.94   59.99
   2   0  -6 3532.95   59.39
   2   0  -6 3592.94   57.29
   2   0  -6 3494.95   59.89
   2   0  -6 3454.45   59.79
  -1   0   6  454.15   15.20
  -1   0   6  473.25   15.90
  -1   0   6  437.86   15.40
  -1   0   6  454.45   15.80
   1   0  -6  472.75   15.80
   1   0  -6  450.65   15.70
   1   0  -6  439.66   15.30
   1   0  -6  458.45   14.90
   0   0   6   -1.00    2.80
   0   0  -6    1.10    3.40
   0   0  -6    4.10    3.80
   0   0   6    0.90    4.10
   0   0  -6    2.90    3.80
   0   0   6   -2.10    3.40
   0   0  -6    1.20    3.60
   0   0   6    4.10    3.80
  -1   0  -6   61.19    8.80
  -1   0  -6   66.89    9.20
   1   0   6   55.39    7.90
   1   0   6   46.60    7.80
  -1   0  -6   56.39    8.30
   1   0   6   39.30    6.00
  -1   0  -6   42.60    7.00
   2   0   6  626.54   23.90
  -2   0  -6  585.64   21.80
   2   0   6  638.14   20.70
   2   0   6  584.64   18.70
  -2   0  -6  586.84   18.50
  -2   0  -6  596.44   20.20
  -3   0  -6  515.15   18.00
   3   0   6  488.15   19.40
   3   0   6  530.95   18.30
   3   0   6  510.95   21.50
  -3   0  -6  471.95   19.40
   3   0   6  517.75   19.90
  -3   0  -6  537.15   20.10
   4   0   6   79.99    9.50
  -4   0  -6   91.69   11.90
   4   0   6   77.29   10.70
  -4   0  -6   86.89    8.70
  -4   0  -6   77.59    9.80
  -4   0  -6   97.79   10.20
   4   0   6   88.39   11.40
   5   0   6   15.60    6.60
  -5   0  -6    2.10    3.80
   5   0   6    3.40    4.50
  -5   0  -6   -3.20    4.20
   5   0   6    4.90    5.50
  -5   0  -6    3.20    4.50
  -5   0  -6    8.00    7.20
  -5   0  -6   -2.00    7.80
  -6   0  -6   13.70    5.90
   6   0   6    5.00    7.10
  -6   0  -6    6.30    6.80
  -6   0  -6    7.60    5.80
  -6   0  -6    6.80    8.80
  -6   0  -6   14.90    6.70
   6   0   6   11.10    8.70
   6   0   6   12.30    6.60
  -7   0  -6   -4.20    4.80
  -7   0  -6   -2.40    4.40
  -7   0  -6   -0.80    7.00
   7   0   6    5.90    5.50
   7   0   6    2.20    5.60
   7   0   6   -4.60    6.00
  -7   0  -6    7.00    5.20
  -8   0  -6    6.50    5.70
   8   0   6    1.40    4.60
  -8   0  -6   -2.20    7.00
  -8   0  -6   15.30    6.70
   8   0   6   -2.40    6.90
   8   0   6    0.80    6.40
  -8   0  -6    8.20    6.60
  -9   0  -6   14.10    8.00
   9   0   6   11.70    7.80
   9   0   6   12.20    9.70
  -9   0  -6   18.80   10.10
  -9   0  -6   12.60    8.30
 -10   0  -6    6.20    8.20
 -10   0  -6    4.80    7.30
 -10   0  -6    1.60    7.50
  10   0   6    6.40    8.10
  12  -1  -6   18.70   11.10
 -12  -1   6    0.50   11.20
 -12  -1   6    5.70    9.30
 -12   1   6   16.70   11.60
 -12   1   6   19.70   11.30
 -12   1   6   33.70   12.70
  12   1  -6    8.90   10.20
 -11  -1   6   84.69   17.70
 -11  -1   6   89.39   16.30
 -11  -1   6  109.09   12.80
 -11  -1   6   74.89   16.00
  11  -1  -6   95.69   17.40
 -11   1   6   74.69   14.80
  11   1  -6   88.19   16.40
 -11   1   6   53.29   13.50
  11   1  -6   46.10   18.60
 -11   1   6   81.29   17.60
 -10  -1   6  192.98   19.50
 -10  -1   6  251.67   28.30
 -10  -1   6  170.38   13.80
  10  -1  -6  178.08   16.90
 -10  -1   6  192.68   18.00
  10   1  -6  164.78   14.40
  10   1  -6  190.68   18.20
 -10   1   6  171.68   18.90
 -10   1   6  181.98   16.10
  10   1  -6  190.08   18.70
 -10   1   6  161.68   17.60
 -10   1   6  193.38   17.60
  -9  -1   6  390.86   23.40
   9  -1  -6  431.06   23.80
   9  -1  -6  408.26   23.60
  -9  -1   6  434.56   24.70
  -9  -1   6  422.46   24.80
  -9  -1   6  396.56   18.80
  -9   1   6  473.05   41.70
  -9   1   6  389.66   22.80
   9   1  -6  406.86   23.80
  -9   1   6  420.46   24.40
   9   1  -6  419.66   24.60
   9   1  -6  370.26   22.30
   9   1  -6  450.65   20.30
  -8  -1   6   79.19    9.20
  -8  -1   6   80.29   12.70
   8  -1  -6   83.89   12.90
  -8  -1   6  106.39   16.80
   8  -1  -6  106.39   15.40
   8  -1  -6   92.89   13.20
   8   1  -6   81.69   12.60
  -8   1   6   86.29   13.40
  -8   1   6   98.49   11.20
  -8   1   6  119.99   16.80
  -8   1   6  119.39   16.10
   8   1  -6   98.89   11.80
   8   1  -6  124.29   17.30
   7  -1  -6   12.30    6.10
  -7  -1   6   23.40    5.80
   7  -1  -6   27.00    7.70
   7  -1  -6   32.50    9.10
  -7  -1   6    8.50    6.60
  -7  -1   6   54.59   11.50
  -7   1   6   26.10    7.30
  -7   1   6   12.70    6.90
  -7   1   6   22.50    7.90
   7   1  -6   33.50    8.60
  -6  -1   6  429.86   19.70
   6  -1  -6  362.66   18.30
  -6  -1   6  379.16   19.20
   6  -1  -6  421.96   20.30
  -6  -1   6  395.26   19.80
  -6  -1   6  413.46   14.70
  -6  -1   6  415.36   14.60
   6  -1  -6  398.16   18.70
  -6   1   6  395.36   18.00
   6   1  -6  451.15   20.30
   6   1  -6  417.16   19.90
   6   1  -6  393.76   19.10
  -6   1   6  415.36   18.90
  -6   1   6  427.26   21.00
  -6   1   6  432.26   19.90
  -6   1   6  406.26   18.70
  -5  -1   6  282.37   14.90
   5  -1  -6  269.57   14.30
  -5  -1   6  259.77   14.30
   5  -1  -6  257.27   15.00
  -5  -1   6  256.77   10.20
   5  -1  -6  265.17   14.50
  -5  -1   6  269.37   15.50
  -5  -1   6  255.67   10.20
  -5   1   6  276.37   14.60
   5   1  -6  272.47   15.20
  -5   1   6  272.27   14.20
   5   1  -6  260.57   14.60
  -5   1   6  258.97   14.30
  -5   1   6  273.87   15.90
   5   1  -6  266.77   14.90
  -5   1   6  277.97   14.50
   4  -1  -6 1074.29   27.80
  -4  -1   6 1018.30   27.70
  -4  -1   6 1014.90   20.50
   4  -1  -6 1040.70   29.10
  -4  -1   6 1014.70   27.80
   4  -1  -6 1003.60   27.40
  -4  -1   6 1018.20   20.60
   4   1  -6 1030.60   28.60
  -4   1   6 1027.80   27.40
   4   1  -6 1053.79   28.80
  -4   1   6 1038.00   28.00
  -4   1   6 1008.00   27.30
  -4   1   6 1047.40   29.50
   4   1  -6 1021.00   27.90
  -3  -1   6 4065.79   67.69
   3  -1  -6 4020.10   67.49
  -3  -1   6 4045.50   69.79
  -3  -1   6 4052.79   67.59
   3  -1  -6 3998.40   68.89
  -3  -1   6 4017.20   58.69
   3  -1  -6 4162.08   67.79
   3  -1  -6 4040.10   68.29
  -3   1   6 4107.59   68.69
  -3   1   6 4099.09   67.99
  -3   1   6 4050.49   69.29
  -3   1   6 3989.80   67.49
   3   1  -6 4075.69   69.19
   3   1  -6 4067.89   59.09
  -2  -1   6  405.46   11.90
   2  -1  -6  381.96   14.70
  -2  -1   6  383.26   14.50
  -2  -1   6  371.76   15.70
   2  -1  -6  360.86   14.30
  -2  -1   6  420.56   14.90
   2  -1  -6  390.16   14.60
   2  -1  -6  387.76   15.20
   2   1  -6  383.76   14.70
  -2   1   6  370.66   14.40
  -2   1   6  381.06   15.20
   2   1  -6  414.86   16.40
   2   1  -6  389.66   11.40
   2   1  -6  399.46   14.70
  -2   1   6  397.96   14.80
  -2   1   6  376.36   15.10
  -1  -1   6  418.56   14.60
  -1  -1   6  431.56   16.30
  -1  -1   6  420.36   14.40
   1  -1  -6  422.06   14.40
   1  -1  -6  425.16   15.00
  -1  -1   6  419.86   13.60
   1  -1  -6  392.76   14.60
   1  -1  -6  419.36   15.80
  -1   1   6  392.96   14.80
  -1   1   6  394.26   14.40
  -1   1   6  409.36   15.00
  -1   1   6  428.96   16.30
   1   1  -6  430.96   16.30
   1   1  -6  386.66   14.20
   1   1  -6  427.56   15.00
   1   1  -6  424.56   13.40
   0  -1  -6   61.59    7.00
   0  -1  -6   67.99    6.70
   0  -1   6   62.09    7.10
   0  -1  -6   70.49    7.80
   0  -1   6   72.99    7.00
   0  -1  -6   69.19    7.10
   0  -1   6   51.79    6.20
   0  -1   6   63.09    7.50
   0   1  -6   65.09    7.70
   0   1  -6   61.59    6.60
   0   1  -6   57.59    6.70
   0   1   6   48.10    6.50
   0   1  -6   67.59    7.50
   0   1   6   50.59    6.10
   0   1   6   62.99    7.00
   0   1   6   75.79    8.70
  -1  -1  -6  902.11   24.60
  -1  -1  -6  930.21   21.20
   1  -1   6  907.21   25.10
   1  -1   6  907.81   23.10
   1  -1   6  890.11   23.20
   1  -1   6  927.51   25.40
  -1  -1  -6  909.91   24.50
  -1  -1  -6  908.81   26.30
  -1   1  -6  879.91   23.50
   1   1   6  888.01   24.50
  -1   1  -6  857.71   24.40
   1   1   6  870.31   24.20
  -1   1  -6  913.71   25.50
   1   1   6  879.71   20.70
  -1   1  -6  882.01   23.40
   1   1   6  883.61   26.30
  -2  -1  -6  486.25   20.00
  -2  -1  -6  505.65   18.80
   2  -1   6  490.15   18.70
  -2  -1  -6  476.65   18.20
  -2  -1  -6  487.75   14.80
   2  -1   6  475.25   17.30
   2  -1   6  440.66   22.60
  -2   1  -6  482.55   17.70
  -2   1  -6  492.05   20.00
   2   1   6  493.05   20.70
   2   1   6  506.65   15.00
   2   1   6  478.15   18.50
   2   1   6  472.05   18.30
  -2   1  -6  484.85   17.90
   3  -1   6   38.60    7.80
  -3  -1  -6   42.80    6.00
   3  -1   6   41.80    7.70
  -3  -1  -6   28.00    7.10
  -3  -1  -6   26.90    7.20
  -3  -1  -6   50.59    9.80
   3  -1   6   47.80    8.40
   3  -1   6   39.40    8.80
   3   1   6   38.60    7.70
  -3   1  -6   33.30    6.50
  -3   1  -6   42.80    8.00
  -3   1  -6   23.90    6.00
  -3   1  -6   39.70    9.50
   3   1   6   42.80    9.30
   3   1   6   42.00    6.20
   3   1   6   50.29    9.30
  -4  -1  -6  382.86   18.60
  -4  -1  -6  369.86   14.40
  -4  -1  -6  385.26   14.60
   4  -1   6  364.36   19.80
  -4  -1  -6  350.16   18.30
   4  -1   6  359.96   17.50
   4  -1   6  359.86   17.30
  -4  -1  -6  373.06   20.20
  -4   1  -6  363.96   20.00
  -4   1  -6  376.26   18.40
   4   1   6  406.76   20.80
  -4   1  -6  338.87   17.00
   4   1   6  378.76   18.80
  -4   1  -6  384.16   18.10
   4   1   6  356.16   18.30
   5  -1   6  391.26   19.40
  -5  -1  -6  422.26   20.90
   5  -1   6  389.06   22.20
   5  -1   6  383.76   19.30
  -5  -1  -6  381.16   20.40
  -5  -1  -6  402.26   16.10
  -5  -1  -6  421.76   16.60
  -5  -1  -6  395.56   22.60
  -5   1  -6  377.96   22.00
  -5   1  -6  388.56   20.10
   5   1   6  387.16   20.30
  -5   1  -6  405.06   19.70
  -5   1  -6  381.76   19.50
  -5   1  -6  388.86   19.60
   5   1   6  412.66   22.40
   6  -1   6   12.80    6.50
  -6  -1  -6    8.00    5.10
   6  -1   6   10.20    6.00
  -6  -1  -6   11.50    8.20
  -6  -1  -6    8.90    4.90
   6  -1   6   13.70    7.60
  -6  -1  -6   16.10    8.50
  -6  -1  -6   -5.90    6.80
   6   1   6    7.10    5.50
   6   1   6    4.10    6.30
  -6   1  -6    5.10    7.10
  -6   1  -6   13.40    8.50
  -6   1  -6    5.80    6.20
  -6   1  -6   11.60    6.10
  -6   1  -6    1.40    5.60
   6   1   6    5.30    7.00
   7  -1   6  140.39   14.60
   7  -1   6  157.38   15.10
   7  -1   6  151.98   18.70
  -7  -1  -6  188.38   16.40
  -7  -1  -6  174.08   13.20
  -7  -1  -6  155.28   16.70
  -7  -1  -6  169.28   12.30
   7   1   6  158.88   17.20
  -7   1  -6  198.28   16.40
  -7   1  -6  149.19   13.90
  -7   1  -6  175.38   16.80
   7   1   6  165.38   16.50
  -7   1  -6  154.48   15.10
   7   1   6  192.28   17.10
   8  -1   6   15.00    8.10
  -8  -1  -6   12.00    8.10
   8  -1   6    1.00    6.90
  -8  -1  -6   11.60    6.20
  -8  -1  -6    4.70    4.90
  -8  -1  -6    9.60    8.80
  -8   1  -6   10.00    5.70
  -8   1  -6   11.80    9.50
   8   1   6   14.10    6.90
  -8   1  -6   11.10    7.40
  -8   1  -6   12.40    7.50
   8   1   6   10.10    6.20
   8   1   6    8.40    8.50
  -9  -1  -6   -9.20    6.20
  -9  -1  -6   24.10   10.60
  -9  -1  -6    7.80    6.80
   9  -1   6    2.50    7.40
  -9  -1  -6    1.20    5.40
   9  -1   6   20.80    8.10
   9   1   6    0.20    6.60
  -9   1  -6   -9.70    5.20
  -9   1  -6   -1.00    6.50
   9   1   6   10.10    8.20
  -9   1  -6   15.30    7.60
 -10  -1  -6    5.70    7.30
 -10  -1  -6   15.40   11.20
 -10  -1  -6   19.50    7.50
  10  -1   6    3.40    6.20
  10  -1   6   12.50   11.80
 -10  -1  -6    1.50    9.00
  10   1   6   16.00   10.30
 -10   1  -6   12.20    8.90
  10   1   6    0.10    7.30
 -10   1  -6   25.50   10.20
 -10   1  -6   39.40   12.80
  12  -2  -6    9.70   10.00
 -12  -2   6  -20.90   12.90
 -12  -2   6    5.60   10.10
 -12   2   6    3.90    9.50
  12   2  -6   15.80   25.80
 -11  -2   6    6.70    9.50
  11  -2  -6   11.80    7.40
 -11  -2   6   -1.40    7.20
 -11  -2   6   -1.70    8.60
  11   2  -6    7.60    5.80
 -11   2   6   16.50    8.70
 -11   2   6   -7.70    6.90
  11   2  -6    5.40    7.30
 -10  -2   6   16.30    8.70
 -10  -2   6   13.90    7.50
  10  -2  -6   16.30    7.70
 -10  -2   6   28.50    8.10
 -10  -2   6   15.70   10.00
 -10   2   6   21.00   10.80
  10   2  -6   54.29   14.30
 -10   2   6   28.90   10.30
  10   2  -6   18.90    8.00
  -9  -2   6  139.19   16.20
  -9  -2   6  151.28   11.80
  -9  -2   6  162.18   16.90
   9  -2  -6  138.99   14.60
  -9  -2   6  162.08   16.00
  -9   2   6  164.48   15.50
   9   2  -6  221.78   27.80
   9   2  -6  172.58   16.20
  -9   2   6  143.39   15.00
  -9   2   6  149.79   16.80
   9   2  -6  147.79   14.50
  -8  -2   6  563.34   26.00
  -8  -2   6  507.35   17.70
  -8  -2   6  527.35   25.60
   8  -2  -6  510.75   24.20
   8  -2  -6  573.44   25.10
   8  -2  -6  456.75   25.70
   8   2  -6  563.34   27.20
   8   2  -6  558.44   25.00
  -8   2   6  555.24   25.40
  -8   2   6  563.04   28.20
  -8   2   6  530.25   25.80
   7  -2  -6  629.74   28.60
   7  -2  -6  650.83   25.30
  -7  -2   6  652.83   26.50
   7  -2  -6  681.93   25.70
  -7  -2   6  648.14   17.70
  -7  -2   6  608.44   25.90
   7   2  -6  657.43   27.00
   7   2  -6  664.23   26.00
  -7   2   6  671.93   28.90
   7   2  -6  660.33   27.60
  -7   2   6  669.33   26.80
  -7   2   6  642.74   25.80
  -7   2   6  624.04   26.70
  -6  -2   6  565.74   23.50
   6  -2  -6  585.44   25.00
   6  -2  -6  606.84   22.90
  -6  -2   6  601.84   14.30
  -6  -2   6  595.04   14.20
  -6  -2   6  621.04   24.20
  -6  -2   6  607.44   24.20
   6  -2  -6  683.73   27.90
  -6   2   6  589.24   25.10
  -6   2   6  605.04   23.00
   6   2  -6  640.54   24.80
  -6   2   6  569.84   24.10
   6   2  -6  583.14   23.10
  -6   2   6  591.54   25.50
   6   2  -6  659.83   25.50
  -6   2   6  597.94   23.40
  -5  -2   6  145.69   11.40
   5  -2  -6  161.78   12.60
   5  -2  -6  173.68   11.50
  -5  -2   6  145.49   12.20
  -5  -2   6  158.48   11.70
  -5   2   6  141.29   10.80
   5   2  -6  162.68   12.20
  -5   2   6  153.58   11.50
  -5   2   6  151.88   12.40
  -5   2   6  144.49   11.80
  -5   2   6  152.88   12.90
   5   2  -6  150.58   12.00
   5   2  -6  155.38   11.90
  -4  -2   6  298.57   15.50
  -4  -2   6  299.27   14.30
  -4  -2   6  279.37   14.00
   4  -2  -6  312.67   15.80
   4  -2  -6  311.27   14.10
  -4   2   6  312.67   16.20
   4   2  -6  319.37   15.80
  -4   2   6  308.27   14.60
  -4   2   6  304.57   16.20
   4   2  -6  285.37   14.50
  -4   2   6  308.27   14.40
   4   2  -6  305.17   15.60
  -4   2   6  325.57   16.30
  -3  -2   6   52.39    9.30
   3  -2  -6   46.70    8.10
  -3  -2   6   65.59    8.90
   3   2  -6   71.59    9.70
  -3   2   6   68.39    8.60
   3   2  -6   60.39    7.30
   3   2  -6   67.49    7.60
  -3   2   6   60.79    7.20
  -3   2   6   69.09    9.40
  -2  -2   6 3427.36   49.40
  -2  -2   6 3406.46   61.69
   2  -2  -6 3396.56   68.79
   2  -2  -6 3349.76   58.19
  -2  -2   6 3380.66   56.39
   2  -2  -6 3475.35   71.69
  -2   2   6 3289.77   58.49
  -2   2   6 3409.56   57.79
   2   2  -6 3265.27   57.49
  -2   2   6 3382.06   62.69
   2   2  -6 3391.76   49.20
  -2   2   6 3419.56   58.89
   2   2  -6 3433.96   57.59
  -1  -2   6 2522.65   42.60
   1  -2  -6 2592.74   45.30
  -1  -2   6 2484.25   50.09
  -1  -2   6 2562.34   44.80
   1  -2  -6 2642.34   46.90
  -1   2   6 2586.44   47.30
   1   2  -6 2602.34   46.00
  -1   2   6 2599.24   51.59
   1   2  -6 2560.84   43.00
  -1   2   6 2620.54   45.50
  -1   2   6 2535.05   47.00
   1   2  -6 2550.34   46.00
   0  -2   6 3354.96   55.09
   0  -2   6 3393.06   54.89
   0  -2  -6 3336.17   52.49
   0  -2   6 3378.16   61.99
   0  -2   6 3294.37   56.29
   0  -2  -6 3280.47   57.19
   0  -2  -6 3292.97   61.59
   0  -2  -6 3405.76   57.79
   0   2  -6 3279.27   55.29
   0   2   6 3275.67   52.59
   0   2  -6 3284.87   55.39
   0   2  -6 3396.16   56.59
   0   2   6 3415.66   58.49
   0   2  -6 3439.56   61.79
   0   2   6 3207.78   61.59
   0   2   6 3206.98   57.19
  -1  -2  -6  446.56   19.70
  -1  -2  -6  485.65   19.70
  -1  -2  -6  498.85   17.90
   1  -2   6  499.95   15.90
   1  -2   6  476.25   19.40
  -1  -2  -6  502.35   13.10
   1  -2   6  500.85   18.60
   1  -2   6  508.65   15.90
  -1   2  -6  505.95   18.60
   1   2   6  464.95   12.90
  -1   2  -6  472.75   19.10
  -1   2  -6  491.25   16.90
   1   2   6  490.25   18.20
  -1   2  -6  472.45   16.20
   1   2   6  496.25   18.20
   1   2   6  470.45   20.20
  -2  -2  -6   46.40    8.30
   2  -2   6   35.30    8.30
   2  -2   6   45.20    8.70
   2  -2   6   47.70    7.10
  -2  -2  -6   38.10    4.40
  -2  -2  -6   31.80    6.50
  -2  -2  -6   34.70    7.40
   2  -2   6   56.19    8.00
   2   2   6   49.99    8.80
   2   2   6   47.90    9.30
   2   2   6   35.90    7.50
  -2   2  -6   37.50    8.20
  -2   2  -6   47.20    7.80
  -2   2  -6   37.40    6.60
  -2   2  -6   45.80    8.80
   2   2   6   35.10    3.90
  -3  -2  -6  330.37   18.00
   3  -2   6  348.87   15.10
   3  -2   6  333.57   17.60
  -3  -2  -6  346.47   17.30
  -3  -2  -6  353.76   10.50
  -3  -2  -6  357.66   17.10
  -3  -2  -6  340.17   10.40
   3  -2   6  320.67   17.70
   3  -2   6  327.27   14.80
  -3   2  -6  304.07   17.30
  -3   2  -6  345.37   15.90
  -3   2  -6  307.97   15.00
   3   2   6  325.67   16.80
  -3   2  -6  316.77   17.10
   3   2   6  348.77   19.00
  -4  -2  -6  250.27   16.10
  -4  -2  -6  261.37   10.00
  -4  -2  -6  268.17   16.10
   4  -2   6  243.08   14.00
   4  -2   6  248.48   17.40
  -4  -2  -6  235.28   17.00
   4  -2   6  250.87   14.20
  -4  -2  -6  257.27    9.90
   4   2   6  271.17   16.80
  -4   2  -6  242.48   14.90
  -4   2  -6  252.47   17.50
   4   2   6  248.18   15.80
  -4   2  -6  261.47   16.40
  -4   2  -6  262.77   17.50
   4   2   6  221.98   16.60
   5  -2   6 1357.96   43.30
  -5  -2  -6 1382.46   40.70
  -5  -2  -6 1375.76   42.10
  -5  -2  -6 1293.97   27.70
  -5  -2  -6 1384.76   28.50
   5  -2   6 1319.37   36.50
  -5  -2  -6 1385.16   40.10
   5  -2   6 1416.66   37.20
   5   2   6 1428.06   41.20
  -5   2  -6 1366.56   41.10
  -5   2  -6 1369.86   38.30
   5   2   6 1273.57   41.00
  -5   2  -6 1373.26   37.60
  -5   2  -6 1342.57   40.10
   5   2   6 1349.66   39.90
  -6  -2  -6  545.85   26.50
  -6  -2  -6  454.75   24.10
   6  -2   6  479.05   22.40
  -6  -2  -6  460.75   16.10
   6  -2   6  483.75   27.00
  -6  -2  -6  455.25   26.10
  -6  -2  -6  487.45   16.70
  -6   2  -6  431.06   22.00
  -6   2  -6  496.85   25.10
   6   2   6  449.06   25.30
   6   2   6  448.76   23.80
  -6   2  -6  421.76   25.60
  -6   2  -6  476.85   24.10
   6   2   6  523.35   25.70
  -6   2  -6  452.85   23.20
   7  -2   6  138.09   20.40
  -7  -2  -6  133.39   14.80
  -7  -2  -6  118.69   17.60
  -7  -2  -6  124.89    9.50
  -7  -2  -6  104.69   15.90
  -7   2  -6  117.89   14.60
   7   2   6  127.29   15.60
  -7   2  -6  101.79   12.80
   7   2   6  131.69   18.90
   7   2   6  117.29   14.20
  -7   2  -6  118.29   14.80
  -8  -2  -6  158.98   10.70
   8  -2   6  141.19   18.30
  -8  -2  -6  136.29   19.60
  -8  -2  -6  139.59   15.70
  -8  -2  -6  139.29   10.90
  -8   2  -6  128.99   15.60
   8   2   6  129.99   16.60
   8   2   6  157.68   17.00
   8   2   6  136.09   15.80
  -8   2  -6  118.49   15.30
  -8   2  -6  142.49   15.30
  -9  -2  -6   88.69    8.90
  -9  -2  -6   84.19   17.50
   9  -2   6   59.19   16.20
  -9  -2  -6   75.49   11.40
   9  -2   6   66.29   18.40
   9   2   6   53.29   12.20
  -9   2  -6   56.29   12.40
  -9   2  -6   39.70   10.70
   9   2   6   60.39   13.90
  -9   2  -6   70.69   13.50
   9   2   6   66.39   12.80
 -10  -2  -6   38.00    9.50
  10  -2   6   70.09   15.20
  10  -2   6   59.39   13.90
 -10  -2  -6   86.29   18.30
  10   2   6   83.29   17.20
 -10   2  -6   57.89   15.50
  10   2   6   41.20   10.50
 -10   2  -6   93.09   16.90
 -12  -3   6   -8.10    8.10
 -12   3   6    9.00   11.00
  12   3  -6    3.10    7.80
 -11  -3   6   44.10   12.40
  11  -3  -6   36.80   10.80
 -11  -3   6   19.50    9.20
 -11   3   6   46.60   13.80
 -11   3   6   40.20   13.20
  11   3  -6   36.30    9.30
  11   3  -6   13.80   10.10
 -10  -3   6   70.19   14.30
 -10  -3   6   33.10    7.80
  10   3  -6   47.80   18.10
  10   3  -6   33.70   11.90
 -10   3   6   44.40   13.20
 -10   3   6   57.09   14.40
   9  -3  -6   24.20    9.20
  -9  -3   6   10.10    8.30
   9   3  -6   25.30   10.10
   9   3  -6   31.30   10.30
  -9   3   6   22.70    8.50
  -9   3   6   14.60    9.80
   9   3  -6    9.60    6.90
  -8  -3   6  404.36   22.00
  -8  -3   6  418.76   23.00
   8  -3  -6  408.36   21.10
  -8   3   6  440.66   23.10
   8   3  -6  429.86   23.90
   8   3  -6  410.46   24.00
  -8   3   6  414.16   24.90
   8   3  -6  417.76   21.60
  -8   3   6  429.46   25.70
  -8   3   6  398.76   21.70
   7  -3  -6  232.98   15.20
   7  -3  -6  242.58   15.50
   7  -3  -6  256.17   18.90
  -7  -3   6  234.58   17.00
  -7  -3   6  219.88   16.20
  -7   3   6  248.38   19.70
   7   3  -6  233.18   16.10
  -7   3   6  254.87   18.10
   7   3  -6  232.88   17.70
  -7   3   6  234.38   16.10
  -7   3   6  230.68   18.40
   7   3  -6  228.78   17.00
  -6  -3   6  189.78   14.30
   6  -3  -6  173.38   12.40
   6  -3  -6  159.88   14.40
   6  -3  -6  184.78   12.50
  -6  -3   6  194.98   14.20
  -6  -3   6  167.08   13.70
   6   3  -6  183.08   14.80
  -6   3   6  163.98   12.80
  -6   3   6  173.48   15.50
   6   3  -6  162.38   13.20
  -6   3   6  157.18   12.90
   6   3  -6  170.78   14.00
  -6   3   6  192.88   16.00
  -6   3   6  193.08   15.70
   5  -3  -6  162.58   10.90
   5  -3  -6  174.38   11.60
  -5  -3   6  153.38   12.80
  -5  -3   6  180.38   12.50
   5  -3  -6  183.88   14.00
  -5   3   6  153.38   14.10
  -5   3   6  176.48   14.40
   5   3  -6  154.08   12.40
   5   3  -6  171.88   12.70
  -5   3   6  179.58   14.40
   5   3  -6  179.08   13.00
  -5   3   6  171.98   12.10
  -5   3   6  181.68   12.20
  -4  -3   6  129.49   11.40
   4  -3  -6  139.29    9.70
   4  -3  -6  132.19    9.40
  -4  -3   6  161.18   10.70
  -4  -3   6  147.89   10.40
   4  -3  -6  136.69   11.70
   4   3  -6  133.89   10.60
   4   3  -6  127.39   10.70
  -4   3   6  130.59   10.00
   4   3  -6  140.49   11.80
  -4   3   6  147.69   12.10
  -4   3   6  139.29   10.00
  -4   3   6  124.99   11.90
  -4   3   6  125.89   12.30
  -3  -3   6  280.37   12.60
   3  -3  -6  271.67   14.30
   3  -3  -6  247.58   11.80
  -3  -3   6  281.27   15.30
  -3  -3   6  279.07   12.70
   3  -3  -6  266.27   12.10
  -3   3   6  251.27   15.80
  -3   3   6  250.57   12.60
  -3   3   6  274.97   14.60
   3   3  -6  231.68   14.20
   3   3  -6  279.67   13.60
   3   3  -6  265.87   13.00
  -3   3   6  250.67   12.60
  -2  -3   6   66.79    6.60
   2  -3  -6   46.70    8.00
  -2  -3   6   60.79    6.20
   2  -3  -6   72.29    7.00
  -2  -3   6   67.39    4.50
   2  -3  -6   72.69    6.90
  -2  -3   6   60.19    8.70
   2  -3  -6   65.49    7.40
  -2   3   6   73.89    9.40
  -2   3   6   68.09    7.30
   2   3  -6   62.39    4.90
  -2   3   6   62.59    7.00
   2   3  -6   58.09    6.60
  -2   3   6   65.39    7.70
   2   3  -6   68.29    7.20
   2   3  -6   79.19    9.30
  -1  -3   6 2082.09   38.10
   1  -3  -6 2216.58   41.00
   1  -3  -6 2188.38   40.50
   1  -3  -6 2145.39   40.90
  -1  -3   6 2156.88   38.50
   1  -3  -6 2073.89   48.00
  -1  -3   6 2149.39   47.10
  -1  -3   6 2146.09   38.10
  -1   3   6 2118.69   42.10
  -1   3   6 2123.79   48.30
   1   3  -6 2150.28   40.00
   1   3  -6 2144.69   46.70
   1   3  -6 2101.59   40.20
  -1   3   6 2143.39   40.60
   1   3  -6 2146.49   38.40
  -1   3   6 2087.39   41.80
   0  -3  -6 1110.99   26.60
   0  -3   6 1023.40   22.90
   0  -3  -6 1068.19   22.70
   0  -3  -6 1075.39   26.50
   0  -3   6 1044.20   22.80
   0  -3   6 1104.79   31.50
   0  -3  -6 1037.50   31.50
   0  -3   6 1044.90   26.60
   0   3   6 1040.30   26.90
   0   3  -6 1051.19   24.40
   0   3   6 1037.00   27.20
   0   3  -6 1022.20   24.40
   0   3   6 1083.19   32.10
   0   3   6 1085.09   23.00
   0   3  -6 1046.80   30.80
   0   3  -6 1091.99   26.60
   1  -3   6  356.86   12.40
   1  -3   6  372.56   12.60
  -1  -3  -6  354.76   17.80
   1  -3   6  358.76   18.30
   1  -3   6  336.57   16.00
  -1  -3  -6  365.26   10.00
  -1  -3  -6  369.46   15.50
  -1  -3  -6  401.36   15.90
  -1   3  -6  361.86   18.00
  -1   3  -6  364.36   13.70
   1   3   6  360.46   10.10
   1   3   6  369.86   18.90
  -1   3  -6  365.66   14.10
   1   3   6  405.76   16.70
   2  -3   6  488.15   15.80
   2  -3   6  492.35   21.00
   2  -3   6  496.55   15.60
  -2  -3  -6  482.25   18.90
   2  -3   6  483.25   22.00
  -2  -3  -6  484.55   21.50
  -2   3  -6  475.35   17.00
  -2   3  -6  497.75   20.90
  -2   3  -6  466.95   21.30
   2   3   6  488.35   19.70
   2   3   6  487.25   22.30
  -2   3  -6  507.85   17.10
   2   3   6  467.35   19.40
   3  -3   6  280.27   17.50
  -3  -3  -6  287.27   17.20
  -3  -3  -6  280.67   15.80
   3  -3   6  272.17   12.40
   3  -3   6  239.58   12.00
   3  -3   6  251.97   17.20
  -3  -3  -6  279.47   15.50
   3   3   6  249.58   15.70
   3   3   6  271.77   15.80
   3   3   6  278.87   18.40
  -3   3  -6  272.87   17.10
  -3   3  -6  272.77   13.50
  -3   3  -6  264.27   13.90
  -3   3  -6  289.17   17.70
  -4  -3  -6   99.19   10.70
   4  -3   6  114.39    9.60
  -4  -3  -6   99.19   11.20
  -4  -3  -6  108.09   12.80
   4  -3   6  104.99   12.90
   4  -3   6  113.89    9.40
   4   3   6  111.59   12.00
  -4   3  -6  103.19   13.00
   4   3   6  101.39   11.70
   4   3   6  109.29   14.00
  -4   3  -6   97.09    9.90
  -4   3  -6  115.89   12.30
  -4   3  -6  107.29   10.60
   5  -3   6  589.64   22.00
  -5  -3  -6  567.74   25.50
   5  -3   6  605.64   29.10
  -5  -3  -6  587.04   25.50
  -5  -3  -6  550.44   27.00
   5  -3   6  581.44   21.90
  -5   3  -6  531.95   26.40
  -5   3  -6  584.04   28.10
  -5   3  -6  599.64   28.80
   5   3   6  607.04   26.90
  -5   3  -6  585.54   23.50
   5   3   6  592.24   28.00
   5   3   6  594.34   26.30
  -5   3  -6  577.64   23.90
   6  -3   6  118.99   21.70
  -6  -3  -6  150.98   15.10
   6  -3   6  150.38   12.50
  -6  -3  -6  116.39   15.30
  -6  -3  -6  143.79   14.80
  -6   3  -6  148.19   13.60
   6   3   6  131.09   14.30
   6   3   6  135.99   16.20
  -6   3  -6  150.98   16.10
   6   3   6  155.58   16.30
  -6   3  -6  128.89   13.90
  -7  -3  -6  259.27   20.00
   7  -3   6  235.88   21.20
   7  -3   6  263.87   16.80
  -7  -3  -6  218.88   20.60
  -7   3  -6  216.48   16.90
   7   3   6  222.68   18.80
  -7   3  -6  226.88   20.10
  -7   3  -6  236.88   18.50
   7   3   6  217.78   19.10
  -8  -3  -6  296.47   22.60
   8  -3   6  224.88   22.40
   8  -3   6  242.68   17.60
   8   3   6  272.87   22.10
   8   3   6  273.87   22.50
  -8   3  -6  246.28   21.90
  -8   3  -6  247.48   20.00
  -8   3  -6  250.37   18.90
   8   3   6  288.57   21.40
   9  -3   6   79.69   14.40
  -9  -3  -6   41.90   12.70
   9  -3   6   34.60   11.40
   9   3   6   70.29   20.30
  -9   3  -6   38.80   12.00
   9   3   6   50.99   12.60
  -9   3  -6   74.49   15.00
   9   3   6   59.49   12.50
  -9   3  -6   47.30   12.20
  10  -3   6   23.50   11.20
 -10  -3  -6   54.69   17.90
  10   3   6   33.10   12.70
 -10   3  -6   24.20   10.20
 -10   3  -6   40.40   11.50
  10   3   6   45.60   11.80
 -11  -4   6    0.30    7.50
 -11  -4   6   14.10    9.20
 -11   4   6    7.90    9.50
 -11   4   6    4.70    9.10
  11   4  -6   23.60   10.30
 -11   4   6   14.50    9.10
  10  -4  -6   33.80    9.00
 -10  -4   6   30.20   10.30
 -10  -4   6   62.89   13.40
 -10   4   6   48.70   13.60
 -10   4   6   45.90   11.40
  10   4  -6   31.00   10.90
  10   4  -6   42.10   12.00
  10   4  -6   32.20    9.20
 -10   4   6   59.09   13.10
 -10   4   6   32.30   10.60
   9  -4  -6  142.29   13.00
  -9  -4   6  143.79   15.70
  -9  -4   6  162.88   15.10
  -9   4   6  144.29   14.50
   9   4  -6  167.48   16.70
   9   4  -6  145.19   14.00
  -9   4   6  155.88   15.10
  -9   4   6  155.68   18.40
  -9   4   6  137.19   17.40
   9   4  -6  165.68   17.70
  -8  -4   6   55.89   11.50
  -8  -4   6   76.59   14.20
   8  -4  -6   38.90    8.40
   8   4  -6   60.19   18.60
  -8   4   6   32.90   10.50
   8   4  -6   40.50   11.60
  -8   4   6   59.99   12.60
   8   4  -6   54.59   11.20
  -8   4   6   39.70   10.10
  -8   4   6   56.29   13.70
   7  -4  -6   46.00    8.80
  -7  -4   6   33.70    9.20
  -7   4   6   46.00    9.30
   7   4  -6   31.10    8.90
   7   4  -6   25.00    8.20
   7   4  -6   54.39   12.40
   6  -4  -6  776.42   24.50
  -6  -4   6  794.42   28.50
  -6  -4   6  809.22   28.10
   6  -4  -6  724.83   30.60
  -6  -4   6  817.12   28.00
   6  -4  -6  703.93   23.40
  -6   4   6  767.82   32.60
  -6   4   6  802.32   27.40
   6   4  -6  763.92   29.00
  -6   4   6  772.82   32.20
   6   4  -6  779.92   28.00
  -6   4   6  764.22   26.40
   6   4  -6  754.12   28.40
  -6   4   6  834.72   34.60
  -5  -4   6  240.88   14.40
   5  -4  -6  224.78   16.20
  -5  -4   6  230.68   14.50
   5  -4  -6  230.98   12.40
   5  -4  -6  254.57   13.10
  -5  -4   6  266.27   16.40
   5   4  -6  241.28   15.60
  -5   4   6  232.68   18.30
  -5   4   6  248.48   17.80
  -5   4   6  230.58   14.00
  -5   4   6  214.18   17.10
  -5   4   6  232.48   14.00
   5   4  -6  228.58   15.00
   5   4  -6  244.78   15.60
  -4  -4   6  299.17   14.40
   4  -4  -6  281.37   16.80
   4  -4  -6  302.57   13.00
  -4  -4   6  303.57   16.90
  -4  -4   6  297.27   14.20
   4  -4  -6  291.77   12.70
  -4   4   6  292.77   18.90
  -4   4   6  283.37   19.10
   4   4  -6  289.37   16.90
  -4   4   6  294.87   14.50
   4   4  -6  301.27   15.60
  -4   4   6  282.47   14.20
   4   4  -6  298.87   15.90
  -4   4   6  313.77   18.00
  -3  -4   6   24.20    7.40
   3  -4  -6   32.20    7.50
  -3  -4   6   28.60    5.50
   3  -4  -6   30.20    5.40
   3  -4  -6   28.60    5.60
  -3  -4   6   30.60    6.30
   3   4  -6   27.50    5.90
   3   4  -6   32.80    8.80
  -3   4   6   33.10    6.60
   3   4  -6   24.40    6.20
  -3   4   6   24.20    6.60
  -3   4   6   19.50    7.30
  -3   4   6   18.00    6.00
  -3   4   6   26.90    6.20
   2  -4  -6  180.98    9.60
  -2  -4   6  211.58    9.50
  -2  -4   6  183.48    9.10
  -2  -4   6  202.38   14.10
   2  -4  -6  187.68   11.60
  -2   4   6  197.98   11.10
   2   4  -6  199.88   11.00
   2   4  -6  182.78    8.20
  -2   4   6  193.48   11.10
   2   4  -6  191.78   10.70
   2   4  -6  199.08   13.90
   2   4  -6  191.68    8.50
  -2   4   6  201.28   15.20
  -1  -4   6    4.60    3.80
  -1  -4   6   10.80    3.10
   1  -4  -6   14.50    4.70
   1  -4  -6   15.80    4.60
  -1  -4   6   18.40    4.20
   1  -4  -6   10.20    6.10
   1  -4  -6    8.90    3.90
  -1  -4   6   16.00    6.60
   1   4  -6    8.90    5.50
  -1   4   6   21.70    5.50
   1   4  -6   14.80    4.40
   1   4  -6   12.80    4.20
   1   4  -6    5.00    3.60
  -1   4   6   10.70    4.50
  -1   4   6    6.50    5.70
  -1   4   6    9.50    4.30
   0  -4   6  537.85   23.40
   0  -4  -6  521.35   17.40
   0  -4   6  549.15   19.60
   0  -4   6  531.65   12.80
   0  -4  -6  555.34   24.00
   0  -4  -6  548.15   15.80
   0  -4  -6  558.84   18.20
   0   4   6  526.15   15.70
   0   4   6  544.55   19.40
   0   4   6  541.85   24.20
   0   4   6  535.85   19.10
   0   4  -6  576.54   16.90
   0   4  -6  561.54   23.60
   0   4  -6  544.65   16.50
   0   4  -6  539.45   19.10
  -1  -4  -6  144.29   13.00
   1  -4   6  156.58    6.60
  -1  -4  -6  138.09   10.10
   1  -4   6  163.48   14.00
   1  -4   6  160.28   12.20
  -1  -4  -6  134.79    9.70
   1  -4   6  143.59    6.30
   1   4   6  127.09   10.70
   1   4   6  161.28   14.40
   1   4   6  136.59   10.80
  -1   4  -6  165.68   13.60
  -1   4  -6  140.59    8.90
  -1   4  -6  153.58   11.70
  -1   4  -6  139.49    8.80
   2  -4   6  304.57   10.40
  -2  -4  -6  322.87   15.80
   2  -4   6  323.07   10.50
   2  -4   6  302.07   19.10
  -2  -4  -6  313.07   18.60
   2  -4   6  316.37   18.20
  -2  -4  -6  320.77   15.90
  -2   4  -6  308.47   17.40
  -2   4  -6  304.47   18.70
   2   4   6  317.87   16.70
  -2   4  -6  303.27   13.20
   2   4   6  324.67   16.80
  -2   4  -6  305.77   13.50
   2   4   6  292.07   19.20
  -3  -4  -6  282.77   19.00
   3  -4   6  273.87   11.40
   3  -4   6  279.67   11.10
  -3  -4  -6  284.07   18.30
   3  -4   6  306.17   19.40
  -3  -4  -6  294.17   16.50
  -3   4  -6  289.37   18.50
   3   4   6  298.27   20.30
   3   4   6  282.77   17.10
  -3   4  -6  250.67   18.60
  -3   4  -6  275.87   13.70
  -3   4  -6  280.37   14.20
   3   4   6  292.87   17.10
  -4  -4  -6 1069.49   33.50
   4  -4   6 1140.09   28.40
   4  -4   6 1071.99   38.30
   4  -4   6 1046.30   26.10
  -4  -4  -6 1088.99   36.90
  -4   4  -6 1113.29   30.80
  -4   4  -6 1047.80   37.40
   4   4   6 1060.39   34.70
  -4   4  -6 1106.99   39.80
  -4   4  -6  947.31   36.60
   4   4   6 1059.39   37.70
  -4   4  -6 1060.79   29.80
   4   4   6 1133.49   36.00
  -5  -4  -6  360.36   20.80
  -5  -4  -6  337.67   20.30
   5  -4   6  388.56   24.40
   5  -4   6  366.56   18.40
  -5  -4  -6  344.07   21.40
  -5   4  -6  396.46   19.00
   5   4   6  375.96   21.80
   5   4   6  376.16   22.30
   5   4   6  373.46   23.70
   6  -4   6   75.89   16.30
   6  -4   6   55.39    9.70
  -6  -4  -6   42.50   11.00
  -6   4  -6   47.90   10.30
   6   4   6   61.39   12.40
   6   4   6   32.30   10.60
  -6   4  -6   73.49   15.20
  -6   4  -6   53.99   10.20
   6   4   6   50.19   11.70
  -7  -4  -6  107.99   16.30
   7  -4   6  104.79   10.80
   7  -4   6  116.89   21.10
  -7   4  -6  106.79   12.60
   7   4   6  124.89   18.10
   7   4   6   85.79   13.40
  -7   4  -6  105.89   13.10
   7   4   6  118.39   15.80
  -7   4  -6  110.99   18.70
   8  -4   6   -0.60    6.00
   8  -4   6   17.70   11.00
  -8  -4  -6   17.10    8.50
  -8   4  -6    7.60    7.10
   8   4   6    2.40    7.10
   8   4   6   -3.70    7.00
  -8   4  -6   21.00    7.80
   8   4   6   15.10    8.10
  -8   4  -6   -1.70    7.70
   9  -4   6   10.60   15.10
  -9  -4  -6   16.50    9.50
   9  -4   6    9.00   10.80
   9   4   6   18.30    7.20
  -9   4  -6   16.90   10.00
  -9   4  -6   36.70   13.00
  -9   4  -6   17.30    8.90
 -10  -5   6   18.80    7.10
  10  -5  -6   12.70    8.00
 -10   5   6   15.50    7.90
 -10   5   6    9.50    7.20
  10   5  -6   12.90    8.50
 -10   5   6   25.20   11.20
 -10   5   6    7.80    8.60
  10   5  -6   12.50    6.50
  -9  -5   6    9.60    5.50
  -9  -5   6   -1.30    6.70
   9  -5  -6   14.50    5.80
  -9   5   6    9.40    6.20
  -9   5   6    9.40    9.70
   9   5  -6    7.20    6.50
  -9   5   6    9.60    7.00
   9   5  -6    5.00    6.30
   9   5  -6   16.60    8.10
  -8  -5   6   39.90    8.70
  -8  -5   6   18.00    7.50
   8  -5  -6   23.10    6.50
  -8   5   6   41.80   10.10
  -8   5   6   27.20   12.60
  -8   5   6   22.90    7.90
  -8   5   6   29.00   10.40
   8   5  -6   42.70   10.10
   8   5  -6   21.40    8.20
   8   5  -6   13.30    8.20
  -7  -5   6  365.96   19.80
   7  -5  -6  362.76   16.00
  -7  -5   6  354.46   19.30
  -7   5   6  370.26   24.60
   7   5  -6  358.86   19.70
  -7   5   6  410.26   20.30
  -7   5   6  400.66   20.20
   7   5  -6  419.86   29.30
  -7   5   6  358.26   25.60
   7   5  -6  389.46   22.50
  -6  -5   6  236.08   16.30
  -6  -5   6  202.58   13.90
   6  -5  -6  240.08   11.90
   6   5  -6  232.48   16.50
  -6   5   6  208.38   14.10
   6   5  -6  204.38   15.90
  -6   5   6  226.28   14.40
  -6   5   6  244.98   21.70
  -6   5   6  196.58   19.30
   6   5  -6  203.08   15.40
   5  -5  -6  409.06   14.40
  -5  -5   6  410.66   17.70
  -5  -5   6  388.76   20.20
   5  -5  -6  386.66   16.00
   5  -5  -6  408.26   22.80
  -5   5   6  399.06   18.10
  -5   5   6  386.06   17.60
  -5   5   6  423.86   23.30
   5   5  -6  364.06   19.90
   5   5  -6  408.86   19.90
  -5   5   6  412.86   25.40
   5   5  -6  426.06   20.40
   4  -5  -6  189.88    9.20
  -4  -5   6  187.48   14.80
  -4  -5   6  217.58   12.10
   4  -5  -6  221.88    9.60
   4  -5  -6  194.98   15.50
  -4  -5   6  203.08   11.40
   4   5  -6  209.78   15.80
  -4   5   6  204.48   17.80
   4   5  -6  201.38   13.80
  -4   5   6  214.98   16.10
   4   5  -6  183.98   13.30
  -4   5   6  177.28   17.00
  -4   5   6  201.18   12.30
  -4   5   6  216.68   12.70
  -3  -5   6  171.08    9.00
  -3  -5   6  154.28   13.50
  -3  -5   6  171.48    9.10
   3  -5  -6  167.88   13.60
   3  -5  -6  172.18    8.30
   3  -5  -6  172.38    8.30
  -3   5   6  150.78   15.10
  -3   5   6  155.78   10.80
  -3   5   6  189.78   16.80
   3   5  -6  176.18   11.70
   3   5  -6  177.28   11.80
   3   5  -6  171.88   14.50
  -3   5   6  170.38   13.80
  -3   5   6  176.18   11.20
   2  -5  -6   90.69    6.40
   2  -5  -6   84.89    9.20
   2  -5  -6  101.29    7.70
  -2  -5   6   91.59    5.30
  -2  -5   6   89.39    5.20
  -2  -5   6   99.69   11.90
   2   5  -6   89.59    8.20
  -2   5   6  107.29   10.40
  -2   5   6   84.19    8.50
   2   5  -6   96.69   13.20
  -2   5   6   80.69   12.90
   2   5  -6   77.29    6.90
  -2   5   6   78.59    8.00
   2   5  -6   80.99    7.00
   2   5  -6   93.69    8.30
   1  -5  -6  170.88   14.90
  -1  -5   6  179.48   14.80
   1  -5  -6  187.18   11.70
   1  -5  -6  185.78    9.30
  -1   5   6  185.98   11.30
   1   5  -6  173.38    9.90
  -1   5   6  186.48   16.30
   1   5  -6  175.98   11.10
  -1   5   6  164.88   11.20
   1   5  -6  176.88   14.50
  -1   5   6  182.18   11.50
   0  -5   6   16.20    7.70
   0  -5  -6   14.10    6.70
   0  -5  -6   11.70    4.20
   0  -5   6    7.70    5.10
   0  -5  -6   14.50    5.00
   0   5  -6    8.30    4.10
   0   5  -6   10.30    5.00
   0   5   6    8.00    5.20
   0   5   6   10.90    4.40
   0   5   6    7.70    6.00
   0   5   6   11.20    4.30
   0   5  -6   12.20    6.90
   0   5   6    8.60    4.90
   0   5  -6   10.90    4.10
  -1  -5  -6  195.38   11.50
  -1  -5  -6  194.98   11.20
   1  -5   6  198.88   14.50
   1  -5   6  179.38   16.10
  -1  -5  -6  188.08   15.60
   1   5   6  192.28   12.90
  -1   5  -6  216.58   21.50
   1   5   6  201.08   16.70
  -1   5  -6  188.08    9.90
  -1   5  -6  177.98   13.30
   1   5   6  197.98   13.40
  -2  -5  -6   32.20    7.10
  -2  -5  -6   39.10    8.40
  -2  -5  -6   40.00   11.20
   2  -5   6   28.50    8.60
   2   5   6   21.60    7.60
   2   5   6   32.50    7.90
  -2   5  -6   37.90   10.00
  -2   5  -6   44.70   11.20
  -2   5  -6   44.90    7.10
   2   5   6   36.90   10.60
  -2   5  -6   27.20    8.30
  -3  -5  -6  479.75   24.90
  -3  -5  -6  515.35   21.40
   3  -5   6  500.95   25.60
   3   5   6  502.75   23.00
   3   5   6  463.15   22.10
  -3   5  -6  522.75   25.60
  -3   5  -6  510.15   18.30
   3   5   6  505.85   26.80
  -3   5  -6  434.56   24.80
  -4  -5  -6   42.50    9.20
  -4  -5  -6   19.40    8.20
   4  -5   6   43.90   11.60
   4   5   6   38.90   10.80
   4   5   6   25.70   10.90
  -4   5  -6   45.90   10.80
  -4   5  -6   36.00    8.30
  -4   5  -6   26.00    9.20
  -4   5  -6   38.20    7.50
   5  -5   6   95.79   16.20
  -5  -5  -6  104.79   15.40
   5  -5   6  102.69    7.00
   5   5   6  116.29   14.20
   5   5   6   91.69   14.00
  -5   5  -6  111.49   17.20
  -5   5  -6  102.29   10.10
   5   5   6  111.19   18.00
  -5   5  -6   92.79   10.90
  -6  -5  -6   37.40   10.20
   6  -5   6   37.40   11.00
   6  -5   6   57.99    8.80
  -6   5  -6   58.39   10.70
   6   5   6   38.90    9.80
  -6   5  -6   52.89   14.10
   6   5   6   33.20   11.20
   6   5   6   41.30   10.90
  -6   5  -6   29.90    8.40
  -7  -5  -6    5.60    6.60
   7  -5   6   22.00   10.40
  -7   5  -6    8.10    6.70
  -7   5  -6   12.80    7.10
   7   5   6    7.10    8.50
  -7   5  -6   18.70   10.40
   7   5   6   17.60    8.80
   7   5   6   17.00    8.60
   8  -5   6    6.10    7.50
   8  -5   6   10.70    6.80
  -8  -5  -6   12.60    9.10
  -8   5  -6   16.90    7.70
  -8   5  -6   33.50   10.60
   8   5   6   22.50   10.80
   8   5   6   39.70   11.40
  -8   5  -6    5.20    7.00
  -9  -6   6   12.10    6.50
  -9   6   6    4.60    6.70
   9   6  -6   22.90   13.90
  -9   6   6    6.70    7.20
  -9   6   6    9.00   11.80
  -9   6   6    2.80    7.80
  -8  -6   6   10.60    6.90
  -8  -6   6   23.40    7.90
  -8   6   6   17.10    7.10
   8   6  -6    7.20    7.30
  -8   6   6    9.40    8.80
   8   6  -6   16.60    8.70
  -8   6   6   14.70    7.00
   8   6  -6    7.10    5.60
  -8   6   6   14.60   11.10
  -7  -6   6   60.49   11.70
  -7  -6   6   51.29   10.00
  -7   6   6   55.09   12.70
  -7   6   6   51.19   10.10
   7   6  -6   39.80    9.90
   7   6  -6   44.20    9.80
   7   6  -6   43.60   12.30
  -7   6   6   56.79   15.80
  -7   6   6   43.80    9.80
  -6  -6   6  252.97   14.50
  -6  -6   6  234.78   16.30
  -6   6   6  213.48   14.20
   6   6  -6  236.68   17.00
  -6   6   6  248.98   20.10
  -6   6   6  198.78   20.40
  -6   6   6  212.88   13.90
   6   6  -6  230.88   16.70
   6   6  -6  209.18   16.10
  -5  -6   6   33.10    8.70
  -5  -6   6   39.10    7.30
  -5   6   6   23.10   10.00
   5   6  -6   28.90    7.80
   5   6  -6   25.00   10.20
  -5   6   6   41.20    7.90
  -5   6   6   28.00   11.10
   5   6  -6   24.50    7.80
  -5   6   6   32.20    7.50
  -4  -6   6    7.70    3.70
  -4  -6   6   14.40    7.40
   4   6  -6    4.90    7.50
  -4   6   6   13.40    7.10
  -4   6   6   10.90    5.10
   4   6  -6   10.60    5.70
  -4   6   6    2.30    4.20
   4   6  -6    7.90    5.60
  -4   6   6    2.60    6.80
  -3  -6   6   98.39   11.90
  -3   6   6  129.79   10.00
  -3   6   6  109.49   14.70
  -3   6   6  124.79    9.80
   3   6  -6  100.69    9.90
   3   6  -6  115.59   10.00
   3   6  -6  101.59    7.10
   3   6  -6  121.49    7.00
  -3   6   6   93.69   11.30
   3   6  -6  115.39   13.50
  -2  -6   6   32.20    9.40
  -2   6   6   45.80    8.80
   2   6  -6   50.49    6.70
   2   6  -6   47.90    7.70
  -2   6   6   26.00    9.90
  -2   6   6   47.30   12.60
  -2   6   6   32.70    8.50
   2   6  -6   42.70    7.30
  -1  -6   6  171.88   15.60
   1   6  -6  175.38   12.40
  -1   6   6  184.78   11.90
   1   6  -6  174.38   15.40
   1   6  -6  161.38    9.40
   1   6  -6  167.08   11.40
  -1   6   6  170.18   12.10
  -1   6   6  169.08   17.00
  -1   6   6  155.78   11.20
   1   6  -6  176.98    9.90
   0  -6  -6    1.40    3.10
   0  -6   6    4.30    6.70
   0   6  -6   -1.10    5.30
   0   6  -6   16.70    5.90
   0   6   6   -2.00    4.10
   0   6   6    2.60    7.40
   0   6   6    6.10    4.20
   0   6  -6    1.80    3.40
   0   6   6   -6.30    4.40
   0   6  -6    2.40    3.30
   0   6   6    2.90    3.50
  -1  -6  -6   21.10    5.60
  -1  -6  -6    5.50    5.60
   1   6   6   26.80    8.00
  -1   6  -6   15.20    4.30
  -1   6  -6   19.80    4.70
  -1   6  -6   24.90    7.10
   1   6   6   20.00    6.80
   1   6   6   31.10   10.30
  -2  -6  -6  211.08   18.00
   2  -6   6  227.28   17.80
  -2  -6  -6  230.78   12.90
  -2   6  -6  230.78   10.30
   2   6   6  220.08   19.40
   2   6   6  260.17   16.30
   2   6   6  236.88   15.40
  -2   6  -6  225.48   10.60
  -2   6  -6  230.68   16.50
  -3  -6  -6   70.49   13.90
   3  -6   6   46.40   10.80
  -3   6  -6   82.39   16.60
   3   6   6   47.90   12.90
  -3   6  -6   58.89    6.80
   3   6   6   55.39   10.10
  -3   6  -6   53.79    8.20
   3   6   6   55.19   10.90
  -3   6  -6   50.09   12.20
  -4  -6  -6   31.40    8.80
   4  -6   6   23.80   10.20
  -4   6  -6   17.00    5.80
   4   6   6   22.10    8.90
  -4   6  -6   22.50    9.50
   4   6   6   24.80    7.70
   4   6   6   32.30   15.00
  -4   6  -6   29.10    7.00
   5  -6   6   73.49   15.90
  -5  -6  -6   59.29   10.50
   5   6   6   52.19   11.50
  -5   6  -6   52.69    9.00
   5   6   6   45.70   11.00
   5   6   6   54.99   14.20
  -5   6  -6   65.59   10.10
  -5   6  -6   46.90   13.90
  -6  -6  -6    6.60    7.20
   6  -6   6   33.40   11.30
   6   6   6   18.00    8.20
   6   6   6   18.60    9.60
  -6   6  -6   15.50    7.00
   6   6   6   12.20    8.40
  -6   6  -6    6.20    5.60
  -6   6  -6   31.60   12.40
  -7  -6  -6    2.20    9.60
   7  -6   6   27.70   12.20
  -7   6  -6    6.60    9.90
  -7   6  -6   11.50    6.50
  -7   6  -6    9.90    5.50
   7   6   6   14.10    9.30
  -8  -7   6   29.70    8.00
  -8   7   6    0.30    8.80
  -8   7   6    0.50    8.80
  -8   7   6   17.50    7.60
   8   7  -6   18.40    8.90
  -8   7   6    7.80    6.60
  -7  -7   6   52.49   10.90
   7   7  -6   64.89   12.10
  -7   7   6   88.59   18.70
  -7   7   6   52.39   15.30
  -7   7   6   55.09   10.00
   7   7  -6   61.59   12.60
   7   7  -6   44.50   10.90
  -7   7   6   56.89    9.50
  -6  -7   6   13.20    6.00
  -6  -7   6   12.00    5.00
  -6   7   6   11.10    9.20
   6   7  -6    9.70    7.90
  -6   7   6   12.40    5.80
  -6   7   6   24.40    9.60
   6   7  -6    6.60    5.40
  -6   7   6    8.70    5.30
   6   7  -6   -1.40    8.50
  -5  -7   6   11.30    6.60
   5   7  -6  -13.70    6.90
   5   7  -6   12.70    7.10
  -5   7   6    0.10    5.60
  -5   7   6    5.10    8.10
  -5   7   6    4.10    5.00
   5   7  -6   13.70    6.90
  -5   7   6    2.50    4.20
  -4  -7   6   70.99   13.00
   4   7  -6   73.99   11.00
  -4   7   6   80.49   17.40
  -4   7   6   61.59    7.80
   4   7  -6   78.09   14.30
   4   7  -6   82.69   12.20
  -4   7   6   69.69    9.30
  -3  -7   6   15.60    7.30
  -3   7   6    6.80    7.50
  -3   7   6    5.30    3.50
  -3   7   6   10.80    5.20
   3   7  -6   17.80    7.80
   3   7  -6    4.50    4.90
   3   7  -6    8.60    4.70
  -3   7   6    2.60    6.30
  -3   7   6    5.50    4.50
   3   7  -6    2.80    3.90
   3   7  -6   13.00    3.50
  -2  -7   6  113.69   13.70
  -2   7   6  128.39    9.80
   2   7  -6  111.39    9.70
  -2   7   6  106.39   11.70
   2   7  -6  144.79    9.80
  -2   7   6  114.49    9.40
  -2   7   6  107.89   10.80
   2   7  -6  108.79    8.60
   2   7  -6  128.99   13.40
   2   7  -6  107.89    8.70
  -2   7   6  111.49   18.60
  -1  -7   6   62.99   15.60
  -1   7   6   72.99    8.50
   1   7  -6   61.89   10.50
  -1   7   6   72.19   10.10
   1   7  -6   77.29    8.40
  -1   7   6   75.09   11.40
  -1   7   6   66.79    9.70
   1   7  -6   53.99    6.20
  -1   7   6   62.19   13.30
   1   7  -6   58.59    6.30
   0   7   6  168.08   12.20
   0   7   6  179.98   18.90
   0   7   6  163.98   12.30
   0   7  -6  171.08   14.70
   0   7  -6  193.18   13.70
   0   7   6  187.48   11.20
   0   7   6  174.98   11.00
  -1   7  -6  187.58   13.80
   1   7   6  157.78   12.80
   1   7   6  175.28   18.60
  -1   7  -6  152.28   14.80
   1   7   6  137.69   12.30
  -2  -7  -6  197.28   10.30
   2   7   6  196.88   15.10
   2   7   6  198.48   14.80
   2   7   6  186.58   19.90
  -2   7  -6  210.68   20.20
  -3  -7  -6   94.29    9.20
   3   7   6  108.29   12.50
   3   7   6   81.49   17.10
   3   7   6   83.99   12.80
  -3   7  -6   98.29   17.80
   4  -7   6   88.59   16.40
  -4  -7  -6  100.59   11.10
   4   7   6  126.69   13.80
  -4   7  -6  106.69    9.20
   4   7   6  133.49   20.40
  -4   7  -6  101.59   19.00
  -4   7  -6   99.79    8.20
   4   7   6  128.89   14.70
  -5  -7  -6   15.20    8.20
   5  -7   6    2.20    7.50
   5   7   6   12.10    8.60
   5   7   6   -2.50    8.70
  -5   7  -6    2.30    4.50
   5   7   6    8.80   13.70
  -5   7  -6   10.60    5.20
   6  -7   6    2.00    7.10
  -6   7  -6   10.90    9.50
  -6   7  -6    4.70    5.40
   6   7   6    5.20    6.60
   6   7   6    4.40    7.90
  -6  -8   6   78.59   12.50
  -6   8   6   52.49   15.60
  -6   8   6   47.80   14.30
   6   8  -6   89.09   14.60
  -5  -8   6   51.29   11.00
  -5   8   6   47.50   15.60
  -5   8   6   40.10   12.40
  -5   8   6   50.89    8.00
  -5   8   6   48.10    7.40
   5   8  -6   78.99   12.90
   5   8  -6   57.09   10.70
   4   8  -6   15.80    8.50
  -4   8   6   18.50    5.60
  -4   8   6   36.90   10.20
   4   8  -6   20.40    7.20
  -4   8   6   10.10    9.10
  -4   8   6   34.00    6.40
   3   8  -6   43.60    8.10
   3   8  -6   63.49    7.90
  -3   8   6   51.69   13.00
   3   8  -6   70.39    9.90
  -3   8   6   64.89    7.30
  -3   8   6   72.69   15.60
  -2   8   6   20.80    5.10
  -2   8   6    7.40    8.60
   2   8  -6   23.30    5.10
  -2   8   6   10.40    4.30
   2   8  -6   17.10    5.00
  -2   8   6   16.20    7.10
   2   8  -6   13.20    5.60
  -1   8   6   46.00   12.00
  -1   8   6   62.39    7.80
  -1   8   6   53.99    8.70
  -1   8   6   57.59    8.50
   0   8   6    5.80    4.50
   0   8   6    9.00    5.50
   0   8   6   21.10   10.80
   0   8  -6   15.70    8.30
   0   8  -6    6.90    5.70
   1   8   6   60.39   16.10
  -1   8  -6   87.09   17.60
   1   8   6   85.29   11.70
  -1   8  -6   64.79   13.10
   1   8   6  100.19   13.80
   2   8   6   82.69   13.00
  -2   8  -6   84.89   15.80
   2   8   6   80.69   18.60
   2   8   6   84.09   10.40
  -2   8  -6   58.49   13.00
   3   8   6   18.20   12.70
  -3   8  -6    4.80    6.60
  -3   8  -6  -11.40   11.40
   3   8   6    1.90    5.60
   3   8   6   16.90    8.20
   4   8   6   39.40   10.40
  -4   8  -6   40.10   14.80
   4   8   6   36.90   10.10
   4   8   6   25.00   13.40
 -12   0   7   -0.60    8.90
  12   0  -7   13.30    8.10
 -12   0   7    6.80    9.30
 -11   0   7  108.19   19.20
  11   0  -7   74.99   13.60
 -11   0   7   51.19   14.60
  10   0  -7   11.20    8.00
 -10   0   7    2.00    5.80
  10   0  -7    0.60    5.90
 -10   0   7   -4.30    7.40
  -9   0   7   48.70    9.40
   9   0  -7   61.49   12.50
   9   0  -7   48.20   11.90
  -9   0   7   37.30   11.10
  -9   0   7   33.50    8.30
   8   0  -7   22.90    8.90
  -8   0   7   23.80    8.30
   8   0  -7   24.70    7.50
   8   0  -7   31.50    9.00
  -8   0   7   25.60    8.40
  -8   0   7   22.00    8.30
  -8   0   7   30.80    7.30
   7   0  -7  145.69   13.90
  -7   0   7  136.09   14.20
  -7   0   7  130.49   13.20
  -7   0   7  128.89   13.20
  -7   0   7  135.69   11.20
  -7   0   7  139.49   11.10
   7   0  -7  138.99   13.20
   7   0  -7  133.29   13.40
  -6   0   7 1645.74   43.50
   6   0  -7 1684.43   42.50
  -6   0   7 1694.53   38.10
   6   0  -7 1668.63   43.40
  -6   0   7 1585.94   41.50
  -6   0   7 1616.74   36.90
   6   0  -7 1747.23   43.80
  -6   0   7 1687.83   42.10
   5   0  -7  835.12   26.60
  -5   0   7  829.82   27.70
  -5   0   7  814.22   26.50
  -5   0   7  848.12   23.70
  -5   0   7  849.61   23.20
   5   0  -7  864.31   27.50
   5   0  -7  833.32   27.50
  -4   0   7   67.09    8.90
  -4   0   7   61.09    9.80
   4   0  -7   54.89    7.60
  -4   0   7   60.09    6.50
   4   0  -7   72.89    8.60
  -4   0   7   74.79    7.10
   4   0  -7   71.09    8.80
  -4   0   7   74.39    9.70
  -3   0   7 6686.03  105.89
   3   0  -7 6747.22  104.69
   3   0  -7 6874.61  100.79
  -3   0   7 6780.82  104.89
   3   0  -7 6809.02  104.09
   3   0  -7 6773.32  106.19
  -3   0   7 6831.02  104.89
  -3   0   7 6823.72  100.29
  -2   0   7  108.19    8.50
   2   0  -7  115.09    9.10
   2   0  -7  104.19    9.20
  -2   0   7  122.19    9.30
  -2   0   7  101.29    9.90
   2   0  -7   99.59    7.90
   2   0  -7  113.79    9.80
  -2   0   7  125.09    9.40
   1   0  -7  884.11   23.80
  -1   0   7  827.82   23.20
   1   0  -7  860.91   23.90
  -1   0   7  864.51   23.80
   1   0  -7  859.61   23.10
  -1   0   7  865.71   24.10
  -1   0   7  864.61   23.40
   1   0  -7  869.11   23.60
   0   0   7 1689.63   35.70
   0   0  -7 1708.93   37.00
   0   0   7 1639.74   35.80
   0   0  -7 1634.14   36.10
   0   0  -7 1728.73   36.00
   0   0   7 1592.04   36.40
  -1   0  -7   29.10    6.50
   1   0   7   22.30    5.70
  -1   0  -7   34.60    6.50
   1   0   7   23.50    5.50
   1   0   7   34.10    7.50
   1   0   7   34.60    6.60
  -1   0  -7   23.00    5.20
  -1   0  -7   37.10    9.60
   2   0   7   26.70    6.80
   2   0   7   23.70    6.20
  -2   0  -7   19.20    6.40
   2   0   7    8.90    5.50
   2   0   7   11.20    4.90
  -2   0  -7   18.80    5.50
  -2   0  -7   21.60    7.20
  -2   0  -7   23.50   10.00
  -3   0  -7   22.90    6.50
  -3   0  -7   24.60    8.60
   3   0   7   29.90    7.20
   3   0   7   24.10    7.30
   3   0   7    9.80    6.50
   3   0   7   19.80    5.40
  -4   0  -7   98.99   13.80
   4   0   7   59.79   11.00
  -4   0  -7   94.49   13.30
  -4   0  -7   63.89    8.20
   4   0   7   75.49   12.10
  -4   0  -7   39.90    8.60
   4   0   7   70.89   10.20
  -5   0  -7    4.00    4.00
   5   0   7    6.80    6.80
  -5   0  -7    1.50    4.40
   5   0   7    1.90    4.60
  -5   0  -7    7.20    7.80
  -5   0  -7    0.50    5.50
  -5   0  -7    4.20    5.40
   5   0   7   -1.20    4.70
   6   0   7   19.40    8.60
  -6   0  -7    8.00    9.50
  -6   0  -7    8.30    6.30
   6   0   7   -0.90    5.90
  -6   0  -7   16.20    6.00
  -6   0  -7   14.70    7.20
  -6   0  -7   20.10    7.90
   6   0   7   12.60    9.10
  -7   0  -7    0.40    5.60
  -7   0  -7    9.50    6.70
   7   0   7    8.60    6.50
   7   0   7    2.40    5.60
  -7   0  -7    3.90    6.20
   7   0   7   -6.30    5.90
  -7   0  -7    1.00    4.30
  -8   0  -7   51.89   12.60
   8   0   7   57.89   12.40
  -8   0  -7   66.89   11.30
   8   0   7   67.69   15.90
  -8   0  -7   50.29   11.80
  -8   0  -7   48.90   11.10
   9   0   7    3.70    7.10
  -9   0  -7   18.50    8.10
  -9   0  -7   13.40    8.10
  -9   0  -7   16.70    7.20
   9   0   7   27.50   11.80
 -10   0  -7   70.89   13.00
  10   0   7   58.49   13.60
  10   0   7   76.79   15.40
 -10   0  -7   55.09   13.60
  12  -1  -7   28.70   10.00
 -12  -1   7   -7.70    9.10
 -12   1   7   14.50   11.40
  12   1  -7   19.00   10.30
 -11  -1   7   15.50   10.60
  11  -1  -7   15.20    7.80
 -11  -1   7   41.50    9.50
 -11  -1   7   29.10   12.20
 -11   1   7    5.70    5.90
  11   1  -7    2.80    6.10
 -11   1   7   -3.40    6.50
 -10  -1   7  155.08   16.50
 -10  -1   7  139.09   12.50
  10  -1  -7  153.08   16.20
 -10  -1   7  140.29   17.60
  10   1  -7  150.88   16.80
 -10   1   7  187.08   15.60
 -10   1   7  167.28   16.70
  10   1  -7  160.38   17.50
 -10   1   7  149.79   18.60
   9  -1  -7  222.38   17.90
  -9  -1   7  229.38   14.30
  -9  -1   7  225.18   18.40
  -9  -1   7  251.67   20.40
   9  -1  -7  241.78   18.40
  -9   1   7  250.17   20.70
   9   1  -7  213.78   17.80
   9   1  -7  244.68   19.00
   9   1  -7  246.18   19.80
  -9   1   7  210.78   17.50
   8  -1  -7  246.68   18.10
  -8  -1   7  287.07   20.40
  -8  -1   7  331.37   20.30
  -8  -1   7  268.07   14.20
  -8  -1   7  321.17   24.10
  -8  -1   7  301.87   14.90
   8  -1  -7  269.07   19.50
   8  -1  -7  253.67   17.80
  -8   1   7  294.17   18.30
   8   1  -7  243.98   18.00
  -8   1   7  304.17   19.80
   8   1  -7  306.47   19.50
  -8   1   7  297.17   17.90
   8   1  -7  284.17   19.70
  -8   1   7  300.47   19.40
  -8   1   7  279.97   20.40
  -7  -1   7  130.89    9.40
  -7  -1   7  113.99    8.80
  -7  -1   7  135.49   13.00
  -7  -1   7  131.29   13.30
   7  -1  -7  112.19   12.50
  -7  -1   7  120.39   13.90
   7  -1  -7  132.39   13.00
   7  -1  -7  120.09   12.60
  -7   1   7  113.89   12.50
   7   1  -7  111.99   12.80
   7   1  -7  132.09   14.00
  -7   1   7  139.09   14.60
  -7   1   7  125.39   11.70
   7   1  -7  127.79   12.80
  -7   1   7  111.59   12.00
  -7   1   7  133.19   12.20
  -6  -1   7   44.60    5.60
  -6  -1   7   38.10    9.00
  -6  -1   7   39.10    8.20
  -6  -1   7   50.29    6.80
   6  -1  -7   59.99   10.10
   6  -1  -7   49.10    9.50
   6  -1  -7   47.80    8.50
  -6  -1   7   60.79   10.90
  -6   1   7   57.49    9.20
  -6   1   7   55.49   10.20
  -6   1   7   40.00    8.10
   6   1  -7   60.49   11.00
   6   1  -7   46.10    9.40
  -6   1   7   73.89   12.80
  -6   1   7   46.70    8.80
   6   1  -7   50.69   11.00
  -5  -1   7  223.38    9.50
   5  -1  -7  247.68   15.00
  -5  -1   7  278.77   19.70
   5  -1  -7  218.98   13.80
   5  -1  -7  204.38   13.00
  -5  -1   7  240.28   15.30
  -5  -1   7  210.28   13.70
  -5  -1   7  239.78    9.90
   5   1  -7  237.08   14.20
  -5   1   7  225.68   15.90
   5   1  -7  234.88   14.50
  -5   1   7  222.68   13.80
   5   1  -7  212.28   14.20
  -5   1   7  213.28   13.00
  -5   1   7  234.78   15.30
  -4  -1   7  211.08    8.70
   4  -1  -7  203.18   15.90
   4  -1  -7  207.58   12.70
   4  -1  -7  187.78   12.70
  -4  -1   7  209.78   12.70
  -4  -1   7  223.68   13.00
  -4  -1   7  207.68    8.60
  -4  -1   7  215.78   13.90
  -4   1   7  210.48   13.80
  -4   1   7  208.98   12.70
  -4   1   7  224.38   13.00
   4   1  -7  198.68   13.10
   4   1  -7  207.78   13.10
  -4   1   7  196.98   12.20
  -3  -1   7 2664.73   43.60
  -3  -1   7 2620.24   57.99
   3  -1  -7 2695.63   52.19
  -3  -1   7 2656.43   50.99
   3  -1  -7 2643.04   51.39
  -3  -1   7 2653.53   51.19
   3  -1  -7 2758.22   51.89
  -3   1   7 2722.73   51.49
  -3   1   7 2691.73   52.49
   3   1  -7 2653.53   52.79
   3   1  -7 2738.03   52.19
   3   1  -7 2777.42   51.69
   3   1  -7 2785.92   44.20
  -3   1   7 2823.32   52.39
  -3   1   7 2715.03   51.79
  -2  -1   7 4300.37   71.89
  -2  -1   7 4368.76   67.39
  -2  -1   7 4398.76   75.49
  -2  -1   7 4517.35   72.99
   2  -1  -7 4419.96   74.49
   2  -1  -7 4533.15   73.49
   2  -1  -7 4469.95   73.29
   2  -1  -7 4508.45   73.59
   2   1  -7 4445.16   73.69
   2   1  -7 4352.06   66.89
  -2   1   7 4428.26   73.29
  -2   1   7 4402.26   74.29
  -2   1   7 4509.55   73.89
  -2   1   7 4562.84   73.59
   2   1  -7 4397.16   72.99
  -1  -1   7  476.55   16.70
  -1  -1   7  456.05   16.50
   1  -1  -7  468.75   17.10
   1  -1  -7  489.15   18.20
   1  -1  -7  494.05   17.40
   1  -1  -7  463.05   16.40
  -1  -1   7  457.85   15.80
  -1  -1   7  448.16   18.00
  -1   1   7  457.85   17.10
   1   1  -7  439.26   18.00
  -1   1   7  490.95   17.10
   1   1  -7  485.05   16.90
  -1   1   7  460.55   17.30
  -1   1   7  485.35   18.60
   1   1  -7  491.15   17.30
   1   1  -7  465.85   15.60
   0  -1   7  653.63   20.00
   0  -1   7  679.33   21.90
   0  -1   7  632.24   19.80
   0  -1  -7  622.64   20.40
   0  -1   7  626.54   20.20
   0  -1  -7  642.94   20.70
   0  -1  -7  654.73   19.00
   0   1   7  621.04   20.50
   0   1  -7  633.24   19.90
   0   1   7  646.44   22.30
   0   1  -7  648.04   20.30
   0   1   7  632.14   20.40
   0   1  -7  689.33   22.40
   0   1   7  624.34   18.60
   0   1  -7  646.74   20.50
   1  -1   7  119.09   10.00
  -1  -1  -7  102.49    9.40
   1  -1   7  110.59   10.40
  -1  -1  -7  119.89   10.80
  -1  -1  -7  124.49    9.70
  -1  -1  -7  116.09    8.40
   1  -1   7  103.59    8.80
  -1   1  -7  109.79    9.20
   1   1   7  123.19   11.50
   1   1   7  142.29   10.50
   1   1   7  125.29    8.30
  -1   1  -7  135.29   11.30
  -1   1  -7  105.79    9.90
   1   1   7  123.29    9.80
  -1   1  -7  136.39    9.90
   2  -1   7   33.90    7.40
   2  -1   7   37.10    7.00
  -2  -1  -7   39.60    9.00
  -2  -1  -7   46.30    8.60
   2  -1   7   39.20    7.80
   2  -1   7   35.40    8.20
  -2  -1  -7   42.00    6.60
  -2  -1  -7   24.20    5.70
   2   1   7   30.20    7.00
   2   1   7   35.60    6.90
  -2   1  -7   27.20    7.10
   2   1   7   48.40    8.50
   2   1   7   50.69    7.20
  -2   1  -7   40.30    8.00
  -2   1  -7   49.10    8.40
   3  -1   7  588.44   21.70
  -3  -1  -7  569.04   18.00
   3  -1   7  598.44   22.60
   3  -1   7  566.64   21.30
  -3  -1  -7  574.44   24.40
  -3  -1  -7  592.34   23.10
   3  -1   7  591.64   24.50
  -3  -1  -7  608.44   23.00
   3   1   7  565.54   24.30
   3   1   7  612.04   18.70
  -3   1  -7  578.14   22.10
   3   1   7  559.34   22.40
   3   1   7  590.94   23.00
  -3   1  -7  577.14   22.10
  -3   1  -7  570.64   21.60
  -3   1  -7  582.24   24.40
  -4  -1  -7   80.59    7.90
   4  -1   7   95.29   14.40
  -4  -1  -7   96.09   12.70
   4  -1   7   85.79   10.10
  -4  -1  -7   90.49   14.80
   4  -1   7   86.09   11.90
  -4  -1  -7   89.49    8.10
  -4   1  -7   95.79   10.40
  -4   1  -7   75.59    9.50
   4   1   7   77.39   17.30
  -4   1  -7   97.79   14.50
   4   1   7  140.99   20.40
  -4   1  -7   97.19   11.30
   4   1   7   68.89   11.60
   5  -1   7  148.59   15.40
  -5  -1  -7  162.98   11.20
  -5  -1  -7  158.48   18.60
  -5  -1  -7  174.98   11.40
   5  -1   7  167.38   13.90
   5  -1   7  152.68   13.70
  -5  -1  -7  160.38   14.20
  -5   1  -7  138.69   13.50
  -5   1  -7  166.48   14.20
   5   1   7  178.78   16.70
   5   1   7  143.99   13.80
   5   1   7  156.38   14.90
  -5   1  -7  146.99   17.00
  -5   1  -7  175.18   13.80
  -5   1  -7  146.39   14.20
  -6  -1  -7   10.20    7.70
  -6  -1  -7   19.80   14.90
   6  -1   7   11.00    6.30
   6  -1   7   10.90    6.20
  -6  -1  -7    8.10    4.80
  -6  -1  -7    5.50    4.80
   6  -1   7    2.50    6.70
  -6  -1  -7    4.00    8.80
   6   1   7    2.50    6.90
  -6   1  -7    4.60    5.90
  -6   1  -7   -0.90    5.30
   6   1   7   10.90    9.00
  -6   1  -7   11.90    5.60
   6   1   7    8.40    6.40
  -6   1  -7    4.00    6.30
  -6   1  -7    2.30    8.00
  -7  -1  -7   37.10    8.40
  -7  -1  -7   40.20    8.30
   7  -1   7   28.90   10.20
   7  -1   7   27.30    8.80
  -7  -1  -7   31.70   11.30
  -7  -1  -7   59.39   14.70
  -7   1  -7   43.90   11.20
   7   1   7   28.90   10.10
  -7   1  -7   37.80    9.10
   7   1   7   46.70   12.00
  -7   1  -7   30.60    7.60
  -7   1  -7   19.80    9.70
   7   1   7   43.10   11.10
  -8  -1  -7    3.10    6.90
  -8  -1  -7   -3.40    6.10
  -8  -1  -7   12.50    5.70
   8  -1   7    9.80    8.60
   8  -1   7   -2.40    5.90
  -8   1  -7    6.30    6.50
   8   1   7    2.20    6.90
  -8   1  -7   -9.10    7.20
  -8   1  -7   10.00    9.00
   8   1   7   24.60   17.70
   8   1   7   -2.20    5.30
   9  -1   7   -2.00    5.60
  -9  -1  -7   -1.20    5.80
   9  -1   7   10.30    6.20
  -9  -1  -7    8.30    7.50
  -9  -1  -7   23.90    8.80
  -9   1  -7    0.80    6.40
   9   1   7   22.70   10.90
  -9   1  -7   -1.50    6.40
  -9   1  -7   -0.80    7.70
   9   1   7    6.90    8.50
  10  -1   7    3.50    9.00
 -10  -1  -7   12.90    8.00
  10  -1   7   33.40   12.60
 -10  -1  -7   40.20   15.30
 -10   1  -7   17.20    9.80
  10   1   7    5.10   13.30
  10   1   7   13.90    7.40
 -10   1  -7   19.20    9.90
 -12  -2   7   -1.70    4.80
  12  -2  -7    2.10    6.70
 -12  -2   7   -1.60    8.90
  12   2  -7   -0.10    7.20
 -12   2   7   -0.70    7.80
 -12   2   7    1.10   10.30
 -12   2   7    2.40    8.50
 -11  -2   7   24.10   12.00
  11  -2  -7   10.30    8.10
 -11  -2   7    6.10    7.50
  11   2  -7   37.20   12.70
 -11   2   7   16.40    8.70
 -11   2   7   10.50    6.90
 -11   2   7   14.00    9.60
 -11   2   7   12.50    8.80
  11   2  -7   14.50    7.50
  10  -2  -7   34.40    9.40
 -10  -2   7   37.90    8.40
 -10  -2   7   54.49   14.10
 -10   2   7   31.00    9.80
 -10   2   7   44.80   13.70
  10   2  -7   18.80   10.10
 -10   2   7   65.99   13.30
  10   2  -7   49.70   12.40
 -10   2   7   33.10   10.90
   9  -2  -7   47.10   11.90
  -9  -2   7   44.20    8.20
  -9  -2   7   47.80    7.70
  -9  -2   7   27.60   10.10
  -9  -2   7   38.10    9.10
  -9  -2   7   21.50   10.00
  -9   2   7   50.49   11.40
   9   2  -7   22.20    8.70
  -9   2   7   36.80    8.70
  -9   2   7   20.10   10.00
  -9   2   7   28.00    9.30
   9   2  -7   35.90    9.60
  -9   2   7   30.00    8.10
   9   2  -7   49.10   13.30
  -8  -2   7   43.20    6.40
  -8  -2   7   39.90   10.40
  -8  -2   7   50.99    7.30
  -8  -2   7   56.09   12.90
   8  -2  -7   49.40   11.00
   8  -2  -7   36.00    9.60
  -8  -2   7   40.30    8.60
  -8   2   7   47.90   12.40
   8   2  -7   67.79   14.80
  -8   2   7   34.30   10.90
  -8   2   7   56.09   11.80
  -8   2   7   65.89   11.90
  -8   2   7   32.40    9.20
   8   2  -7   37.40   12.40
  -7  -2   7  615.84   15.90
  -7  -2   7  620.64   16.10
  -7  -2   7  621.74   26.40
  -7  -2   7  614.34   26.60
   7  -2  -7  591.84   24.70
   7  -2  -7  627.24   25.10
   7  -2  -7  603.94   27.50
  -7  -2   7  587.84   25.70
  -7   2   7  648.44   26.90
  -7   2   7  619.14   25.90
  -7   2   7  663.53   29.10
   7   2  -7  609.74   25.80
  -7   2   7  638.94   27.70
  -7   2   7  587.44   24.90
   7   2  -7  629.14   27.10
   7   2  -7  591.84   26.00
  -6  -2   7  147.29   12.60
   6  -2  -7  147.89   12.20
   6  -2  -7  147.39   12.00
  -6  -2   7  151.28   14.20
   6  -2  -7  143.79   13.20
  -6  -2   7  152.68   13.10
  -6   2   7  134.49   12.10
  -6   2   7  135.89   13.80
  -6   2   7  154.18   13.10
  -6   2   7  139.69   12.80
  -6   2   7  169.48   14.20
   6   2  -7  148.99   12.80
   6   2  -7  145.49   12.90
   6   2  -7  149.19   13.30
   5  -2  -7  433.46   20.50
   5  -2  -7  440.86   18.70
  -5  -2   7  464.45   20.90
  -5  -2   7  424.86   18.80
   5  -2  -7  431.26   18.40
  -5  -2   7  430.66   19.20
  -5   2   7  449.95   19.20
  -5   2   7  445.16   19.30
  -5   2   7  403.46   20.30
   5   2  -7  406.76   19.00
   5   2  -7  425.86   19.80
  -5   2   7  447.26   21.00
  -5   2   7  403.96   19.40
   5   2  -7  414.06   19.50
  -4  -2   7  335.87   15.90
   4  -2  -7  355.76   17.30
   4  -2  -7  358.46   16.60
  -4  -2   7  342.37   16.00
  -4  -2   7  318.87   17.00
   4  -2  -7  354.36   15.70
  -4   2   7  364.96   17.70
   4   2  -7  321.87   15.70
  -4   2   7  359.86   17.90
  -4   2   7  349.57   16.20
   4   2  -7  347.47   17.20
  -4   2   7  345.27   17.70
  -4   2   7  357.86   16.20
   4   2  -7  355.86   16.80
  -3  -2   7  701.43   21.70
   3  -2  -7  681.73   21.30
   3  -2  -7  642.64   24.40
   3  -2  -7  713.03   24.70
   3  -2  -7  696.03   22.70
  -3  -2   7  689.63   23.90
  -3  -2   7  653.53   21.50
   3   2  -7  742.23   22.90
  -3   2   7  709.83   23.70
  -3   2   7  695.23   24.60
   3   2  -7  710.23   24.20
  -3   2   7  669.73   21.60
  -3   2   7  714.63   22.30
   3   2  -7  690.03   22.00
  -2  -2   7 1309.67   34.00
   2  -2  -7 1292.57   30.50
  -2  -2   7 1327.07   30.30
   2  -2  -7 1249.28   30.30
   2  -2  -7 1343.87   34.70
   2  -2  -7 1331.97   30.90
  -2  -2   7 1226.18   24.20
  -2   2   7 1247.18   30.70
   2   2  -7 1257.07   30.80
  -2   2   7 1252.07   30.80
   2   2  -7 1262.67   24.40
   2   2  -7 1283.37   33.70
  -2   2   7 1372.26   31.70
  -2   2   7 1304.27   34.40
   1  -2  -7  671.03   20.80
   1  -2  -7  673.13   19.40
  -1  -2   7  658.53   18.20
  -1  -2   7  649.24   19.30
  -1  -2   7  621.84   22.50
  -1  -2   7  639.44   19.20
   1  -2  -7  637.14   20.30
   1  -2  -7  637.74   22.90
   1   2  -7  635.94   23.50
   1   2  -7  670.43   18.50
  -1   2   7  699.23   24.00
  -1   2   7  664.63   21.20
  -1   2   7  697.63   21.60
   1   2  -7  666.03   23.10
   1   2  -7  632.64   19.70
  -1   2   7  673.93   19.90
   0  -2   7  577.14   18.00
   0  -2  -7  568.14   21.80
   0  -2   7  557.24   21.30
   0  -2   7  559.94   18.60
   0  -2  -7  559.84   19.40
   0  -2  -7  571.74   19.40
   0  -2  -7  568.84   16.40
   0  -2   7  542.15   17.50
   0   2  -7  549.54   18.10
   0   2   7  573.14   22.30
   0   2   7  563.84   16.60
   0   2  -7  581.54   21.70
   0   2  -7  548.75   18.90
   0   2   7  563.54   19.60
   0   2  -7  557.04   18.30
   0   2   7  574.94   20.00
  -1  -2  -7  773.62   23.90
   1  -2   7  724.83   23.60
   1  -2   7  746.43   25.60
  -1  -2  -7  777.62   24.00
  -1  -2  -7  772.92   18.50
   1  -2   7  723.83   21.30
   1  -2   7  698.73   20.80
   1   2   7  728.83   23.80
   1   2   7  729.23   23.90
  -1   2  -7  760.92   22.30
  -1   2  -7  769.62   22.70
   1   2   7  756.32   18.40
  -1   2  -7  841.12   30.90
   1   2   7  816.32   27.40
  -1   2  -7  753.62   25.40
  -2  -2  -7  394.86   17.60
  -2  -2  -7  390.66   12.30
  -2  -2  -7  398.26   19.60
   2  -2   7  415.16   16.20
   2  -2   7  361.56   15.40
   2  -2   7  399.56   19.20
   2  -2   7  388.36   18.80
  -2  -2  -7  421.56   18.50
  -2   2  -7  409.96   16.70
   2   2   7  402.96   20.40
  -2   2  -7  384.16   16.50
  -2   2  -7  393.56   18.60
   2   2   7  405.16   12.30
   2   2   7  364.76   17.50
  -2   2  -7  368.06   18.30
  -3  -2  -7  464.65   20.60
  -3  -2  -7  498.25   21.50
   3  -2   7  514.25   19.20
   3  -2   7  498.55   19.10
   3  -2   7  471.05   22.50
  -3  -2  -7  512.95   23.40
   3  -2   7  530.55   23.10
  -3  -2  -7  504.35   14.40
   3   2   7  497.65   21.80
   3   2   7  501.15   21.60
  -3   2  -7  503.35   22.90
  -3   2  -7  504.65   20.20
  -3   2  -7  494.75   22.00
   3   2   7  515.85   24.10
  -4  -2  -7  294.77   17.90
  -4  -2  -7  289.47   11.30
   4  -2   7  299.27   16.00
  -4  -2  -7  311.47   19.90
   4  -2   7  278.67   18.80
  -4  -2  -7  290.77   11.10
   4  -2   7  285.77   15.80
   4   2   7  283.47   17.50
  -4   2  -7  302.37   19.50
  -4   2  -7  291.47   17.10
  -4   2  -7  302.37   18.20
   4   2   7  296.77   18.40
   4   2   7  266.67   18.90
  -4   2  -7  301.77   16.70
  -5  -2  -7  170.98   15.30
  -5  -2  -7  181.08    9.90
  -5  -2  -7  150.58   16.20
  -5  -2  -7  154.08   15.00
   5  -2   7  167.08   13.70
  -5  -2  -7  180.48    9.80
   5  -2   7  163.48   16.50
   5  -2   7  160.48   13.50
  -5   2  -7  166.78   16.50
  -5   2  -7  158.38   15.00
   5   2   7  184.68   17.00
   5   2   7  188.38   16.40
  -5   2  -7  165.98   14.70
  -5   2  -7  164.88   15.50
  -5   2  -7  171.78   14.20
   6  -2   7  216.88   18.90
  -6  -2  -7  240.58   18.50
  -6  -2  -7  204.28   17.90
   6  -2   7  264.87   28.00
  -6  -2  -7  233.38   11.70
  -6  -2  -7  225.88   12.00
  -6  -2  -7  191.88   19.70
  -6   2  -7  217.78   17.60
   6   2   7  230.88   18.80
   6   2   7  232.88   19.50
  -6   2  -7  208.58   17.70
   6   2   7  236.08   18.00
  -6   2  -7  236.18   17.80
  -6   2  -7  261.37   18.10
  -7  -2  -7   80.69    9.50
  -7  -2  -7  113.99   17.90
  -7  -2  -7   79.79    8.20
  -7  -2  -7   52.09   13.20
   7  -2   7   54.69   13.80
   7   2   7   66.49   14.60
   7   2   7   94.69   16.00
  -7   2  -7   65.99   13.10
  -7   2  -7   75.19   13.10
   7   2   7  106.79   17.40
  -8  -2  -7  229.78   12.90
  -8  -2  -7  220.38   19.50
  -8  -2  -7  236.98   13.60
   8  -2   7  202.88   21.00
  -8  -2  -7  219.78   19.90
   8   2   7  233.98   22.60
  -8   2  -7  208.18   18.00
  -8   2  -7  249.08   20.50
   8   2   7  220.48   20.10
  -8   2  -7  221.78   19.70
   8   2   7  231.98   21.50
   9  -2   7   -2.60    6.80
  -9  -2  -7   17.30    6.50
  -9  -2  -7    2.60    9.00
   9  -2   7    3.70    8.80
   9   2   7   17.80   12.10
   9   2   7   13.30    7.80
  -9   2  -7   -7.20    6.20
  -9   2  -7   11.30    8.00
  -9   2  -7    4.80    8.70
 -10  -2  -7   12.70    8.80
  10  -2   7   13.90    8.40
  10   2   7   18.20    8.80
 -10   2  -7   17.80    9.10
 -10   2  -7    1.90    8.80
  10   2   7   20.70   12.20
 -12  -3   7    7.40    8.90
 -12   3   7   17.40   12.60
 -11  -3   7    4.10    4.20
 -11  -3   7    0.20    7.00
 -11  -3   7    4.30    8.20
  11  -3  -7    3.90    6.70
 -11   3   7    4.10    9.70
 -11   3   7    3.50    6.70
  11   3  -7    8.60    8.70
 -11   3   7   13.10    8.90
  11   3  -7    4.00    7.50
 -11   3   7    1.20    7.40
  10  -3  -7   11.40    7.00
 -10  -3   7   18.00    8.00
 -10  -3   7   15.70    9.50
 -10   3   7    5.30    7.20
  10   3  -7    4.40    6.50
 -10   3   7   -1.90    5.40
 -10   3   7   14.50    9.20
  10   3  -7    0.30   11.00
 -10   3   7   -2.60    5.50
   9  -3  -7  137.89   14.00
  -9  -3   7  128.79   15.20
  -9  -3   7  161.08   16.00
   9   3  -7  154.38   16.70
   9   3  -7  137.19   14.50
  -9   3   7  143.69   16.60
  -9   3   7  145.99   17.90
  -9   3   7  142.89   15.20
  -9   3   7  139.99   14.80
   9   3  -7  172.98   17.60
  -8  -3   7  586.44   27.60
   8  -3  -7  660.43   26.90
  -8  -3   7  606.24   27.80
  -8  -3   7  604.24   27.70
  -8   3   7  620.54   31.10
   8   3  -7  618.74   29.30
  -8   3   7  674.83   28.40
   8   3  -7  602.74   28.50
  -8   3   7  610.24   27.00
  -8   3   7  643.04   31.30
   7  -3  -7  179.78   14.00
  -7  -3   7  193.88   15.80
  -7  -3   7  200.68   15.80
   7  -3  -7  152.48   13.50
   7  -3  -7  181.38   16.50
  -7  -3   7  175.78   15.50
   7   3  -7  189.78   15.80
  -7   3   7  198.88   17.70
  -7   3   7  170.78   14.80
  -7   3   7  187.18   17.00
   7   3  -7  161.08   14.70
  -7   3   7  192.48   16.40
  -7   3   7  178.48   14.60
  -6  -3   7  942.01   32.00
   6  -3  -7  977.60   29.90
  -6  -3   7  962.70   31.30
  -6  -3   7  939.81   31.30
  -6   3   7  957.90   35.50
   6   3  -7  976.50   32.20
  -6   3   7  988.40   31.40
  -6   3   7 1010.10   35.50
  -6   3   7  959.60   30.70
  -6   3   7  911.11   33.60
   6   3  -7 1012.10   33.50
   6   3  -7  986.20   32.40
  -5  -3   7  160.58   13.50
   5  -3  -7  147.39   12.80
   5  -3  -7  164.38   11.50
   5  -3  -7  140.49   11.20
  -5  -3   7  167.38   12.60
  -5   3   7  159.18   14.40
   5   3  -7  165.08   13.80
  -5   3   7  159.38   12.10
  -5   3   7  146.29   12.00
   5   3  -7  166.18   12.90
  -5   3   7  188.78   15.00
  -5   3   7  164.28   14.20
   5   3  -7  139.19   12.50
   4  -3  -7   65.49    7.70
   4  -3  -7   71.69    9.30
  -4  -3   7   87.49    8.60
  -4  -3   7   84.39   10.90
   4  -3  -7   77.39    8.30
  -4  -3   7   62.29   10.10
  -4   3   7   78.99    8.80
  -4   3   7   85.69   10.50
   4   3  -7   76.69    9.20
  -4   3   7   93.49   14.10
  -4   3   7   92.59   14.00
  -4   3   7   81.99    8.90
   4   3  -7   84.39   10.70
  -3  -3   7   93.89    8.30
   3  -3  -7  111.29    8.90
  -3  -3   7  101.59   10.80
  -3  -3   7   87.69    8.30
   3  -3  -7   95.89    9.20
   3   3  -7   87.49    8.60
   3   3  -7   94.89    9.20
  -3   3   7  102.59   10.30
  -3   3   7   97.99    9.00
  -3   3   7   88.29   10.80
   3   3  -7   97.89   10.80
  -3   3   7   93.79    8.80
  -2  -3   7  294.87   12.70
   2  -3  -7  299.97   13.60
  -2  -3   7  290.77   12.80
  -2  -3   7  289.77    9.80
  -2  -3   7  294.27   16.30
   2  -3  -7  301.57   16.10
   2  -3  -7  285.97   13.20
   2  -3  -7  283.47   16.50
   2   3  -7  270.27   13.30
   2   3  -7  294.17   10.00
   2   3  -7  294.97   13.50
  -2   3   7  255.67   13.40
  -2   3   7  279.07   16.90
  -2   3   7  301.47   14.50
   2   3  -7  273.17   15.80
  -2   3   7  295.97   14.10
   1  -3  -7  290.47   12.50
  -1  -3   7  283.37   12.00
   1  -3  -7  278.07   13.10
  -1  -3   7  306.07   16.70
   1  -3  -7  306.47   17.10
  -1  -3   7  279.97   11.90
  -1  -3   7  293.47   12.10
   1  -3  -7  290.27   13.60
  -1   3   7  284.27   13.90
   1   3  -7  297.17   12.40
  -1   3   7  286.27   12.90
   1   3  -7  273.97   15.90
  -1   3   7  295.77   14.20
   1   3  -7  286.57   12.90
  -1   3   7  266.87   16.40
   1   3  -7  286.97   13.10
   0  -3  -7  396.36   13.20
   0  -3   7  393.36   16.00
   0  -3  -7  364.76   18.70
   0  -3   7  411.76   19.80
   0  -3   7  411.86   14.20
   0  -3  -7  403.26   16.20
   0  -3   7  382.56   13.70
   0  -3  -7  385.96   16.10
   0   3   7  384.26   13.50
   0   3  -7  387.36   15.00
   0   3   7  408.46   20.10
   0   3  -7  391.56   15.90
   0   3   7  380.96   16.60
   0   3  -7  370.66   18.60
   0   3  -7  391.66   14.80
  -1  -3  -7  482.15   13.00
  -1  -3  -7  523.95   22.60
   1  -3   7  482.75   16.10
  -1  -3  -7  520.95   19.30
   1  -3   7  498.25   20.20
   1  -3   7  498.15   22.30
   1  -3   7  500.85   16.10
  -1   3  -7  486.75   17.60
  -1   3  -7  506.65   22.10
   1   3   7  482.95   19.60
   1   3   7  485.25   19.70
   1   3   7  495.15   13.20
  -1   3  -7  538.75   20.70
  -1   3  -7  483.35   17.20
   1   3   7  510.05   23.00
  -2  -3  -7   77.99    9.30
   2  -3   7   80.29   10.10
   2  -3   7   67.69   11.40
   2  -3   7   65.19    7.00
  -2  -3  -7   79.79   11.40
   2  -3   7   65.29    7.10
  -2  -3  -7   65.69   10.70
  -2   3  -7   53.99    9.00
   2   3   7   59.19    9.60
  -2   3  -7   74.49    8.30
  -2   3  -7   72.89    7.90
   2   3   7   45.80    7.60
  -2   3  -7   76.19   10.10
   2   3   7  108.89   15.20
   3  -3   7  106.39   15.40
   3  -3   7   80.59    8.20
   3  -3   7  104.79   15.10
  -3  -3  -7  116.99   15.80
  -3  -3  -7   67.39   10.20
   3  -3   7   78.19    8.20
  -3  -3  -7   85.19   12.20
  -3   3  -7   85.19   12.10
   3   3   7   87.49   10.60
  -3   3  -7   96.99    9.90
   3   3   7  106.69   13.60
  -3   3  -7   86.69    9.30
  -3   3  -7  122.59   16.00
   3   3   7  106.69   16.40
  -4  -3  -7   41.70   10.40
   4  -3   7   35.60   10.70
  -4  -3  -7   26.30    8.60
   4  -3   7   59.59    9.50
   4  -3   7   49.20    9.10
  -4  -3  -7   35.70    7.80
   4   3   7   48.80   10.70
  -4   3  -7   37.20   10.40
  -4   3  -7   30.80    7.80
  -4   3  -7   39.10   13.00
   4   3   7   35.00    9.50
  -4   3  -7   33.50    7.00
   4   3   7   40.60   11.70
   5  -3   7  149.79   14.00
  -5  -3  -7  151.08   16.00
  -5  -3  -7  176.28   15.60
   5  -3   7  168.68   17.10
   5  -3   7  143.19   12.20
  -5   3  -7  162.68   14.00
   5   3   7  158.28   15.30
  -5   3  -7  162.48   16.40
   5   3   7  145.49   16.50
  -5   3  -7  167.68   17.60
  -5   3  -7  147.79   15.10
  -5   3  -7  146.79   13.20
   5   3   7  176.28   16.00
  -6  -3  -7  469.05   25.20
   6  -3   7  467.55   21.50
   6  -3   7  439.86   27.20
  -6  -3  -7  519.15   26.80
   6   3   7  535.15   30.70
  -6   3  -7  455.25   26.50
   6   3   7  441.86   26.20
  -6   3  -7  455.75   22.80
   6   3   7  463.45   25.50
  -6   3  -7  453.15   23.70
   7  -3   7  256.67   23.00
   7  -3   7  292.87   18.60
  -7  -3  -7  267.37   20.80
   7   3   7  288.27   22.20
  -7   3  -7  241.38   21.10
  -7   3  -7  276.47   20.30
   7   3   7  244.58   21.40
   7   3   7  260.27   19.90
  -7   3  -7  274.27   23.00
   8  -3   7   49.40   11.40
  -8  -3  -7   41.00   11.80
   8  -3   7   28.40   10.40
   8   3   7   47.20   10.50
   8   3   7   22.00   10.20
   8   3   7   47.20   12.80
  -8   3  -7   41.10   13.00
  -8   3  -7   77.49   14.20
  -8   3  -7   28.70   11.30
   9  -3   7   24.20    9.30
   9  -3   7   18.00    9.30
  -9  -3  -7   16.50    8.70
  -9   3  -7   31.60   11.20
  -9   3  -7   22.20    9.00
   9   3   7   16.70   10.50
   9   3   7   32.10   11.10
  -9   3  -7   18.90    9.70
   9   3   7   21.00   11.90
 -11  -4   7   62.09   14.80
 -11  -4   7   58.09   11.70
 -11   4   7   67.89   15.30
  11   4  -7   83.29   17.70
 -11   4   7   38.30   12.80
 -11   4   7   48.60   13.90
 -10  -4   7   46.70   11.90
  10  -4  -7   58.89   12.70
 -10  -4   7   34.10   10.60
 -10   4   7   56.39   14.70
 -10   4   7   56.99   14.80
 -10   4   7   45.80   12.00
 -10   4   7   42.20   12.80
  10   4  -7   57.49   15.30
  10   4  -7   34.60    9.90
  -9  -4   7  124.49   14.40
  -9  -4   7  125.69   14.60
   9  -4  -7  126.89   12.20
  -9   4   7  151.38   14.70
  -9   4   7  141.09   17.40
  -9   4   7  121.39   14.00
   9   4  -7  129.19   20.80
   9   4  -7  161.38   16.40
  -9   4   7   88.79   15.60
   9   4  -7  132.39   13.90
   8  -4  -7  242.98   15.70
  -8  -4   7  228.98   17.40
  -8  -4   7  216.38   17.50
   8   4  -7  211.18   18.50
  -8   4   7  256.97   18.20
   8   4  -7  207.28   16.20
   8   4  -7  228.08   18.50
  -8   4   7  245.78   21.20
  -8   4   7  202.18   16.20
  -8   4   7  243.88   21.30
  -7  -4   7  273.67   21.00
  -7  -4   7  255.87   17.60
   7  -4  -7  239.78   14.90
   7   4  -7  234.98   17.20
  -7   4   7  261.47   21.10
  -7   4   7  228.68   16.90
  -7   4   7  254.17   21.90
  -7   4   7  257.07   16.60
   7   4  -7  273.07   18.50
   7   4  -7  252.27   18.40
   6  -4  -7  210.98   17.00
   6  -4  -7  220.28   13.40
   6  -4  -7  219.28   14.40
  -6  -4   7  222.58   15.20
  -6  -4   7  221.88   16.50
  -6  -4   7  228.38   15.80
  -6   4   7  189.38   17.30
   6   4  -7  232.08   16.70
  -6   4   7  245.48   19.60
  -6   4   7  207.58   14.60
  -6   4   7  221.58   15.00
   6   4  -7  224.28   16.50
  -6   4   7  234.68   18.70
   6   4  -7  249.68   17.00
   5  -4  -7  360.76   16.00
  -5  -4   7  349.77   17.50
   5  -4  -7  376.76   20.90
  -5  -4   7  382.76   17.90
  -5  -4   7  331.57   19.30
   5  -4  -7  365.56   15.90
  -5   4   7  335.77   17.30
  -5   4   7  350.86   22.10
   5   4  -7  379.46   20.10
  -5   4   7  317.97   16.90
  -5   4   7  357.16   22.60
   5   4  -7  379.16   19.70
   5   4  -7  354.26   18.70
  -5   4   7  369.76   20.90
[truncated: 392,229 more chars]
