# Supplementary material for: Crystal structure, Hirshfeld surface analysis, and DFT and mol­ecular docking studies of 6-cyanona­phthalen-2-yl 4-(benz­yloxy)benzoate
Source: Acta Crystallogr E Crystallogr Commun. 2024 Oct 22;80(Pt 11):1180–5. doi: 10.1107/S2056989024009964 (PMC11660483; doi:10.1107/S2056989024009964)
Supplement: Supplementary file 2 [file e-80-01180-Isup2.hkl]

data_I                                                                          
_shelx_title ' HAR3_RT_0m_a.res in P2(1)'                                       
_shelx_refln_list_code          4                                               
_shelx_F_calc_maximum       49.04                                               
_exptl_crystal_F_000       396.00                                               
_reflns_d_resolution_high  0.7305                                               
                                                                                
loop_                                                                           
 _space_group_symop_operation_xyz                                               
 'x, y, z'                                                                      
 '-x, y+1/2, -z'                                                                
                                                                                
_cell_length_a     9.3141                                                       
_cell_length_b     6.7593                                                       
_cell_length_c    15.3574                                                       
_cell_angle_alpha  90.000                                                       
_cell_angle_beta  105.163                                                       
_cell_angle_gamma  90.000                                                       
                                                                                
_shelx_F_squared_multiplier     1.000                                           
                                                                                
loop_                                                                           
 _refln_index_h                                                                 
 _refln_index_k                                                                 
 _refln_index_l                                                                 
 _refln_F_squared_calc                                                          
 _refln_F_squared_meas                                                          
 _refln_F_squared_sigma                                                         
 _refln_observed_status                                                         
   5  -7   0         19.35         19.30         3.41 o                         
   3  -6   0          1.91          2.85         0.59 o                         
   5  -6   0         18.24         18.48         1.55 o                         
   6  -6   0         16.83         16.38         1.91 o                         
   7  -6   0          4.27          3.92         1.25 o                         
   8  -6   0          4.96          4.36         1.45 o                         
   2  -5   0        156.06        147.21         2.31 o                         
   3  -5   0        197.44        185.83         3.02 o                         
   4  -5   0         56.06         49.49         1.77 o                         
   5  -5   0        191.33        182.12         3.32 o                         
   6  -5   0         82.37         76.21         3.34 o                         
   7  -5   0          4.64          5.71         0.89 o                         
   8  -5   0          0.74          1.57         0.70 o                         
   9  -5   0          3.21          6.59         1.83 o                         
  10  -5   0         16.26         10.47         2.40 o                         
   2  -4   0        183.97        182.10         2.48 o                         
   3  -4   0        221.23        224.75         2.62 o                         
   4  -4   0         34.35         34.42         1.17 o                         
   5  -4   0        238.69        224.98         2.31 o                         
   6  -4   0         19.14         16.87         0.93 o                         
   7  -4   0          0.88          1.08         0.52 o                         
   8  -4   0         44.30         40.84         2.05 o                         
   9  -4   0          7.93          8.91         1.42 o                         
  10  -4   0          4.57          5.10         0.86 o                         
  11  -4   0          1.39          2.84         1.26 o                         
   1  -3   0        102.76        110.97         1.44 o                         
   2  -3   0         77.66         80.10         1.43 o                         
   3  -3   0        218.40        245.31         2.03 o                         
   4  -3   0         54.06         64.79         1.09 o                         
   5  -3   0         18.61         20.47         0.88 o                         
   6  -3   0         16.84         16.30         0.93 o                         
   7  -3   0          6.66          6.09         0.72 o                         
   8  -3   0          6.36          6.76         1.00 o                         
   9  -3   0          2.48          1.74         0.80 o                         
  10  -3   0         12.70         11.62         1.69 o                         
  11  -3   0          1.15          2.23         1.20 o                         
   1  -2   0       1773.41       1778.76        17.32 o                         
   2  -2   0        150.83        141.77         1.28 o                         
   3  -2   0        369.48        380.99         3.00 o                         
   4  -2   0        894.87        920.58         5.53 o                         
   5  -2   0         45.27         50.35         1.14 o                         
   6  -2   0         18.20         19.91         0.94 o                         
   7  -2   0          7.09          9.70         0.88 o                         
   8  -2   0         15.25         14.19         1.12 o                         
   9  -2   0          7.68          7.92         1.09 o                         
  10  -2   0          7.57          8.55         1.18 o                         
  11  -2   0          6.09          7.10         1.40 o                         
  12  -2   0          1.25          1.81         2.05 o                         
   1  -1   0       1635.23        933.95        13.76 o                         
   2  -1   0        322.11        312.51         2.07 o                         
   3  -1   0         88.92         93.39         1.24 o                         
   4  -1   0        124.86        121.57         1.50 o                         
   5  -1   0        506.92        505.45         4.07 o                         
   6  -1   0         23.93         25.41         0.93 o                         
   7  -1   0         66.52         65.98         1.59 o                         
   8  -1   0         58.22         57.28         1.68 o                         
   9  -1   0          9.05          8.60         0.97 o                         
  10  -1   0          5.44          6.00         0.99 o                         
  11  -1   0         12.09         14.17         1.49 o                         
  12  -1   0          5.68          4.05         1.23 o                         
   3   0   0       1170.26       1173.62         6.75 o                         
   4   0   0        271.06        262.46         2.33 o                         
   5   0   0         52.26         48.78         1.15 o                         
   6   0   0         71.81         80.35         1.49 o                         
   7   0   0         19.44         21.00         1.04 o                         
   8   0   0          2.25          2.62         0.62 o                         
   9   0   0          0.10          0.88         0.67 o                         
  10   0   0          1.60          3.47         0.98 o                         
  11   0   0          0.01          0.68         0.80 o                         
  12   0   0          0.00          0.77         1.24 o                         
   2   1   0        322.26        311.95         2.08 o                         
   3   1   0         89.00         95.88         1.19 o                         
   4   1   0        124.84        123.28         1.52 o                         
   5   1   0        507.27        512.25         4.12 o                         
   6   1   0         23.96         27.23         0.98 o                         
   7   1   0         66.57         66.46         1.50 o                         
   8   1   0         58.17         58.68         1.56 o                         
   9   1   0          9.04          9.16         0.98 o                         
  10   1   0          5.46          7.39         1.21 o                         
  11   1   0         12.06         13.04         1.46 o                         
  12   1   0          5.68          6.64         1.44 o                         
   0   2   0        817.00        815.26         5.28 o                         
   1   2   0       1773.04       1808.93        13.87 o                         
   2   2   0        151.03        141.04         1.27 o                         
   3   2   0        369.66        379.62         2.99 o                         
   4   2   0        894.90        933.04         5.60 o                         
   5   2   0         45.22         49.49         1.09 o                         
   6   2   0         18.15         20.71         1.01 o                         
   7   2   0          7.08         10.16         0.87 o                         
   8   2   0         15.23         15.92         1.05 o                         
   9   2   0          7.67          7.30         0.90 o                         
  10   2   0          7.58          7.40         1.07 o                         
  11   2   0          6.08          4.81         1.14 o                         
  12   2   0          1.25          1.96         1.90 o                         
   1   3   0        102.38        109.59         1.85 o                         
   2   3   0         77.48         80.31         0.94 o                         
   3   3   0        218.64        240.63         1.98 o                         
   4   3   0         54.08         66.81         1.12 o                         
   5   3   0         18.60         20.86         0.78 o                         
   6   3   0         16.92         16.35         1.19 o                         
   7   3   0          6.66          6.30         0.69 o                         
   8   3   0          6.36          6.87         0.81 o                         
   9   3   0          2.47          3.14         0.66 o                         
  10   3   0         12.67         12.03         1.39 o                         
  11   3   0          1.16          2.13         0.98 o                         
   0   4   0         17.83         16.81         0.56 o                         
   1   4   0        763.99        799.62         5.24 o                         
   2   4   0        184.29        183.41         2.03 o                         
   3   4   0        221.45        222.48         1.95 o                         
   4   4   0         34.28         34.99         0.85 o                         
   5   4   0        238.81        228.37         2.39 o                         
   6   4   0         19.20         19.60         0.87 o                         
   7   4   0          0.86          1.34         0.52 o                         
   8   4   0         44.28         42.77         1.53 o                         
   9   4   0          7.92          9.06         1.07 o                         
  10   4   0          4.59          5.63         0.96 o                         
  11   4   0          1.40          3.66         1.53 o                         
   1   5   0          4.27          4.93         0.45 o                         
   2   5   0        156.44        151.44         2.01 o                         
   3   5   0        197.40        187.05         2.02 o                         
   4   5   0         56.01         45.67         1.08 o                         
   5   5   0        191.17        178.49         2.43 o                         
   6   5   0         82.37         75.25         1.86 o                         
   7   5   0          4.61          4.48         0.77 o                         
   8   5   0          0.75          2.23         0.66 o                         
   9   5   0          3.20          5.02         0.86 o                         
  10   5   0         16.25         13.90         1.59 o                         
   0   6   0        129.95        111.79         2.61 o                         
   1   6   0        122.70        112.65         1.47 o                         
   2   6   0         96.28         97.18         1.46 o                         
   3   6   0          1.88          2.68         0.50 o                         
   4   6   0         14.59         15.58         0.66 o                         
   5   6   0         18.22         20.44         1.25 o                         
   6   6   0         16.84         17.87         1.18 o                         
   7   6   0          4.27          5.44         0.80 o                         
   8   6   0          4.95          3.84         0.86 o                         
   9   6   0          0.92          0.80         1.14 o                         
   1   7   0         21.60         23.37         0.80 o                         
   2   7   0         39.71         36.22         1.01 o                         
   3   7   0         61.46         58.86         1.42 o                         
   4   7   0          7.35          8.89         0.91 o                         
   5   7   0         19.33         16.68         1.46 o                         
   6   7   0          0.39          2.85         0.83 o                         
   7   7   0          0.64          0.63         0.90 o                         
   8   7   0          1.46          1.39         0.87 o                         
   0   8   0          6.38         10.79         2.25 o                         
   1   8   0          8.15         11.34         1.07 o                         
   2   8   0         43.17         44.65         1.17 o                         
   3   8   0          1.83          1.57         0.60 o                         
   4   8   0          6.09          6.65         0.97 o                         
   5   8   0          7.59          8.64         1.19 o                         
   6   8   0          6.87          8.51         1.21 o                         
   1   9   0          1.78          2.43         1.02 o                         
   2   9   0         15.89         21.53         1.90 o                         
  -7  -7   1          3.00          4.65         1.82 o                         
  -6  -7   1          0.27          1.39         1.16 o                         
  -5  -7   1          3.97          2.44         1.34 o                         
   4  -7   1         22.42         23.03         1.67 o                         
   6  -7   1          1.83         -0.38         1.78 o                         
   7  -7   1          0.75         -1.59         2.05 o                         
  -8  -6   1         24.47         20.48         2.07 o                         
  -7  -6   1          3.87          2.99         1.12 o                         
  -6  -6   1          9.48          7.09         1.75 o                         
  -4  -6   1         27.01         24.34         1.90 o                         
   3  -6   1        238.69        210.78         5.13 o                         
   4  -6   1         67.36         66.47         2.94 o                         
   5  -6   1         21.76         20.32         1.88 o                         
   6  -6   1          4.05          2.45         1.49 o                         
   7  -6   1          1.07          0.71         0.86 o                         
   8  -6   1          1.88          1.66         1.50 o                         
   9  -6   1          3.93          4.75         2.75 o                         
 -10  -5   1          6.20          3.00         1.89 o                         
  -9  -5   1          0.71          1.70         1.25 o                         
  -8  -5   1         23.88         22.60         1.14 o                         
  -7  -5   1         36.28         34.74         1.18 o                         
  -6  -5   1         58.72         56.08         1.95 o                         
  -5  -5   1          5.94          6.20         0.76 o                         
  -4  -5   1        348.35        327.38         3.81 o                         
  -3  -5   1        225.53        210.66         3.23 o                         
  -2  -5   1        132.19        125.19         4.44 o                         
   2  -5   1          6.78          8.57         0.72 o                         
   3  -5   1         18.37         19.16         1.45 o                         
   4  -5   1         54.02         49.46         1.67 o                         
   5  -5   1         38.22         37.77         1.93 o                         
   6  -5   1          7.48          8.84         1.38 o                         
   7  -5   1         14.24         12.73         1.07 o                         
   8  -5   1         16.19         13.84         1.37 o                         
   9  -5   1          6.88          5.43         1.86 o                         
  10  -5   1          4.57          4.13         3.18 o                         
 -11  -4   1          1.53          4.08         2.27 o                         
 -10  -4   1          1.20          0.27         0.81 o                         
  -9  -4   1          7.82          8.43         1.07 o                         
  -8  -4   1          7.49          8.47         1.50 o                         
  -7  -4   1          5.66          6.64         0.81 o                         
  -6  -4   1         34.85         31.58         1.00 o                         
  -5  -4   1         31.98         32.03         1.29 o                         
  -4  -4   1        108.79        105.65         1.83 o                         
  -3  -4   1         32.14         33.47         1.05 o                         
  -2  -4   1        117.66        116.75         1.91 o                         
  -1  -4   1        345.04        404.28         8.50 o                         
   1  -4   1        103.97        104.21         1.70 o                         
   2  -4   1         98.47         99.73         1.97 o                         
   3  -4   1        360.45        356.82         4.26 o                         
   4  -4   1        180.72        164.59         2.92 o                         
   5  -4   1        130.91        129.75         1.94 o                         
   6  -4   1        205.40        183.79         3.29 o                         
   7  -4   1         10.28          9.78         1.36 o                         
   8  -4   1         37.48         33.87         1.49 o                         
   9  -4   1         23.02         24.58         1.58 o                         
  10  -4   1          7.06          5.02         1.20 o                         
 -11  -3   1          2.55          1.32         1.04 o                         
 -10  -3   1          8.14          7.12         1.14 o                         
  -9  -3   1          7.79          7.60         1.03 o                         
  -8  -3   1         38.08         33.89         2.07 o                         
  -7  -3   1          3.97          3.41         0.61 o                         
  -6  -3   1         28.38         29.71         1.12 o                         
  -5  -3   1        181.72        186.99         2.14 o                         
  -4  -3   1         24.95         21.65         0.69 o                         
  -3  -3   1         45.92         51.50         0.86 o                         
  -2  -3   1        639.56        679.79         7.91 o                         
  -1  -3   1        144.00        146.60         1.79 o                         
   0  -3   1        383.54        408.24         8.27 o                         
   1  -3   1         83.20         83.69         1.40 o                         
   2  -3   1         13.25         11.96         0.86 o                         
   3  -3   1          4.24          5.56         0.48 o                         
   4  -3   1         91.27         86.30         1.30 o                         
   5  -3   1         82.08         77.37         1.34 o                         
   6  -3   1          3.99          5.44         0.83 o                         
   7  -3   1          2.42          3.26         0.65 o                         
   8  -3   1          6.41          5.50         0.87 o                         
   9  -3   1          4.04          2.50         0.87 o                         
  10  -3   1          3.51          4.37         1.52 o                         
  11  -3   1          1.06          1.83         1.20 o                         
 -12  -2   1          2.07          0.29         1.24 o                         
 -11  -2   1          4.52          4.94         1.20 o                         
 -10  -2   1          1.39          0.80         0.71 o                         
  -9  -2   1          8.00          7.46         1.51 o                         
  -8  -2   1          9.43         10.58         0.96 o                         
  -7  -2   1         12.01         13.48         0.92 o                         
  -6  -2   1         80.87         76.41         1.43 o                         
  -5  -2   1         62.09         70.69         1.31 o                         
  -4  -2   1        106.38        117.84         1.47 o                         
  -3  -2   1        134.55        145.88         1.53 o                         
  -2  -2   1        580.53        596.60         3.43 o                         
  -1  -2   1         63.12         64.96         1.24 o                         
   0  -2   1        215.32        234.33         2.15 o                         
   1  -2   1        164.75        170.19         2.01 o                         
   2  -2   1         47.24         47.28         0.84 o                         
   3  -2   1        682.11        690.96         4.40 o                         
   4  -2   1        440.42        463.31         4.65 o                         
   5  -2   1         23.08         31.33         1.01 o                         
   6  -2   1        136.35        142.52         2.49 o                         
   7  -2   1         22.81         26.16         1.26 o                         
   8  -2   1          0.63          0.79         0.63 o                         
   9  -2   1          0.01         -0.66         0.66 o                         
  10  -2   1          5.33          5.60         1.31 o                         
  11  -2   1          2.78          2.61         0.98 o                         
 -12  -1   1          6.25          8.15         1.42 o                         
 -11  -1   1          0.26          1.51         0.81 o                         
 -10  -1   1          2.42          2.86         0.85 o                         
  -9  -1   1          7.47          8.38         0.88 o                         
  -8  -1   1         47.41         46.09         1.48 o                         
  -7  -1   1          3.82          3.54         0.66 o                         
  -6  -1   1        134.19        135.11         1.94 o                         
  -5  -1   1        441.10        465.36         3.59 o                         
  -4  -1   1        153.71        160.61         1.73 o                         
  -3  -1   1       1043.90       1015.33         6.00 o                         
  -2  -1   1        400.43        402.86         2.62 o                         
   0  -1   1        720.51        706.10         5.76 o                         
   1  -1   1        772.37        736.22         7.04 o                         
   3  -1   1        937.62        959.88         6.79 o                         
   4  -1   1         91.65         92.10         1.42 o                         
   5  -1   1         75.55         71.74         2.26 o                         
   6  -1   1         17.89         18.94         1.05 o                         
   7  -1   1         79.18         82.79         1.80 o                         
   8  -1   1         16.74         20.64         1.31 o                         
   9  -1   1          6.27          5.20         0.89 o                         
  10  -1   1          1.02          0.74         0.79 o                         
  11  -1   1          1.58          1.68         0.91 o                         
  12  -1   1          0.73          0.90         1.10 o                         
 -12   0   1          1.33         -0.39         0.99 o                         
 -11   0   1          2.64          1.80         0.94 o                         
 -10   0   1          2.27          5.35         1.33 o                         
  -9   0   1         29.93         26.48         1.30 o                         
  -8   0   1         28.51         28.13         1.19 o                         
  -7   0   1         39.56         36.86         1.16 o                         
  -6   0   1         28.69         30.99         0.97 o                         
  -5   0   1         11.41         13.54         0.95 o                         
  -4   0   1         28.00         27.56         0.77 o                         
  -3   0   1        652.74        633.67         4.41 o                         
  -2   0   1        163.68        158.84         1.30 o                         
   1   0   1        852.83        778.15         7.81 o                         
   3   0   1        252.24        260.69         2.28 o                         
   4   0   1          0.01          1.18         0.36 o                         
   5   0   1        141.61        134.08         1.91 o                         
   6   0   1         21.60         26.34         0.96 o                         
   7   0   1        714.16        710.23         5.91 o                         
   8   0   1         13.55         12.51         1.09 o                         
   9   0   1         58.48         53.08         1.75 o                         
  10   0   1          1.59          3.37         0.90 o                         
  11   0   1          3.56          3.55         1.00 o                         
  12   0   1          0.00          1.62         1.14 o                         
 -12   1   1          6.24          7.46         1.34 o                         
 -11   1   1          0.26          1.66         0.86 o                         
 -10   1   1          2.42          2.76         0.73 o                         
  -9   1   1          7.46          8.38         0.86 o                         
  -8   1   1         47.59         45.36         1.41 o                         
  -7   1   1          3.80          3.00         0.57 o                         
  -6   1   1        134.12        131.86         2.01 o                         
  -5   1   1        440.90        466.01         3.85 o                         
  -4   1   1        153.30        159.35         1.73 o                         
  -3   1   1       1045.12       1026.84         6.97 o                         
  -2   1   1        400.51        404.66         2.49 o                         
   0   1   1        719.94        617.86         9.50 o                         
   1   1   1        772.69        736.59         5.45 o                         
   3   1   1        937.61        948.45         5.78 o                         
   4   1   1         91.62         93.04         1.43 o                         
   5   1   1         75.59         71.59         1.32 o                         
   6   1   1         17.94         18.01         1.01 o                         
   7   1   1         79.13         81.57         1.68 o                         
   8   1   1         16.70         19.50         1.72 o                         
   9   1   1          6.26          4.57         1.36 o                         
  10   1   1          1.03          1.23         0.98 o                         
  11   1   1          1.57          1.81         0.93 o                         
  12   1   1          0.73          1.57         1.23 o                         
 -12   2   1          2.07          1.93         1.05 o                         
 -11   2   1          4.53          5.36         1.06 o                         
 -10   2   1          1.38          1.64         0.77 o                         
  -9   2   1          7.99          7.42         0.91 o                         
  -8   2   1          9.42         10.34         0.89 o                         
  -7   2   1         12.00         14.25         0.92 o                         
  -6   2   1         80.81         76.24         1.52 o                         
  -5   2   1         61.99         71.68         1.27 o                         
  -4   2   1        106.55        117.69         1.62 o                         
  -3   2   1        134.79        145.91         1.48 o                         
  -2   2   1        580.49        594.96         3.47 o                         
  -1   2   1         63.09         65.39         0.69 o                         
   0   2   1        215.59        231.39         1.54 o                         
   1   2   1        164.90        167.70         1.25 o                         
   2   2   1         47.34         47.68         0.80 o                         
   3   2   1        682.25        689.99         4.21 o                         
   4   2   1        440.87        464.80         3.82 o                         
   5   2   1         23.09         30.01         0.94 o                         
   6   2   1        136.23        141.44         2.00 o                         
   7   2   1         22.80         24.39         1.23 o                         
   8   2   1          0.63          0.27         0.52 o                         
   9   2   1          0.01          1.23         0.66 o                         
  10   2   1          5.35          4.42         1.04 o                         
  11   2   1          2.77          3.09         1.06 o                         
 -11   3   1          2.56          1.11         0.89 o                         
 -10   3   1          8.15          7.50         0.90 o                         
  -9   3   1          7.77          9.29         0.92 o                         
  -8   3   1         38.04         36.38         1.60 o                         
  -7   3   1          3.98          2.99         0.56 o                         
  -6   3   1         28.37         31.24         1.04 o                         
  -5   3   1        181.76        185.81         2.09 o                         
  -4   3   1         24.88         22.90         0.86 o                         
  -3   3   1         45.86         52.75         0.93 o                         
  -2   3   1        640.01        673.58         4.32 o                         
  -1   3   1        144.26        148.00         1.13 o                         
   0   3   1        383.19        395.45         2.84 o                         
   1   3   1         83.19         82.47         1.09 o                         
   2   3   1         13.24         13.36         0.58 o                         
   3   3   1          4.27          6.26         0.54 o                         
   4   3   1         91.05         85.93         1.19 o                         
   5   3   1         82.07         80.80         1.46 o                         
   6   3   1          4.01          4.41         0.58 o                         
   7   3   1          2.43          2.48         0.55 o                         
   8   3   1          6.44          8.32         1.04 o                         
   9   3   1          4.05          4.92         0.91 o                         
  10   3   1          3.49          3.94         1.37 o                         
  11   3   1          1.05          3.48         1.23 o                         
 -11   4   1          1.52          4.29         1.08 o                         
 -10   4   1          1.22          2.40         0.77 o                         
  -9   4   1          7.84          6.93         0.82 o                         
  -8   4   1          7.47          7.49         0.92 o                         
  -7   4   1          5.65          6.50         0.79 o                         
  -6   4   1         34.91         31.14         1.02 o                         
  -5   4   1         31.98         31.67         0.94 o                         
  -4   4   1        108.81        105.54         1.41 o                         
  -3   4   1         32.13         32.31         0.83 o                         
  -2   4   1        117.21        117.05         1.19 o                         
  -1   4   1        345.50        384.79         2.58 o                         
   0   4   1        287.40        293.11         2.58 o                         
   1   4   1        103.94        106.69         1.40 o                         
   2   4   1         98.50         98.74         1.30 o                         
   3   4   1        360.69        362.51         2.94 o                         
   4   4   1        180.60        165.68         2.13 o                         
   5   4   1        130.86        128.53         2.16 o                         
   6   4   1        205.46        187.29         2.55 o                         
   7   4   1         10.25         15.37         1.23 o                         
   8   4   1         37.49         37.30         2.12 o                         
   9   4   1         23.01         23.76         1.54 o                         
  10   4   1          7.06          7.82         1.43 o                         
 -10   5   1          6.21          6.70         1.36 o                         
  -9   5   1          0.70          2.71         0.79 o                         
  -8   5   1         23.86         22.47         1.40 o                         
  -7   5   1         36.26         32.82         1.17 o                         
  -6   5   1         58.68         51.99         1.29 o                         
  -5   5   1          5.90          7.54         0.62 o                         
  -4   5   1        348.59        325.01         2.99 o                         
  -3   5   1        225.48        214.16         1.91 o                         
  -2   5   1        132.34        125.19         1.60 o                         
  -1   5   1        369.92        367.73         3.04 o                         
   0   5   1         36.47         36.67         0.80 o                         
   1   5   1         64.71         71.10         1.14 o                         
   2   5   1          6.76          9.26         0.64 o                         
   3   5   1         18.34         19.88         0.90 o                         
   4   5   1         54.25         49.25         1.17 o                         
   5   5   1         38.28         37.78         1.32 o                         
   6   5   1          7.48          8.04         0.97 o                         
   7   5   1         14.22         14.07         1.15 o                         
   8   5   1         16.17         13.52         1.53 o                         
   9   5   1          6.86          7.76         0.99 o                         
  10   5   1          4.57          8.40         1.79 o                         
  -9   6   1         12.70         19.59         1.50 o                         
  -8   6   1         24.47         28.06         1.38 o                         
  -7   6   1          3.87          4.73         0.81 o                         
  -6   6   1          9.44         10.99         1.07 o                         
  -5   6   1          4.80          5.67         0.58 o                         
  -4   6   1         27.07         25.92         1.22 o                         
  -3   6   1         39.99         40.24         1.13 o                         
  -2   6   1        119.99        116.63         1.73 o                         
  -1   6   1        102.91        100.76         1.37 o                         
   0   6   1         54.55         57.89         1.15 o                         
   1   6   1         11.65         13.95         0.75 o                         
   2   6   1        104.93         99.43         1.51 o                         
   3   6   1        239.01        228.51         2.35 o                         
   4   6   1         67.28         64.25         1.63 o                         
   5   6   1         21.71         22.31         1.22 o                         
   6   6   1          4.03          5.08         0.78 o                         
   7   6   1          1.08          1.85         0.71 o                         
   8   6   1          1.88          4.22         0.86 o                         
   9   6   1          3.93          5.12         1.20 o                         
  -8   7   1         10.29         11.02         1.75 o                         
  -7   7   1          3.00          3.83         0.91 o                         
  -6   7   1          0.27          1.73         0.47 o                         
  -5   7   1          3.98          3.36         0.71 o                         
  -4   7   1         11.79         12.89         0.80 o                         
  -3   7   1          2.07          2.86         0.56 o                         
  -2   7   1         24.25         24.61         0.87 o                         
  -1   7   1         31.56         30.96         1.12 o                         
   0   7   1         22.16         23.03         1.06 o                         
   1   7   1         17.63         21.10         0.83 o                         
   2   7   1          1.38          1.88         0.45 o                         
   3   7   1         45.89         45.63         1.19 o                         
   4   7   1         22.44         23.92         1.64 o                         
   5   7   1          2.36          3.57         0.87 o                         
   6   7   1          1.83          2.46         0.72 o                         
   7   7   1          0.75          2.30         0.76 o                         
  -6   8   1         12.96         13.52         1.68 o                         
  -5   8   1          7.83          8.36         1.05 o                         
  -4   8   1          4.34          5.70         0.74 o                         
  -3   8   1         13.75         16.62         0.92 o                         
  -2   8   1         12.13         16.87         0.86 o                         
  -1   8   1         10.07         12.67         1.09 o                         
   0   8   1         14.89         21.56         1.32 o                         
   1   8   1          0.20          1.56         0.92 o                         
   2   8   1         16.73         20.19         0.93 o                         
   3   8   1          7.40         10.97         1.03 o                         
   4   8   1         38.24         45.92         1.96 o                         
   5   8   1          0.97          0.92         0.80 o                         
  -2   9   1         15.17         19.86         2.50 o                         
  -1   9   1          2.16          3.38         1.14 o                         
   0   9   1         14.34         23.81         1.95 o                         
   1   9   1         10.24         10.75         1.38 o                         
   2   9   1          3.91          6.70         1.17 o                         
  -7  -7   2          4.71          6.91         1.87 o                         
  -6  -7   2          8.11          8.86         1.87 o                         
  -5  -7   2         10.78         13.63         1.82 o                         
   5  -7   2          6.30          4.70         1.36 o                         
   6  -7   2         27.15         25.32         2.25 o                         
   7  -7   2          1.98          4.11         2.52 o                         
  -7  -6   2          2.27          2.82         1.05 o                         
  -6  -6   2         15.12         16.28         2.37 o                         
  -5  -6   2          3.06          4.59         1.00 o                         
  -4  -6   2         97.54         92.46         2.58 o                         
  -3  -6   2         25.32         21.18         2.31 o                         
   3  -6   2         25.44         26.87         1.64 o                         
   4  -6   2         66.37         60.54         3.65 o                         
   5  -6   2          5.21          3.81         1.70 o                         
   6  -6   2          5.23          5.77         1.22 o                         
   7  -6   2         11.38          8.20         1.44 o                         
   8  -6   2          0.29          1.11         1.26 o                         
 -10  -5   2         13.00          6.67         2.61 o                         
  -9  -5   2          6.78          7.30         2.45 o                         
  -8  -5   2          8.15         11.23         1.33 o                         
  -7  -5   2         18.76         18.45         1.28 o                         
  -6  -5   2         15.85         13.18         0.71 o                         
  -5  -5   2         19.22         19.20         1.19 o                         
  -4  -5   2        212.98        193.27         3.34 o                         
  -3  -5   2        165.57        159.84         5.68 o                         
  -2  -5   2        211.36        193.73         6.03 o                         
  -1  -5   2        140.67        141.65         5.29 o                         
   2  -5   2         54.79         52.82         1.97 o                         
   3  -5   2         92.18         98.54         2.20 o                         
   4  -5   2        150.73        142.44         2.87 o                         
   5  -5   2         20.05         19.64         1.71 o                         
   6  -5   2          4.21          4.63         1.15 o                         
   7  -5   2          2.94          3.74         0.83 o                         
   8  -5   2          4.43          3.39         1.07 o                         
   9  -5   2          4.42          2.90         1.27 o                         
 -11  -4   2          0.04          3.29         1.15 o                         
 -10  -4   2          0.19         -0.69         0.87 o                         
  -9  -4   2          2.75          3.28         0.80 o                         
  -8  -4   2         26.33         25.96         1.30 o                         
  -7  -4   2          7.01          8.48         0.91 o                         
  -6  -4   2         21.58         20.06         0.86 o                         
  -5  -4   2          9.11         11.87         0.77 o                         
  -4  -4   2        110.44        113.55         1.43 o                         
  -3  -4   2        143.12        151.08         3.19 o                         
  -2  -4   2        130.24        136.81         2.08 o                         
  -1  -4   2         42.79         50.90         2.95 o                         
   0  -4   2         19.26         23.51         2.31 o                         
   1  -4   2         71.15         71.83         1.64 o                         
   2  -4   2         28.38         26.78         1.06 o                         
   3  -4   2         27.49         28.79         1.23 o                         
   4  -4   2         28.90         25.30         0.78 o                         
   5  -4   2         93.62         93.64         1.89 o                         
   6  -4   2         96.49         88.57         3.06 o                         
   7  -4   2        162.80        149.46         4.09 o                         
   8  -4   2         19.95         19.68         1.80 o                         
   9  -4   2          0.70          0.20         1.16 o                         
  10  -4   2         11.02         14.01         2.70 o                         
 -11  -3   2          0.17         -0.83         0.83 o                         
 -10  -3   2          0.63          0.23         0.77 o                         
  -9  -3   2          8.82          8.82         1.18 o                         
  -8  -3   2         49.06         42.52         1.52 o                         
  -7  -3   2         14.91         20.28         1.06 o                         
  -6  -3   2         27.60         26.79         0.92 o                         
  -5  -3   2         12.51         14.29         1.13 o                         
  -4  -3   2        111.85        134.35         1.68 o                         
  -3  -3   2        686.15        724.13         4.55 o                         
  -2  -3   2        300.16        333.80         2.52 o                         
  -1  -3   2        132.69        137.82         1.87 o                         
   0  -3   2        258.47        309.03         3.02 o                         
   1  -3   2        588.46        619.01         5.05 o                         
   2  -3   2        349.01        390.58         4.16 o                         
   3  -3   2        167.90        167.24         1.91 o                         
   4  -3   2         29.95         33.93         1.08 o                         
   5  -3   2        145.97        143.89         2.21 o                         
   6  -3   2         51.63         49.18         1.41 o                         
   7  -3   2         42.30         38.44         1.18 o                         
   8  -3   2         18.78         17.34         1.07 o                         
   9  -3   2          5.19          5.15         0.84 o                         
  10  -3   2          9.99          9.98         1.08 o                         
  11  -3   2          0.91          7.14         2.98 o                         
 -12  -2   2         29.20         26.34         3.68 o                         
 -11  -2   2          4.87          7.72         2.02 o                         
 -10  -2   2          1.77          3.86         1.11 o                         
  -9  -2   2         17.50         19.58         2.03 o                         
  -8  -2   2         43.30         45.81         1.49 o                         
  -7  -2   2         24.34         23.13         1.12 o                         
  -6  -2   2         74.04         78.17         1.44 o                         
  -5  -2   2        163.98        181.23         2.28 o                         
  -4  -2   2        280.75        284.37         3.19 o                         
  -3  -2   2        469.38        521.44         3.54 o                         
  -2  -2   2        153.13        155.62         1.38 o                         
  -1  -2   2        377.38        376.68         2.90 o                         
   0  -2   2        331.71        342.19         3.23 o                         
   1  -2   2       1168.43       1215.29         7.27 o                         
   2  -2   2        143.88        144.89         1.75 o                         
   3  -2   2         17.53         17.32         0.82 o                         
   4  -2   2         29.42         30.38         0.85 o                         
   5  -2   2         27.59         32.25         0.97 o                         
   6  -2   2         84.91         85.74         1.66 o                         
   7  -2   2          1.92          3.63         0.75 o                         
   8  -2   2          2.32          3.04         0.80 o                         
   9  -2   2          6.01          8.01         1.02 o                         
  10  -2   2          6.75          6.22         0.97 o                         
  11  -2   2          1.98          2.75         1.00 o                         
 -12  -1   2         17.51         16.31         1.92 o                         
 -11  -1   2         15.99         17.21         2.33 o                         
 -10  -1   2         24.74         28.29         1.70 o                         
  -9  -1   2         50.18         49.09         2.23 o                         
  -8  -1   2         73.55         70.03         1.89 o                         
  -7  -1   2          9.75         10.26         0.80 o                         
  -6  -1   2         17.73         18.92         1.13 o                         
  -5  -1   2        103.86        114.93         1.59 o                         
  -4  -1   2        288.62        291.80         2.59 o                         
  -3  -1   2        821.82        814.37         4.96 o                         
  -2  -1   2       1437.02       1447.79         9.96 o                         
   0  -1   2        367.10        359.02         2.23 o                         
   3  -1   2         80.80         90.21         1.38 o                         
   4  -1   2       1311.30       1338.09         8.73 o                         
   5  -1   2        198.28        203.49         2.43 o                         
   6  -1   2         74.80         71.13         2.36 o                         
   7  -1   2         39.09         40.50         1.45 o                         
   8  -1   2          2.69          2.28         0.61 o                         
   9  -1   2          8.25          8.86         1.06 o                         
  10  -1   2          7.58          8.31         1.06 o                         
  11  -1   2          0.40          1.99         0.94 o                         
 -12   0   2         14.18         13.58         1.55 o                         
 -11   0   2         14.72         16.94         1.55 o                         
 -10   0   2          2.19          2.20         0.76 o                         
  -9   0   2        108.19        105.97         2.43 o                         
  -8   0   2         69.64         63.82         1.58 o                         
  -7   0   2         20.37         20.14         1.21 o                         
  -6   0   2          0.28         -0.35         0.35 o                         
  -5   0   2         27.95         29.99         0.88 o                         
  -4   0   2        122.51        120.72         1.69 o                         
  -3   0   2        456.52        456.95         3.63 o                         
  -2   0   2         46.80         45.75         0.68 o                         
  -1   0   2         32.28         36.25         0.81 o                         
   1   0   2        105.39        109.83         1.10 o                         
   3   0   2          0.06          1.05         0.33 o                         
   4   0   2         51.31         64.85         1.32 o                         
   5   0   2        210.42        216.24         2.77 o                         
   6   0   2        169.38        152.24         2.49 o                         
   7   0   2          0.08         -0.51         0.52 o                         
   8   0   2        105.99         96.05         2.10 o                         
   9   0   2         10.68         13.11         1.25 o                         
  10   0   2          0.55          0.07         0.82 o                         
  11   0   2          0.96          1.85         0.89 o                         
 -12   1   2         17.50         18.38         2.37 o                         
 -11   1   2         15.99         15.54         1.53 o                         
 -10   1   2         24.75         26.56         1.49 o                         
  -9   1   2         50.12         51.05         1.52 o                         
  -8   1   2         73.63         67.08         1.74 o                         
  -7   1   2          9.76          9.99         1.03 o                         
  -6   1   2         17.70         19.28         0.89 o                         
  -5   1   2        103.83        112.97         1.67 o                         
  -4   1   2        288.52        292.70         2.60 o                         
  -3   1   2        821.92        800.46         5.26 o                         
  -2   1   2       1437.37       1436.52         9.40 o                         
   0   1   2        367.14        357.29         2.09 o                         
   3   1   2         80.88         89.24         1.26 o                         
   4   1   2       1311.92       1320.86         8.16 o                         
   5   1   2        198.42        203.38         2.50 o                         
   6   1   2         74.81         72.92         1.54 o                         
   7   1   2         39.13         39.68         1.30 o                         
   8   1   2          2.70          3.37         0.92 o                         
   9   1   2          8.25          7.59         1.02 o                         
  10   1   2          7.58          8.32         1.14 o                         
  11   1   2          0.40          0.66         0.86 o                         
 -12   2   2         29.17         27.25         2.57 o                         
 -11   2   2          4.88          7.41         1.09 o                         
 -10   2   2          1.77          3.45         0.72 o                         
  -9   2   2         17.55         20.94         1.36 o                         
  -8   2   2         43.23         44.28         1.35 o                         
  -7   2   2         24.23         23.95         1.08 o                         
  -6   2   2         73.88         78.24         1.45 o                         
  -5   2   2        164.06        183.88         2.05 o                         
  -4   2   2        281.34        282.09         3.16 o                         
  -3   2   2        469.10        523.27         3.58 o                         
  -2   2   2        153.24        157.50         1.36 o                         
  -1   2   2        377.56        382.50         2.21 o                         
   0   2   2        331.61        339.97         2.13 o                         
   1   2   2       1167.87       1225.10         6.75 o                         
   2   2   2        143.97        145.19         1.70 o                         
   3   2   2         17.55         14.72         0.79 o                         
   4   2   2         29.52         30.08         0.91 o                         
   5   2   2         27.69         29.90         1.00 o                         
   6   2   2         84.95         87.96         1.82 o                         
   7   2   2          1.92          1.36         0.59 o                         
   8   2   2          2.31          1.84         0.63 o                         
   9   2   2          6.00          5.98         0.94 o                         
  10   2   2          6.74          8.03         1.14 o                         
  11   2   2          1.98          3.41         1.16 o                         
 -11   3   2          0.17          0.83         0.74 o                         
 -10   3   2          0.63          0.55         0.61 o                         
  -9   3   2          8.82         10.72         0.98 o                         
  -8   3   2         49.10         47.20         1.52 o                         
  -7   3   2         14.89         15.28         0.87 o                         
  -6   3   2         27.63         28.57         0.95 o                         
  -5   3   2         12.41         12.87         0.69 o                         
  -4   3   2        111.65        133.15         1.59 o                         
  -3   3   2        686.47        736.22         4.71 o                         
  -2   3   2        300.39        331.85         2.23 o                         
  -1   3   2        133.03        139.85         1.22 o                         
   0   3   2        258.15        305.29         1.98 o                         
   1   3   2        587.69        618.23         3.38 o                         
   2   3   2        349.06        382.17         3.58 o                         
   3   3   2        167.95        166.99         1.86 o                         
   4   3   2         30.04         31.17         0.94 o                         
   5   3   2        146.07        143.52         2.05 o                         
   6   3   2         51.55         50.44         1.38 o                         
   7   3   2         42.36         40.74         1.44 o                         
   8   3   2         18.84         20.17         1.45 o                         
   9   3   2          5.18          3.33         0.78 o                         
  10   3   2          9.98         11.16         1.20 o                         
  11   3   2          0.90          5.09         1.21 o                         
 -11   4   2          0.04          1.58         1.59 o                         
 -10   4   2          0.19          0.81         0.66 o                         
  -9   4   2          2.73          2.07         0.59 o                         
  -8   4   2         26.34         24.73         1.18 o                         
  -7   4   2          7.04          8.54         0.93 o                         
  -6   4   2         21.56         21.67         0.95 o                         
  -5   4   2          9.12         10.72         0.73 o                         
  -4   4   2        110.48        112.88         1.65 o                         
  -3   4   2        142.96        149.60         1.63 o                         
  -2   4   2        130.39        133.24         1.27 o                         
  -1   4   2         42.91         52.53         0.74 o                         
   0   4   2         19.45         22.21         0.68 o                         
   1   4   2         71.19         73.44         1.16 o                         
   2   4   2         28.44         26.79         0.60 o                         
   3   4   2         27.45         27.90         0.83 o                         
   4   4   2         28.94         25.69         0.93 o                         
   5   4   2         93.60         95.79         1.74 o                         
   6   4   2         96.42         90.41         1.85 o                         
   7   4   2        162.82        151.82         2.79 o                         
   8   4   2         19.98         20.31         1.40 o                         
   9   4   2          0.70          1.64         1.13 o                         
  10   4   2         11.02         11.26         1.51 o                         
 -10   5   2         13.01         10.97         1.52 o                         
  -9   5   2          6.78          8.18         0.83 o                         
  -8   5   2          8.17          8.69         1.17 o                         
  -7   5   2         18.75         19.54         1.16 o                         
  -6   5   2         15.82         16.00         1.09 o                         
  -5   5   2         19.11         17.59         0.88 o                         
  -4   5   2        212.94        193.00         2.21 o                         
  -3   5   2        165.56        159.52         1.56 o                         
  -2   5   2        211.59        193.06         1.67 o                         
  -1   5   2        140.64        138.79         1.43 o                         
   0   5   2        130.73        119.53         1.47 o                         
   1   5   2        130.13        122.58         1.59 o                         
   2   5   2         54.73         51.43         1.02 o                         
   3   5   2         92.03         99.44         1.46 o                         
   4   5   2        150.89        141.01         1.96 o                         
   5   5   2         20.13         17.23         1.21 o                         
   6   5   2          4.18          4.48         0.79 o                         
   7   5   2          2.94          2.80         0.71 o                         
   8   5   2          4.43          5.69         0.90 o                         
   9   5   2          4.42          4.92         1.34 o                         
  -9   6   2          1.07          2.84         1.16 o                         
  -8   6   2          6.37          7.31         1.19 o                         
  -7   6   2          2.26          3.79         0.55 o                         
  -6   6   2         15.13         15.74         0.90 o                         
  -5   6   2          3.03          4.02         0.50 o                         
  -4   6   2         97.40         89.78         1.72 o                         
  -3   6   2         25.31         24.31         0.82 o                         
  -2   6   2        113.18        110.67         1.60 o                         
  -1   6   2        212.71        206.72         1.72 o                         
   0   6   2        115.24        113.96         1.48 o                         
   1   6   2        173.52        168.59         1.88 o                         
   2   6   2         34.45         30.55         0.89 o                         
   3   6   2         25.53         27.92         1.35 o                         
   4   6   2         66.45         64.22         1.46 o                         
   5   6   2          5.23          4.53         0.71 o                         
   6   6   2          5.21          5.35         0.79 o                         
   7   6   2         11.37         12.47         1.23 o                         
   8   6   2          0.30          2.25         1.01 o                         
  -8   7   2          4.35          2.65         1.00 o                         
  -7   7   2          4.71          7.27         0.78 o                         
  -6   7   2          8.08          8.47         0.69 o                         
  -5   7   2         10.75         13.07         0.75 o                         
  -4   7   2         18.86         20.59         1.06 o                         
  -3   7   2         17.79         16.86         0.92 o                         
  -2   7   2          0.23          1.18         0.42 o                         
  -1   7   2         33.64         34.19         1.17 o                         
   0   7   2         27.47         26.36         0.81 o                         
   1   7   2          2.09          2.89         0.45 o                         
   2   7   2          9.06         10.98         0.71 o                         
   3   7   2         36.48         37.05         1.59 o                         
   4   7   2          5.31          5.74         1.03 o                         
   5   7   2          6.32          6.59         1.18 o                         
   6   7   2         27.14         27.95         1.43 o                         
   7   7   2          1.98          3.98         0.77 o                         
  -6   8   2          2.82          7.12         1.67 o                         
  -5   8   2          6.47          6.88         1.01 o                         
  -4   8   2          2.51          2.91         0.74 o                         
  -3   8   2         16.99         16.53         0.95 o                         
  -2   8   2          1.51          2.10         0.53 o                         
  -1   8   2          0.23         -0.01         0.80 o                         
   0   8   2          3.94          6.65         0.80 o                         
   1   8   2          3.08          3.67         0.64 o                         
   2   8   2          5.89          6.16         0.98 o                         
   3   8   2          4.56          6.08         0.98 o                         
   4   8   2         27.15         29.90         1.94 o                         
   5   8   2          8.19          7.98         1.39 o                         
  -2   9   2          0.56          1.31         0.88 o                         
  -1   9   2          4.34          4.44         1.10 o                         
   0   9   2          9.21         10.73         1.43 o                         
   1   9   2          4.50          4.95         1.03 o                         
   2   9   2          5.91          6.17         0.86 o                         
  -7  -7   3         29.40         30.30         1.88 o                         
  -6  -7   3          9.24         12.22         1.95 o                         
  -5  -7   3         20.16         20.49         1.39 o                         
   4  -7   3          8.75         11.75         1.71 o                         
   5  -7   3         66.39         60.35         2.88 o                         
   6  -7   3         19.27         18.43         3.03 o                         
  -8  -6   3         25.35         21.08         3.34 o                         
  -7  -6   3         25.54         34.07         2.19 o                         
  -6  -6   3        108.46         99.84         4.51 o                         
  -5  -6   3         29.25         30.99         2.62 o                         
  -4  -6   3          1.45          1.61         0.77 o                         
  -3  -6   3         49.56         47.44         3.36 o                         
  -2  -6   3        179.73        159.59         6.16 o                         
   2  -6   3         30.17         27.55         1.40 o                         
   3  -6   3         22.80         19.55         2.85 o                         
   4  -6   3          7.53          9.42         1.51 o                         
   5  -6   3          9.72         11.71         1.94 o                         
   6  -6   3         16.53         18.41         2.02 o                         
   7  -6   3          1.78          3.38         1.30 o                         
   8  -6   3          1.28          0.73         1.48 o                         
 -10  -5   3          0.15          1.36         1.82 o                         
  -9  -5   3          4.11          5.17         1.50 o                         
  -8  -5   3          4.36          5.60         0.99 o                         
  -7  -5   3          4.54          7.16         0.93 o                         
  -6  -5   3         20.22         17.51         1.49 o                         
  -5  -5   3         21.17         18.97         1.50 o                         
  -4  -5   3         32.77         29.49         2.56 o                         
  -3  -5   3         23.54         27.46         1.39 o                         
  -2  -5   3         53.91         50.70         3.29 o                         
  -1  -5   3        134.34        130.10         5.37 o                         
   0  -5   3         70.67         74.68         4.24 o                         
   1  -5   3        411.32        405.55         4.58 o                         
   2  -5   3        171.93        175.00         2.79 o                         
   3  -5   3        209.08        198.73         3.29 o                         
   4  -5   3         16.70         19.46         1.39 o                         
   5  -5   3         95.01         88.21         2.96 o                         
   6  -5   3         12.16         12.81         1.01 o                         
   7  -5   3         15.19         16.88         1.53 o                         
   8  -5   3          1.48         -0.69         1.19 o                         
   9  -5   3          3.76          4.41         1.40 o                         
 -11  -4   3          0.55          2.28         1.20 o                         
 -10  -4   3          2.73          1.57         0.82 o                         
  -9  -4   3          2.17          3.11         0.77 o                         
  -8  -4   3          2.23          3.11         0.77 o                         
  -7  -4   3         14.18         13.65         1.02 o                         
  -6  -4   3          0.11          0.05         0.36 o                         
  -5  -4   3         16.92         17.13         0.71 o                         
  -4  -4   3          6.69          8.65         0.62 o                         
  -3  -4   3        108.00        117.25         3.48 o                         
  -2  -4   3         16.97         14.82         1.31 o                         
  -1  -4   3         76.56         81.20         3.85 o                         
   0  -4   3        326.68        345.45         3.55 o                         
   1  -4   3          4.89          3.57         0.72 o                         
   2  -4   3          0.99          1.14         0.51 o                         
   3  -4   3         46.10         47.65         1.59 o                         
   4  -4   3         66.01         63.15         1.27 o                         
   5  -4   3          1.15          1.34         0.55 o                         
   6  -4   3         29.93         30.43         1.47 o                         
   7  -4   3         17.46         15.92         1.80 o                         
   8  -4   3         20.93         18.75         1.69 o                         
   9  -4   3          7.64          6.92         1.44 o                         
  10  -4   3          2.07          0.95         2.26 o                         
 -11  -3   3          8.26          9.62         1.94 o                         
 -10  -3   3         22.40         16.86         1.56 o                         
  -9  -3   3          8.30          7.89         1.06 o                         
  -8  -3   3          0.15          0.09         0.65 o                         
  -7  -3   3         17.90         17.90         1.63 o                         
  -6  -3   3         65.87         63.93         1.29 o                         
  -5  -3   3         50.05         52.97         1.15 o                         
  -4  -3   3        155.29        168.84         2.07 o                         
  -3  -3   3         22.06         21.04         0.71 o                         
  -2  -3   3         71.79         74.14         1.66 o                         
  -1  -3   3       1352.38       1473.44         8.03 o                         
   0  -3   3       1229.50       1316.36         9.05 o                         
   1  -3   3        481.90        520.85         4.52 o                         
   2  -3   3        104.31        116.58         1.43 o                         
   3  -3   3         64.97         69.40         1.28 o                         
   4  -3   3         24.31         25.36         0.94 o                         
   5  -3   3         77.32         78.13         1.76 o                         
   6  -3   3         91.59         86.86         1.95 o                         
   7  -3   3         53.96         53.10         1.35 o                         
   8  -3   3         24.40         24.53         1.11 o                         
   9  -3   3         25.14         26.30         1.86 o                         
  10  -3   3          6.01          6.00         1.14 o                         
  11  -3   3          0.21          2.72         2.46 o                         
 -12  -2   3          0.86         -0.93         0.93 o                         
 -11  -2   3          9.20          8.53         1.34 o                         
 -10  -2   3         22.44         23.55         1.63 o                         
  -9  -2   3         35.68         33.27         1.62 o                         
  -8  -2   3          2.59          3.18         0.66 o                         
  -7  -2   3        103.21         97.39         1.87 o                         
  -6  -2   3         24.92         22.48         0.93 o                         
  -5  -2   3         32.84         28.45         0.84 o                         
  -4  -2   3        235.47        268.82         2.73 o                         
  -3  -2   3        246.14        254.83         3.40 o                         
  -2  -2   3        155.54        151.27         1.63 o                         
  -1  -2   3       1869.23       1890.57        12.77 o                         
   0  -2   3         18.03         20.27         0.48 o                         
   1  -2   3        268.58        276.18         2.21 o                         
   2  -2   3         63.58         58.47         1.10 o                         
   3  -2   3        561.14        564.73         5.66 o                         
   4  -2   3        404.26        406.57         3.03 o                         
   5  -2   3         64.30         59.40         1.15 o                         
   6  -2   3         25.94         23.06         1.03 o                         
   7  -2   3         44.44         43.17         1.47 o                         
   8  -2   3          8.26          7.91         1.26 o                         
   9  -2   3          1.94          2.25         0.76 o                         
  10  -2   3          3.51          4.87         0.90 o                         
  11  -2   3          0.22          1.09         1.08 o                         
 -12  -1   3         30.83         29.71         4.04 o                         
 -11  -1   3         28.56         32.77         2.07 o                         
 -10  -1   3         21.17         21.38         1.43 o                         
  -9  -1   3         21.67         22.75         1.72 o                         
  -8  -1   3         16.93         19.78         1.50 o                         
  -7  -1   3        161.19        157.71         2.21 o                         
  -6  -1   3        249.35        255.36         2.66 o                         
  -5  -1   3         39.72         43.71         1.01 o                         
  -4  -1   3         48.22         50.30         0.96 o                         
  -3  -1   3         84.31         84.41         1.20 o                         
  -2  -1   3       1640.38       1590.07        30.83 o                         
  -1  -1   3       1494.55       1469.92        19.64 o                         
   1  -1   3       1807.75       1749.36        38.38 o                         
   2  -1   3        285.06        296.12         2.41 o                         
   3  -1   3        109.68        114.18         1.46 o                         
   4  -1   3       2404.65       2413.73        14.08 o                         
   5  -1   3         23.18         25.03         0.91 o                         
   6  -1   3         35.76         34.53         1.15 o                         
   7  -1   3         22.71         21.75         1.06 o                         
   8  -1   3        112.01        109.52         2.08 o                         
   9  -1   3         12.71         15.05         1.24 o                         
  10  -1   3          7.00          8.14         1.06 o                         
  11  -1   3          4.61          4.49         1.85 o                         
 -12   0   3          3.80          6.45         1.14 o                         
 -11   0   3          1.75          1.20         0.82 o                         
 -10   0   3          1.97          2.04         0.75 o                         
  -9   0   3          0.99          1.51         0.57 o                         
  -8   0   3         47.60         50.19         1.41 o                         
  -7   0   3        171.64        175.43         2.50 o                         
  -6   0   3         96.14         99.96         1.78 o                         
  -5   0   3        214.07        210.75         2.66 o                         
  -4   0   3        201.99        197.84         1.95 o                         
  -3   0   3         90.45         86.83         1.11 o                         
  -2   0   3         66.59         68.14         0.87 o                         
  -1   0   3        241.19        219.70         1.95 o                         
   0   0   3          0.03          0.15         0.24 o                         
   1   0   3         39.56         41.05         0.82 o                         
   2   0   3        917.36        897.07         5.44 o                         
   3   0   3          3.46          3.02         0.58 o                         
   4   0   3        597.61        650.57         8.18 o                         
   5   0   3          0.54          0.66         0.48 o                         
   6   0   3          1.08          1.16         0.44 o                         
   7   0   3         75.10         70.22         1.62 o                         
   8   0   3         27.38         24.63         1.26 o                         
   9   0   3         61.15         61.56         1.84 o                         
  10   0   3          1.06          0.90         0.88 o                         
  11   0   3         12.90         14.28         1.55 o                         
 -12   1   3         30.83         32.42         3.19 o                         
 -11   1   3         28.53         28.65         2.30 o                         
 -10   1   3         21.20         18.46         1.41 o                         
  -9   1   3         21.74         24.35         2.54 o                         
  -8   1   3         16.90         22.02         1.23 o                         
  -7   1   3        161.20        156.41         2.60 o                         
  -6   1   3        249.52        255.38         2.66 o                         
  -5   1   3         39.54         43.94         1.07 o                         
  -4   1   3         48.02         50.84         0.97 o                         
  -3   1   3         84.26         83.87         1.06 o                         
  -1   1   3       1494.34       1494.01        10.30 o                         
   1   1   3       1807.44       1795.71        23.23 o                         
   2   1   3        284.46        292.63         2.71 o                         
   3   1   3        109.76        114.96         1.50 o                         
   4   1   3       2405.18       2390.55        13.63 o                         
   5   1   3         23.13         24.53         0.93 o                         
   6   1   3         35.78         34.02         1.15 o                         
   7   1   3         22.75         21.32         1.26 o                         
   8   1   3        111.98        109.61         2.32 o                         
   9   1   3         12.72         11.96         1.18 o                         
  10   1   3          6.99          6.48         1.20 o                         
  11   1   3          4.62          4.69         1.32 o                         
 -12   2   3          0.86          2.20         1.27 o                         
 -11   2   3          9.20          9.55         1.20 o                         
 -10   2   3         22.40         26.65         1.61 o                         
  -9   2   3         35.78         34.33         1.62 o                         
  -8   2   3          2.59          2.42         0.61 o                         
  -7   2   3        103.21         94.86         1.81 o                         
  -6   2   3         24.84         21.41         0.84 o                         
  -5   2   3         32.98         30.02         0.88 o                         
  -4   2   3        235.31        268.31         2.52 o                         
  -3   2   3        246.25        256.76         2.84 o                         
  -2   2   3        155.48        153.34         2.08 o                         
  -1   2   3       1869.73       1900.49        11.89 o                         
   0   2   3         17.99         20.15         0.50 o                         
   1   2   3        268.90        271.60         2.38 o                         
   2   2   3         63.39         56.24         1.28 o                         
   3   2   3        561.21        571.55         4.69 o                         
   4   2   3        404.24        408.03         3.45 o                         
   5   2   3         64.20         60.13         1.36 o                         
   6   2   3         25.85         25.53         1.09 o                         
   7   2   3         44.39         43.81         1.42 o                         
   8   2   3          8.25          8.82         1.02 o                         
   9   2   3          1.95          2.78         0.75 o                         
  10   2   3          3.51          3.80         0.86 o                         
  11   2   3          0.22          1.14         1.06 o                         
 -11   3   3          8.25          8.95         1.04 o                         
 -10   3   3         22.43         22.19         1.48 o                         
  -9   3   3          8.30          6.65         0.84 o                         
  -8   3   3          0.15         -0.21         0.51 o                         
  -7   3   3         17.90         18.61         1.43 o                         
  -6   3   3         65.87         65.07         1.31 o                         
  -5   3   3         50.05         55.97         1.11 o                         
  -4   3   3        155.05        170.66         1.90 o                         
  -3   3   3         22.12         21.40         0.54 o                         
  -2   3   3         71.52         74.90         1.23 o                         
  -1   3   3       1352.92       1487.72         8.24 o                         
   0   3   3       1229.66       1317.33         6.90 o                         
   1   3   3        481.98        516.28         3.66 o                         
   2   3   3        104.27        114.54         1.64 o                         
   3   3   3         64.83         69.65         1.26 o                         
   4   3   3         24.32         26.99         0.93 o                         
   5   3   3         77.46         74.52         1.54 o                         
   6   3   3         91.58         86.51         1.91 o                         
   7   3   3         53.90         52.11         1.74 o                         
   8   3   3         24.34         25.98         1.54 o                         
   9   3   3         25.14         26.52         1.88 o                         
  10   3   3          6.03          5.56         1.06 o                         
  11   3   3          0.21          1.43         1.13 o                         
 -11   4   3          0.54          1.30         1.29 o                         
 -10   4   3          2.73          2.90         0.69 o                         
  -9   4   3          2.18          1.30         0.58 o                         
  -8   4   3          2.23          2.71         0.58 o                         
  -7   4   3         14.13         13.43         1.12 o                         
  -6   4   3          0.11          0.07         0.39 o                         
  -5   4   3         16.92         17.48         0.83 o                         
  -4   4   3          6.70          8.46         0.60 o                         
  -3   4   3        107.79        110.57         1.25 o                         
  -2   4   3         17.06         15.05         0.53 o                         
  -1   4   3         76.52         75.48         1.03 o                         
   0   4   3        327.13        342.93         2.36 o                         
   1   4   3          4.87          4.48         0.37 o                         
   2   4   3          0.97          0.99         0.34 o                         
   3   4   3         45.99         48.71         1.09 o                         
   4   4   3         65.90         67.06         1.40 o                         
   5   4   3          1.14          1.18         0.53 o                         
   6   4   3         30.04         29.79         1.35 o                         
   7   4   3         17.47         19.92         2.05 o                         
   8   4   3         20.92         21.34         1.94 o                         
   9   4   3          7.63          9.14         1.07 o                         
  10   4   3          2.07          4.81         1.53 o                         
 -10   5   3          0.15          0.88         0.97 o                         
  -9   5   3          4.11          5.44         0.75 o                         
  -8   5   3          4.39          4.93         0.69 o                         
  -7   5   3          4.55          6.30         0.73 o                         
  -6   5   3         20.26         17.90         0.91 o                         
  -5   5   3         21.19         18.21         0.72 o                         
  -4   5   3         32.77         30.93         0.80 o                         
  -3   5   3         23.44         27.16         0.70 o                         
  -2   5   3         53.92         48.88         0.84 o                         
  -1   5   3        134.34        131.46         1.38 o                         
   0   5   3         70.54         68.28         1.20 o                         
   1   5   3        411.60        400.70         3.38 o                         
   2   5   3        171.71        173.67         3.45 o                         
   3   5   3        209.02        195.32         2.30 o                         
   4   5   3         16.73         17.43         0.92 o                         
   5   5   3         95.03         77.79         3.09 o                         
   6   5   3         12.21         12.78         1.23 o                         
   7   5   3         15.15         14.27         1.19 o                         
   8   5   3          1.48          1.85         0.73 o                         
   9   5   3          3.77          5.52         1.10 o                         
  -9   6   3         25.21         23.72         1.78 o                         
  -8   6   3         25.34         24.70         1.20 o                         
  -7   6   3         25.48         29.57         1.50 o                         
  -6   6   3        108.44         99.29         1.77 o                         
  -5   6   3         29.22         28.11         0.86 o                         
  -4   6   3          1.44          1.07         0.41 o                         
  -3   6   3         49.44         46.96         0.91 o                         
  -2   6   3        179.71        167.63         1.71 o                         
  -1   6   3        102.60         97.74         1.22 o                         
   0   6   3        262.79        264.03         2.69 o                         
   1   6   3        129.76        125.29         1.69 o                         
   2   6   3         30.09         28.81         1.24 o                         
   3   6   3         22.72         23.34         1.90 o                         
   4   6   3          7.54          8.51         0.79 o                         
   5   6   3          9.69          9.94         0.91 o                         
   6   6   3         16.56         18.00         1.23 o                         
   7   6   3          1.78          2.91         0.91 o                         
   8   6   3          1.28          2.97         1.16 o                         
  -8   7   3          9.68         12.36         1.36 o                         
  -7   7   3         29.43         33.87         1.62 o                         
  -6   7   3          9.25          9.59         0.83 o                         
  -5   7   3         20.20         21.95         0.93 o                         
  -4   7   3         17.88         19.22         1.17 o                         
  -3   7   3         25.19         23.95         1.07 o                         
  -2   7   3         46.45         48.03         1.16 o                         
  -1   7   3         44.36         39.91         1.48 o                         
   0   7   3          1.54          3.65         0.46 o                         
   1   7   3          6.91          6.74         0.62 o                         
   2   7   3         28.52         28.35         1.31 o                         
   3   7   3          8.95          9.28         1.47 o                         
   4   7   3          8.77         10.46         1.38 o                         
   5   7   3         66.41         67.15         1.89 o                         
   6   7   3         19.25         21.13         1.28 o                         
   7   7   3          1.59          3.88         0.90 o                         
  -6   8   3          4.32          4.90         0.96 o                         
  -5   8   3          0.88          1.92         0.72 o                         
  -4   8   3          8.53          9.51         1.03 o                         
  -3   8   3          0.34          0.24         0.52 o                         
  -2   8   3          0.66          1.07         0.56 o                         
  -1   8   3         18.54         19.12         2.14 o                         
   0   8   3          0.51          1.15         0.75 o                         
   1   8   3         18.05         17.54         1.08 o                         
   2   8   3          2.19          3.09         0.82 o                         
   3   8   3          8.67          9.31         1.61 o                         
   4   8   3         13.44         16.38         1.52 o                         
   5   8   3          5.50         11.97         1.75 o                         
  -2   9   3          6.91          7.78         1.26 o                         
  -1   9   3          1.21          3.10         1.18 o                         
   0   9   3          7.06          9.77         1.38 o                         
   1   9   3          0.30         -0.07         0.77 o                         
  -8  -7   4         24.22         26.47         2.39 o                         
  -7  -7   4         23.76         23.83         1.95 o                         
  -6  -7   4          1.46          2.50         1.21 o                         
  -5  -7   4         41.17         43.43         1.93 o                         
  -4  -7   4          2.43          2.11         1.64 o                         
  -3  -7   4          7.58          8.34         2.21 o                         
   3  -7   4          5.11          7.68         1.39 o                         
   4  -7   4         17.60         19.51         2.13 o                         
   5  -7   4         24.61         22.97         2.88 o                         
   6  -7   4          9.20          8.99         2.54 o                         
   7  -7   4          3.08          9.60         3.80 o                         
  -9  -6   4         11.73         13.91         3.75 o                         
  -8  -6   4         61.25         63.67         2.84 o                         
  -7  -6   4         39.74         35.05         2.12 o                         
  -6  -6   4          3.60          4.64         1.11 o                         
  -5  -6   4         30.71         27.60         1.98 o                         
  -4  -6   4         55.33         49.64         1.95 o                         
  -3  -6   4         35.98         31.32         3.06 o                         
  -2  -6   4         51.66         52.60         3.85 o                         
  -1  -6   4         25.65         25.95         3.06 o                         
   2  -6   4         27.32         27.60         1.98 o                         
   3  -6   4          2.70          4.01         1.04 o                         
   4  -6   4          2.25          2.87         1.03 o                         
   5  -6   4          9.60         10.37         1.49 o                         
   6  -6   4         10.20         10.68         1.91 o                         
   7  -6   4          8.32          6.88         2.23 o                         
   8  -6   4         11.51         12.40         3.34 o                         
 -10  -5   4          4.45          1.54         1.93 o                         
  -9  -5   4          1.72          4.22         1.12 o                         
  -8  -5   4         20.96         20.93         1.69 o                         
  -7  -5   4          4.40          5.71         0.97 o                         
  -6  -5   4          0.00         -0.38         0.53 o                         
  -5  -5   4         42.73         38.22         1.56 o                         
  -4  -5   4         65.85         56.72         2.24 o                         
  -3  -5   4         19.34         17.82         0.99 o                         
  -2  -5   4         32.34         34.12         2.98 o                         
  -1  -5   4         14.30         14.55         2.67 o                         
   0  -5   4         75.04         71.53         1.55 o                         
   1  -5   4         54.98         56.15         2.29 o                         
   2  -5   4        117.57        110.69         2.34 o                         
   3  -5   4        385.90        367.12         4.89 o                         
   4  -5   4        107.08        107.87         3.18 o                         
   5  -5   4          3.46          1.35         1.02 o                         
   6  -5   4          5.65          6.52         0.86 o                         
   7  -5   4          7.54          6.61         1.42 o                         
   8  -5   4          5.03          5.89         1.77 o                         
   9  -5   4          7.04          4.10         1.47 o                         
 -11  -4   4          8.02         10.33         2.00 o                         
 -10  -4   4          3.01          3.68         1.04 o                         
  -9  -4   4         12.64         11.71         1.15 o                         
  -8  -4   4          4.39          4.34         0.74 o                         
  -7  -4   4         12.57         13.61         1.45 o                         
  -6  -4   4         21.86         20.96         1.85 o                         
  -5  -4   4         16.87         16.45         1.12 o                         
  -4  -4   4         51.05         50.05         1.19 o                         
  -3  -4   4         19.67         23.03         0.88 o                         
  -2  -4   4         90.88         90.88         1.22 o                         
  -1  -4   4        125.50        132.27         2.13 o                         
   0  -4   4          5.60          8.09         0.68 o                         
   1  -4   4          1.68          1.97         0.54 o                         
   2  -4   4        143.25        140.45         2.59 o                         
   3  -4   4         52.01         54.59         1.76 o                         
   4  -4   4         29.81         28.65         1.22 o                         
   5  -4   4         32.63         31.44         1.23 o                         
   6  -4   4          8.46         10.31         1.18 o                         
   7  -4   4          3.76          2.66         0.90 o                         
   8  -4   4         15.97         18.65         2.04 o                         
   9  -4   4          0.92         -0.01         1.07 o                         
  10  -4   4          3.49          0.92         1.64 o                         
 -12  -3   4          0.18         -1.19         1.43 o                         
 -11  -3   4          1.69          2.52         1.07 o                         
 -10  -3   4         15.82         16.30         1.47 o                         
  -9  -3   4          1.07         -0.17         0.69 o                         
  -8  -3   4         13.60         13.46         1.09 o                         
  -7  -3   4         19.54         19.59         1.05 o                         
  -6  -3   4         24.76         25.76         0.89 o                         
  -5  -3   4          3.28          4.23         0.66 o                         
  -4  -3   4        104.71         94.32         1.71 o                         
  -3  -3   4        217.25        239.87         2.44 o                         
  -2  -3   4        923.55       1038.73         6.65 o                         
  -1  -3   4         83.80         98.95         1.13 o                         
   0  -3   4         41.67         46.29         0.89 o                         
   1  -3   4        294.26        311.46         3.17 o                         
   2  -3   4        126.14        122.18         1.56 o                         
   3  -3   4         42.94         44.93         1.20 o                         
   4  -3   4         12.13         15.01         1.42 o                         
   5  -3   4         19.10         20.94         1.42 o                         
   6  -3   4         75.55         68.05         1.79 o                         
   7  -3   4         79.04         76.04         1.48 o                         
   8  -3   4         73.55         68.48         1.71 o                         
   9  -3   4         26.34         28.26         2.33 o                         
  10  -3   4         11.47         13.81         2.34 o                         
 -12  -2   4         18.93         16.51         1.92 o                         
 -11  -2   4         10.26          7.38         1.34 o                         
 -10  -2   4         71.74         66.61         2.09 o                         
  -9  -2   4          5.55          4.84         0.88 o                         
  -8  -2   4         30.64         33.58         1.24 o                         
  -7  -2   4         54.10         51.55         1.40 o                         
  -6  -2   4        239.21        241.31         2.74 o                         
  -5  -2   4        320.04        328.65         2.97 o                         
  -4  -2   4        197.72        227.80         2.79 o                         
  -3  -2   4        254.43        264.78         2.84 o                         
  -2  -2   4        434.29        476.84         4.00 o                         
  -1  -2   4        799.96        807.88         4.54 o                         
   0  -2   4        244.67        253.13         1.95 o                         
   1  -2   4         10.13         12.57         0.60 o                         
   2  -2   4        380.78        398.22         4.86 o                         
   3  -2   4       2325.37       2419.91        15.95 o                         
   4  -2   4        650.79        637.30         4.25 o                         
   5  -2   4        101.58        105.44         1.55 o                         
   6  -2   4        402.73        385.90         4.34 o                         
   7  -2   4          7.03          6.40         0.77 o                         
   8  -2   4         17.32         19.93         1.69 o                         
   9  -2   4          3.97          3.90         0.81 o                         
  10  -2   4          0.95          0.90         0.97 o                         
  11  -2   4          0.97          0.75         1.26 o                         
 -12  -1   4          3.21          2.67         1.02 o                         
 -11  -1   4         47.60         47.90         1.92 o                         
 -10  -1   4         61.70         60.23         2.00 o                         
  -9  -1   4         49.85         50.95         1.67 o                         
  -8  -1   4        110.85        107.13         2.00 o                         
  -7  -1   4         12.80         14.51         0.92 o                         
  -6  -1   4         51.98         56.40         1.23 o                         
  -5  -1   4        216.93        223.49         2.28 o                         
  -4  -1   4        477.62        490.57         3.74 o                         
  -3  -1   4        427.56        436.68         2.86 o                         
  -2  -1   4        189.24        199.11         1.64 o                         
  -1  -1   4        883.94        824.96         5.24 o                         
   0  -1   4        825.12        803.15         4.81 o                         
   1  -1   4        100.48         99.56         1.25 o                         
   2  -1   4        423.36        422.19         3.23 o                         
   3  -1   4        419.46        448.90         3.51 o                         
   4  -1   4        964.37        957.75         6.34 o                         
   5  -1   4         28.81         30.29         0.96 o                         
   6  -1   4        155.61        153.79         2.37 o                         
   7  -1   4          1.30          1.27         0.58 o                         
   8  -1   4         11.18         12.74         1.04 o                         
   9  -1   4          8.04          7.55         0.95 o                         
  10  -1   4          0.44          2.46         0.77 o                         
  11  -1   4          3.46          5.38         1.31 o                         
 -12   0   4          5.20          5.21         1.17 o                         
 -11   0   4          3.56          4.80         1.17 o                         
 -10   0   4          0.01          1.17         0.70 o                         
  -9   0   4          0.31          0.75         0.54 o                         
  -8   0   4         13.19         16.76         1.08 o                         
  -7   0   4        191.87        195.27         2.47 o                         
  -6   0   4         72.03         77.15         1.65 o                         
  -5   0   4         11.92         12.27         0.77 o                         
  -4   0   4        279.04        302.69         2.75 o                         
  -3   0   4         21.04         19.60         0.61 o                         
  -2   0   4        232.45        237.10         2.00 o                         
   0   0   4        181.82        180.49         1.66 o                         
   1   0   4        228.98        210.75         1.81 o                         
   2   0   4          1.66          2.36         0.42 o                         
   3   0   4        549.80        553.70         4.87 o                         
   4   0   4          9.35          8.45         0.63 o                         
   5   0   4         32.25         36.59         1.13 o                         
   6   0   4         60.44         57.86         1.42 o                         
   7   0   4          0.51          0.15         0.49 o                         
   8   0   4          0.11          0.45         0.58 o                         
   9   0   4         21.57         22.38         1.66 o                         
  10   0   4          3.94          6.71         1.58 o                         
  11   0   4          5.50          3.74         1.23 o                         
 -12   1   4          3.21          3.17         1.05 o                         
 -11   1   4         47.61         51.43         2.18 o                         
 -10   1   4         61.66         54.28         2.20 o                         
  -9   1   4         49.78         47.39         1.65 o                         
  -8   1   4        111.01        108.21         2.11 o                         
  -7   1   4         12.82         12.71         1.00 o                         
  -6   1   4         52.02         55.98         1.24 o                         
  -5   1   4        216.79        231.71         3.44 o                         
  -4   1   4        477.52        486.85         3.68 o                         
  -3   1   4        427.04        435.65         3.12 o                         
  -2   1   4        189.81        197.80         1.75 o                         
  -1   1   4        882.50        829.85         6.23 o                         
   0   1   4        824.61        799.34         4.77 o                         
   1   1   4        100.76         98.12         1.17 o                         
   2   1   4        423.19        419.82         3.01 o                         
   3   1   4        419.63        447.72         4.00 o                         
   4   1   4        964.15        958.31         6.18 o                         
   5   1   4         28.73         28.34         1.67 o                         
   6   1   4        155.79        152.74         2.30 o                         
   7   1   4          1.30          0.81         0.57 o                         
   8   1   4         11.19         11.05         1.25 o                         
   9   1   4          8.04          7.62         1.06 o                         
  10   1   4          0.44          1.02         1.07 o                         
  11   1   4          3.46          3.56         1.19 o                         
 -12   2   4         18.91         19.48         2.27 o                         
 -11   2   4         10.27         11.88         1.30 o                         
 -10   2   4         71.70         66.99         2.68 o                         
  -9   2   4          5.56          7.84         0.87 o                         
  -8   2   4         30.64         29.22         1.21 o                         
  -7   2   4         54.30         55.27         1.33 o                         
  -6   2   4        239.15        245.43         2.74 o                         
  -5   2   4        319.71        335.59         4.32 o                         
  -4   2   4        197.78        223.77         2.44 o                         
  -3   2   4        254.26        262.59         2.37 o                         
  -2   2   4        434.26        474.59         4.90 o                         
  -1   2   4        799.84        801.22         4.57 o                         
   0   2   4        244.91        252.68         2.47 o                         
   1   2   4         10.16         12.31         0.50 o                         
   2   2   4        380.75        401.27         3.51 o                         
   3   2   4       2325.00       2464.40        17.61 o                         
   4   2   4        650.46        633.83         4.78 o                         
   5   2   4        101.74        105.08         1.96 o                         
   6   2   4        402.81        383.89         3.99 o                         
   7   2   4          7.04          7.53         0.89 o                         
   8   2   4         17.32         21.12         2.15 o                         
   9   2   4          3.99          5.27         1.01 o                         
  10   2   4          0.95          1.31         0.89 o                         
  11   2   4          0.97          1.63         0.98 o                         
 -12   3   4          0.18         -1.03         1.17 o                         
 -11   3   4          1.68          4.41         0.89 o                         
 -10   3   4         15.84         16.18         1.28 o                         
  -9   3   4          1.07          0.75         0.65 o                         
  -8   3   4         13.62         13.21         1.82 o                         
  -7   3   4         19.56         19.04         0.96 o                         
  -6   3   4         24.91         27.56         0.91 o                         
  -5   3   4          3.24          3.54         0.59 o                         
  -4   3   4        104.81         95.77         1.48 o                         
  -3   3   4        217.36        239.79         2.43 o                         
  -2   3   4        923.69       1042.07         5.44 o                         
  -1   3   4         83.86        101.11         1.46 o                         
   0   3   4         41.84         46.97         1.04 o                         
   1   3   4        294.31        310.87         3.17 o                         
   2   3   4        126.30        121.35         1.66 o                         
   3   3   4         43.00         44.58         1.17 o                         
   4   3   4         12.13         13.56         1.10 o                         
   5   3   4         19.11         20.92         1.10 o                         
   6   3   4         75.55         71.61         1.69 o                         
   7   3   4         79.08         76.63         2.54 o                         
   8   3   4         73.50         68.95         2.89 o                         
   9   3   4         26.35         27.18         1.71 o                         
  10   3   4         11.49         14.11         1.39 o                         
 -11   4   4          8.05         10.30         1.38 o                         
 -10   4   4          3.00          3.50         0.93 o                         
  -9   4   4         12.65         13.31         0.98 o                         
  -8   4   4          4.41          4.89         0.69 o                         
  -7   4   4         12.54         13.36         1.35 o                         
  -6   4   4         21.89         23.62         1.16 o                         
  -5   4   4         16.89         17.20         0.99 o                         
  -4   4   4         51.05         50.28         1.32 o                         
  -3   4   4         19.61         21.39         0.58 o                         
  -2   4   4         90.87         93.31         1.13 o                         
  -1   4   4        125.37        128.40         1.38 o                         
   0   4   4          5.59          8.33         0.61 o                         
   1   4   4          1.68          2.02         0.29 o                         
   2   4   4        143.45        138.97         1.82 o                         
   3   4   4         51.89         53.36         1.26 o                         
   4   4   4         29.80         29.62         1.11 o                         
   5   4   4         32.57         32.18         1.20 o                         
   6   4   4          8.53          8.57         0.97 o                         
   7   4   4          3.77          2.80         0.81 o                         
   8   4   4         15.95         17.72         1.65 o                         
   9   4   4          0.92          1.78         0.75 o                         
  10   4   4          3.50          4.41         1.42 o                         
 -10   5   4          4.45          2.54         1.94 o                         
  -9   5   4          1.72          2.69         0.73 o                         
  -8   5   4         20.93         24.07         1.35 o                         
  -7   5   4          4.39          4.51         0.76 o                         
  -6   5   4          0.00          0.26         0.54 o                         
  -5   5   4         42.71         39.29         1.17 o                         
  -4   5   4         65.86         55.90         1.26 o                         
  -3   5   4         19.37         16.58         0.63 o                         
  -2   5   4         32.25         29.27         0.82 o                         
  -1   5   4         14.31         15.50         0.64 o                         
   0   5   4         75.11         70.32         1.15 o                         
   1   5   4         55.09         56.19         0.89 o                         
   2   5   4        117.48        113.29         1.64 o                         
   3   5   4        385.99        371.25         3.37 o                         
   4   5   4        106.91        101.88         1.84 o                         
   5   5   4          3.47          2.54         0.82 o                         
   6   5   4          5.64          6.38         0.89 o                         
   7   5   4          7.57          9.54         1.20 o                         
   8   5   4          5.04          5.84         0.91 o                         
   9   5   4          7.03          7.79         1.43 o                         
  -9   6   4         11.72         13.89         1.46 o                         
  -8   6   4         61.28         60.66         1.75 o                         
  -7   6   4         39.74         35.22         1.34 o                         
  -6   6   4          3.59          3.26         0.67 o                         
  -5   6   4         30.70         27.92         1.15 o                         
  -4   6   4         55.31         47.98         0.97 o                         
  -3   6   4         36.00         33.67         1.15 o                         
  -2   6   4         51.60         50.59         0.94 o                         
  -1   6   4         25.57         27.00         0.72 o                         
   0   6   4        173.01        156.58         2.04 o                         
   1   6   4        221.04        205.18         2.27 o                         
   2   6   4         27.34         27.59         1.39 o                         
   3   6   4          2.70          2.58         0.54 o                         
   4   6   4          2.24          3.11         0.62 o                         
   5   6   4          9.64          9.69         0.93 o                         
   6   6   4         10.22         12.73         1.18 o                         
   7   6   4          8.32         10.27         1.10 o                         
   8   6   4         11.53         15.04         1.55 o                         
  -8   7   4         24.25         26.18         1.90 o                         
  -7   7   4         23.78         26.73         1.76 o                         
  -6   7   4          1.45          1.97         0.61 o                         
  -5   7   4         41.22         40.71         1.37 o                         
  -4   7   4          2.41          3.05         0.52 o                         
  -3   7   4          7.59          7.74         0.62 o                         
  -2   7   4         83.00         72.65         1.15 o                         
  -1   7   4         38.03         38.22         1.03 o                         
   0   7   4         47.29         44.37         1.15 o                         
   1   7   4          0.24          1.63         0.54 o                         
   2   7   4         74.31         70.00         1.94 o                         
   3   7   4          5.12          5.76         1.10 o                         
   4   7   4         17.58         16.11         1.72 o                         
   5   7   4         24.65         28.18         1.50 o                         
   6   7   4          9.21         11.20         1.36 o                         
   7   7   4          3.09          4.66         1.09 o                         
  -6   8   4          5.58          8.07         0.82 o                         
  -5   8   4         11.50         13.22         1.54 o                         
  -4   8   4          1.95          4.40         1.14 o                         
  -3   8   4          8.02         10.43         0.96 o                         
  -2   8   4          3.67          6.01         0.83 o                         
  -1   8   4          1.14          4.19         0.86 o                         
   0   8   4          0.21          1.31         0.52 o                         
   1   8   4          1.81          3.97         0.79 o                         
   2   8   4          2.00          2.45         0.78 o                         
   3   8   4          2.94          3.52         1.04 o                         
   4   8   4          2.25          1.80         0.83 o                         
   5   8   4          0.17         -0.74         0.76 o                         
  -2   9   4          8.24         10.81         1.56 o                         
  -1   9   4          3.98          3.33         1.03 o                         
   0   9   4          1.19          3.25         1.23 o                         
   1   9   4          1.89          0.41         1.95 o                         
  -6  -8   5          3.38          2.05         1.87 o                         
  -8  -7   5          1.68          6.88         1.82 o                         
  -7  -7   5         14.47         15.22         2.93 o                         
  -6  -7   5          8.60         10.14         1.67 o                         
  -5  -7   5         35.57         36.56         3.29 o                         
  -4  -7   5         27.96         28.75         3.03 o                         
  -3  -7   5          3.38          9.27         2.23 o                         
  -2  -7   5          7.89          5.85         2.11 o                         
   4  -7   5          7.15          9.91         1.93 o                         
   5  -7   5          0.42          2.36         1.42 o                         
   6  -7   5          1.02          3.93         3.49 o                         
  -9  -6   5         17.37         10.50         4.57 o                         
  -8  -6   5         14.22         19.27         2.25 o                         
  -7  -6   5          8.45         12.22         2.18 o                         
  -6  -6   5        127.58        125.11         3.80 o                         
  -5  -6   5          0.67          1.30         0.79 o                         
  -4  -6   5         10.68         10.15         2.52 o                         
  -3  -6   5         24.36         22.82         2.80 o                         
  -2  -6   5         41.37         38.35         3.52 o                         
  -1  -6   5         93.35         88.44         5.16 o                         
   0  -6   5         76.13         67.41         4.78 o                         
   1  -6   5         55.76         51.85         1.70 o                         
   2  -6   5         33.84         38.64         1.81 o                         
   3  -6   5         25.71         26.28         2.37 o                         
   4  -6   5         13.07         12.48         1.61 o                         
   5  -6   5          2.59          4.39         1.51 o                         
   6  -6   5          7.63          4.57         2.21 o                         
   7  -6   5         23.92         21.98         3.06 o                         
   8  -6   5         13.04          5.47         2.44 o                         
 -10  -5   5          2.94          4.35         3.18 o                         
  -9  -5   5         24.03         23.11         1.70 o                         
  -8  -5   5         22.17         24.03         1.64 o                         
  -7  -5   5         25.95         23.63         1.45 o                         
  -6  -5   5         21.32         25.43         1.37 o                         
  -5  -5   5         73.78         69.10         2.09 o                         
  -4  -5   5         16.30         16.26         0.88 o                         
  -3  -5   5         33.07         32.90         1.64 o                         
  -2  -5   5         35.39         32.91         3.13 o                         
  -1  -5   5         54.68         56.03         1.85 o                         
   0  -5   5         11.02         12.01         0.98 o                         
   1  -5   5         39.48         33.99         2.37 o                         
   2  -5   5         41.91         39.35         1.55 o                         
   3  -5   5         24.74         23.77         1.40 o                         
   4  -5   5         64.52         57.51         3.03 o                         
   5  -5   5         78.36         76.11         2.96 o                         
   6  -5   5          4.48          3.16         0.83 o                         
   7  -5   5          2.89          3.70         2.57 o                         
   8  -5   5          0.52          0.87         1.01 o                         
   9  -5   5          1.85          4.01         2.52 o                         
 -11  -4   5         11.13         11.04         3.29 o                         
 -10  -4   5         24.94         28.73         2.36 o                         
  -9  -4   5          9.62         12.51         1.82 o                         
  -8  -4   5          4.16          5.52         1.41 o                         
  -7  -4   5          4.66          6.26         1.29 o                         
  -6  -4   5         30.27         27.80         1.16 o                         
  -5  -4   5         55.74         53.64         1.47 o                         
  -4  -4   5         72.47         67.59         1.36 o                         
  -3  -4   5         31.62         33.67         0.90 o                         
  -2  -4   5          1.99          1.21         0.33 o                         
  -1  -4   5         52.03         54.74         0.95 o                         
   0  -4   5         84.06         99.34         1.81 o                         
   1  -4   5        149.88        150.79         2.41 o                         
   2  -4   5        252.35        233.48         3.27 o                         
   3  -4   5        184.62        173.27         2.19 o                         
   4  -4   5         53.41         53.90         1.73 o                         
   5  -4   5         41.84         38.18         1.33 o                         
   6  -4   5          3.78          5.54         0.97 o                         
   7  -4   5          8.84          9.16         1.48 o                         
   8  -4   5          1.99          3.44         1.10 o                         
   9  -4   5          1.71          1.75         1.34 o                         
 -12  -3   5          1.41         -0.43         1.69 o                         
 -11  -3   5          1.88         -0.43         0.96 o                         
 -10  -3   5         20.81         16.92         1.59 o                         
  -9  -3   5         21.07         19.15         1.53 o                         
  -8  -3   5         67.02         58.27         1.70 o                         
  -7  -3   5          9.95          8.75         0.74 o                         
  -6  -3   5          5.58          5.90         0.81 o                         
  -5  -3   5         32.22         31.29         1.19 o                         
  -4  -3   5         36.89         40.32         1.10 o                         
  -3  -3   5        106.00         93.10         1.50 o                         
  -2  -3   5        237.04        279.22         2.63 o                         
  -1  -3   5        177.25        209.04         1.89 o                         
   0  -3   5        126.57        124.83         1.38 o                         
   1  -3   5        566.06        598.10         4.24 o                         
   2  -3   5         86.07         96.53         2.27 o                         
   3  -3   5         70.24         62.06         1.37 o                         
   4  -3   5         99.54        101.71         1.92 o                         
   5  -3   5        155.01        150.98         2.52 o                         
   6  -3   5          4.31          5.43         1.56 o                         
   7  -3   5          5.46          5.45         1.01 o                         
   8  -3   5         18.68         17.01         2.72 o                         
   9  -3   5          0.51          3.45         1.27 o                         
  10  -3   5          6.06          6.32         2.08 o                         
 -12  -2   5          1.75         -0.24         1.89 o                         
 -11  -2   5         19.00         15.82         2.21 o                         
 -10  -2   5         56.47         54.06         2.02 o                         
  -9  -2   5        176.65        164.87         3.45 o                         
  -8  -2   5         90.17         84.78         1.86 o                         
  -7  -2   5         76.30         75.70         2.09 o                         
  -6  -2   5         20.67         19.58         0.96 o                         
  -5  -2   5        174.35        173.15         2.97 o                         
  -4  -2   5         32.93         25.43         0.92 o                         
  -3  -2   5         34.29         44.50         1.24 o                         
  -2  -2   5        201.84        201.82         2.20 o                         
  -1  -2   5        230.75        233.58         1.97 o                         
   0  -2   5        210.15        220.65         2.04 o                         
   1  -2   5         51.53         55.79         0.95 o                         
   2  -2   5        440.78        465.93         3.33 o                         
   3  -2   5        153.70        146.37         1.52 o                         
   4  -2   5         10.48         13.18         0.77 o                         
   5  -2   5        182.94        175.91         2.10 o                         
   6  -2   5        187.05        173.94         2.26 o                         
   7  -2   5         32.94         30.30         1.74 o                         
   8  -2   5          5.07          5.91         1.24 o                         
   9  -2   5         40.71         39.37         1.81 o                         
  10  -2   5         21.94         27.22         1.71 o                         
 -12  -1   5          3.90          3.31         1.13 o                         
 -11  -1   5         23.48         21.10         1.54 o                         
 -10  -1   5         38.64         41.40         1.71 o                         
  -9  -1   5         23.61         27.67         1.48 o                         
  -8  -1   5         45.64         46.51         1.37 o                         
  -7  -1   5         14.62         15.00         0.92 o                         
  -6  -1   5          1.82          3.50         0.54 o                         
  -5  -1   5         89.25         89.28         1.61 o                         
  -4  -1   5        764.99        780.72         4.81 o                         
  -3  -1   5         78.84         84.28         1.07 o                         
  -2  -1   5        383.21        381.00         2.69 o                         
  -1  -1   5        718.84        723.93         4.69 o                         
   0  -1   5         10.43         13.29         0.67 o                         
   1  -1   5         93.26         93.69         1.33 o                         
   2  -1   5        197.20        206.19         3.27 o                         
   3  -1   5         62.54         62.91         1.18 o                         
   4  -1   5        346.94        357.26         3.85 o                         
   5  -1   5          6.88          6.26         0.63 o                         
   6  -1   5        316.67        305.23         3.81 o                         
   7  -1   5         22.52         22.91         1.49 o                         
   8  -1   5         27.67         28.46         1.53 o                         
   9  -1   5         15.72         19.02         1.37 o                         
  10  -1   5         13.83         15.07         1.32 o                         
  11  -1   5          1.21          3.01         1.33 o                         
 -12   0   5          3.74          3.72         1.10 o                         
 -11   0   5         14.69         15.40         1.61 o                         
 -10   0   5         18.73         21.77         1.47 o                         
  -9   0   5          8.44         10.93         1.16 o                         
  -8   0   5         11.64         12.15         1.00 o                         
  -7   0   5         10.06         11.91         0.83 o                         
  -6   0   5         24.73         29.86         1.00 o                         
  -5   0   5       1200.14       1261.18         8.62 o                         
  -4   0   5        809.62        877.24         6.38 o                         
  -3   0   5         63.64         60.14         1.10 o                         
  -2   0   5        826.46        822.19         5.10 o                         
  -1   0   5        415.42        422.04         2.87 o                         
   0   0   5         47.13         49.21         0.93 o                         
   1   0   5         21.38         20.55         0.71 o                         
   2   0   5        636.29        637.39         4.22 o                         
   3   0   5        105.16        115.73         1.86 o                         
   4   0   5          0.36          0.01         0.35 o                         
   5   0   5          0.88          2.00         0.56 o                         
   6   0   5         77.33         77.82         2.02 o                         
   7   0   5         11.13         11.22         0.97 o                         
   8   0   5          4.56          4.27         0.73 o                         
   9   0   5          6.41          7.73         1.03 o                         
  10   0   5          9.48         10.03         1.41 o                         
  11   0   5          1.43          3.68         1.12 o                         
 -12   1   5          3.92          3.46         1.08 o                         
 -11   1   5         23.48         27.22         1.89 o                         
 -10   1   5         38.65         41.66         1.76 o                         
  -9   1   5         23.57         26.91         1.67 o                         
  -8   1   5         45.67         47.37         1.65 o                         
  -7   1   5         14.58         13.62         0.93 o                         
  -6   1   5          1.82          3.22         0.48 o                         
  -5   1   5         89.28         89.34         1.77 o                         
  -4   1   5        764.70        784.26         5.08 o                         
  -3   1   5         78.78         84.75         1.34 o                         
  -2   1   5        383.16        372.88         2.68 o                         
  -1   1   5        719.12        731.52         4.33 o                         
   0   1   5         10.41         12.00         0.63 o                         
   1   1   5         93.37         93.51         1.32 o                         
   2   1   5        197.19        207.29         2.15 o                         
   3   1   5         62.41         62.29         1.36 o                         
   4   1   5        346.75        357.16         3.52 o                         
   5   1   5          6.93          7.27         0.79 o                         
   6   1   5        316.68        310.92         4.66 o                         
   7   1   5         22.47         23.92         1.55 o                         
   8   1   5         27.69         26.27         1.52 o                         
   9   1   5         15.69         14.85         1.45 o                         
  10   1   5         13.83         14.71         1.81 o                         
  11   1   5          1.21          1.09         1.10 o                         
 -12   2   5          1.75          1.50         1.60 o                         
 -11   2   5         19.01         16.90         1.39 o                         
 -10   2   5         56.38         55.25         1.77 o                         
  -9   2   5        176.71        162.14         2.60 o                         
  -8   2   5         90.23         89.89         1.90 o                         
  -7   2   5         76.50         74.59         1.53 o                         
  -6   2   5         20.61         19.35         0.85 o                         
  -5   2   5        174.21        174.88         2.29 o                         
  -4   2   5         32.85         26.45         0.92 o                         
  -3   2   5         34.32         44.21         1.04 o                         
  -2   2   5        201.62        198.56         2.06 o                         
  -1   2   5        230.83        232.95         1.99 o                         
   0   2   5        209.68        218.74         1.94 o                         
   1   2   5         51.57         55.05         0.97 o                         
   2   2   5        440.89        467.35         3.59 o                         
   3   2   5        153.66        145.18         2.04 o                         
   4   2   5         10.43         13.96         0.88 o                         
   5   2   5        183.09        175.62         2.46 o                         
   6   2   5        187.05        173.23         2.83 o                         
   7   2   5         32.97         29.71         1.48 o                         
   8   2   5          5.06          5.74         0.95 o                         
   9   2   5         40.68         39.35         1.80 o                         
  10   2   5         21.91         24.70         2.06 o                         
 -12   3   5          1.42          2.69         1.12 o                         
 -11   3   5          1.87          2.58         1.21 o                         
 -10   3   5         20.83         19.13         1.29 o                         
  -9   3   5         21.09         22.75         1.30 o                         
  -8   3   5         67.01         59.68         1.55 o                         
  -7   3   5         10.00          9.45         0.97 o                         
  -6   3   5          5.57          5.66         0.68 o                         
  -5   3   5         32.27         30.52         1.00 o                         
  -4   3   5         36.99         40.44         1.03 o                         
  -3   3   5        106.05         94.57         1.54 o                         
  -2   3   5        236.69        273.49         2.67 o                         
  -1   3   5        177.34        213.21         1.96 o                         
   0   3   5        126.80        127.34         1.46 o                         
   1   3   5        566.10        591.32         3.91 o                         
   2   3   5         85.95         98.98         1.58 o                         
   3   3   5         70.20         62.93         1.39 o                         
   4   3   5         99.73        104.69         1.80 o                         
   5   3   5        154.87        149.99         2.30 o                         
   6   3   5          4.30          4.19         0.75 o                         
   7   3   5          5.45          8.92         1.06 o                         
   8   3   5         18.71         19.79         1.82 o                         
   9   3   5          0.51          1.58         0.79 o                         
  10   3   5          6.05          5.98         1.40 o                         
 -11   4   5         11.12         10.61         2.75 o                         
 -10   4   5         24.93         25.51         1.92 o                         
  -9   4   5          9.64          9.31         1.20 o                         
  -8   4   5          4.18          4.49         0.80 o                         
  -7   4   5          4.67          3.23         0.69 o                         
  -6   4   5         30.15         28.58         1.14 o                         
  -5   4   5         55.64         55.44         1.39 o                         
  -4   4   5         72.63         68.44         1.43 o                         
  -3   4   5         31.54         33.77         0.94 o                         
  -2   4   5          1.99          1.60         0.32 o                         
  -1   4   5         51.95         54.50         1.00 o                         
   0   4   5         84.04         97.96         1.32 o                         
   1   4   5        149.98        150.30         1.65 o                         
   2   4   5        252.39        230.35         2.56 o                         
   3   4   5        184.59        179.62         2.38 o                         
   4   4   5         53.39         52.72         1.39 o                         
   5   4   5         41.80         40.73         1.41 o                         
   6   4   5          3.77          3.61         0.80 o                         
   7   4   5          8.86          7.70         1.03 o                         
   8   4   5          1.99          1.67         0.75 o                         
   9   4   5          1.72          3.99         0.97 o                         
 -10   5   5          2.94          3.28         0.83 o                         
  -9   5   5         23.99         22.39         1.60 o                         
  -8   5   5         22.18         20.95         1.37 o                         
  -7   5   5         25.97         26.10         1.57 o                         
  -6   5   5         21.22         22.92         1.43 o                         
  -5   5   5         73.71         71.67         1.61 o                         
  -4   5   5         16.35         19.08         0.97 o                         
  -3   5   5         33.09         34.11         0.79 o                         
  -2   5   5         35.48         33.01         0.79 o                         
  -1   5   5         54.51         52.43         0.95 o                         
   0   5   5         11.01         13.46         0.67 o                         
   1   5   5         39.54         34.31         0.76 o                         
   2   5   5         41.99         39.90         1.10 o                         
   3   5   5         24.79         26.11         1.02 o                         
   4   5   5         64.40         61.58         2.54 o                         
   5   5   5         78.31         73.78         1.92 o                         
   6   5   5          4.47          4.04         0.83 o                         
   7   5   5          2.89          3.99         0.87 o                         
   8   5   5          0.52          2.44         0.94 o                         
   9   5   5          1.85          4.02         1.29 o                         
  -9   6   5         17.35         14.61         1.51 o                         
  -8   6   5         14.25         13.83         1.12 o                         
  -7   6   5          8.49         10.60         0.97 o                         
  -6   6   5        127.61        122.22         2.32 o                         
  -5   6   5          0.67          0.59         0.56 o                         
  -4   6   5         10.67          9.44         0.77 o                         
  -3   6   5         24.39         24.97         0.83 o                         
  -2   6   5         41.42         35.83         0.84 o                         
  -1   6   5         93.06         80.46         1.30 o                         
   0   6   5         76.06         68.93         1.09 o                         
   1   6   5         55.77         48.26         1.21 o                         
   2   6   5         33.95         37.19         1.12 o                         
   3   6   5         25.65         25.99         1.00 o                         
   4   6   5         13.06         14.91         1.07 o                         
   5   6   5          2.59          5.33         0.81 o                         
   6   6   5          7.63         10.39         1.19 o                         
   7   6   5         23.90         29.17         2.58 o                         
   8   6   5         13.07         12.26         1.35 o                         
  -8   7   5          1.68          3.92         0.99 o                         
  -7   7   5         14.49         14.83         1.99 o                         
  -6   7   5          8.61          9.89         0.94 o                         
  -5   7   5         35.48         39.43         1.40 o                         
  -4   7   5         27.93         26.23         1.07 o                         
  -3   7   5          3.42          4.92         0.48 o                         
  -2   7   5          7.89          8.74         0.69 o                         
  -1   7   5          4.17          6.19         0.55 o                         
   0   7   5        144.77        134.95         2.12 o                         
   1   7   5         12.78         17.90         1.43 o                         
   2   7   5        107.41         95.06         2.58 o                         
   3   7   5         18.07         16.87         1.65 o                         
   4   7   5          7.17          8.32         1.36 o                         
   5   7   5          0.42          0.92         0.64 o                         
   6   7   5          1.02          2.44         0.82 o                         
  -6   8   5          3.38          4.46         0.72 o                         
  -5   8   5         27.66         30.90         1.60 o                         
  -4   8   5          1.76          0.69         1.13 o                         
  -3   8   5         23.52         27.65         1.16 o                         
  -2   8   5          1.31          2.91         0.57 o                         
  -1   8   5         18.98         21.75         1.02 o                         
   0   8   5          2.18          2.51         0.78 o                         
   1   8   5          7.56          9.02         1.18 o                         
   2   8   5          0.84          0.55         0.81 o                         
   3   8   5          0.74          0.33         0.78 o                         
   4   8   5          7.35          9.00         1.27 o                         
  -6  -8   6         15.00         20.18         3.21 o                         
  -5  -8   6          9.34         13.17         2.82 o                         
  -8  -7   6          4.01          7.62         2.05 o                         
  -7  -7   6         15.93         13.48         2.80 o                         
  -6  -7   6          1.87          3.22         0.99 o                         
  -5  -7   6          1.08          2.90         1.69 o                         
  -4  -7   6         17.60         18.23         3.34 o                         
  -3  -7   6          0.66          4.01         1.87 o                         
  -2  -7   6         30.69         29.19         3.52 o                         
  -1  -7   6         18.03         16.17         4.01 o                         
   2  -7   6         52.60         50.65         2.64 o                         
   3  -7   6         24.02         24.21         2.36 o                         
   4  -7   6         28.86         24.94         2.36 o                         
   5  -7   6          0.67          2.16         1.67 o                         
   6  -7   6          0.44          0.51         1.82 o                         
  -9  -6   6          0.47          3.11         1.67 o                         
  -8  -6   6          3.56          4.25         1.64 o                         
  -7  -6   6          9.18         14.26         1.95 o                         
  -6  -6   6         61.73         62.97         2.78 o                         
  -5  -6   6          7.55          9.46         1.44 o                         
  -4  -6   6          1.37          2.55         0.86 o                         
  -3  -6   6         29.44         25.26         3.06 o                         
  -2  -6   6          9.49          8.27         2.41 o                         
  -1  -6   6         49.77         44.13         4.01 o                         
   0  -6   6          0.30          0.59         0.72 o                         
   1  -6   6          6.53          3.64         2.00 o                         
   2  -6   6         59.75         57.82         2.32 o                         
   3  -6   6         15.72         14.87         3.09 o                         
   4  -6   6          5.99          7.24         1.71 o                         
   5  -6   6         14.42         16.50         2.25 o                         
   6  -6   6          5.11          4.37         3.44 o                         
   7  -6   6          2.79          3.45         3.27 o                         
 -10  -5   6          3.55          4.09         1.36 o                         
  -9  -5   6          0.41          2.07         1.05 o                         
  -8  -5   6          6.12          7.12         1.61 o                         
  -7  -5   6         97.22         92.75         2.69 o                         
  -6  -5   6         56.97         58.61         2.74 o                         
  -5  -5   6        112.05        102.99         2.01 o                         
  -4  -5   6         53.94         52.61         1.41 o                         
  -3  -5   6         43.04         43.68         1.01 o                         
  -2  -5   6         26.31         23.65         0.70 o                         
  -1  -5   6         47.62         46.96         1.54 o                         
   0  -5   6          1.63          3.21         0.61 o                         
   1  -5   6         54.04         49.50         1.53 o                         
   2  -5   6          6.85          8.93         1.09 o                         
   3  -5   6        134.43        128.59         3.52 o                         
   4  -5   6          7.50          9.19         1.89 o                         
   5  -5   6         24.82         26.22         1.52 o                         
   6  -5   6         10.08         12.39         1.90 o                         
   7  -5   6          2.81          3.07         2.11 o                         
   8  -5   6          3.84          2.48         1.13 o                         
 -11  -4   6          2.41          1.67         1.77 o                         
 -10  -4   6         11.20         10.89         2.50 o                         
  -9  -4   6         41.88         38.40         2.14 o                         
  -8  -4   6         11.18         14.06         2.35 o                         
  -7  -4   6          8.94         10.54         1.63 o                         
  -6  -4   6        219.70        197.75         4.36 o                         
  -5  -4   6         62.73         62.04         1.50 o                         
  -4  -4   6         78.86         76.11         1.51 o                         
  -3  -4   6          5.83          7.52         0.64 o                         
  -2  -4   6         45.73         49.58         1.41 o                         
  -1  -4   6          3.33          3.19         0.39 o                         
   0  -4   6        129.82        138.98         1.71 o                         
   1  -4   6         39.90         38.11         1.02 o                         
   2  -4   6         77.28         80.89         1.37 o                         
   3  -4   6         73.19         72.81         1.54 o                         
   4  -4   6        288.99        278.43         3.63 o                         
   5  -4   6        101.31         92.16         2.39 o                         
   6  -4   6         12.93         14.50         2.09 o                         
   7  -4   6         30.20         27.64         2.13 o                         
   8  -4   6          1.57          2.41         1.57 o                         
   9  -4   6          2.10          3.18         1.66 o                         
 -12  -3   6          0.12         -2.08         2.08 o                         
 -11  -3   6         11.88          8.47         1.72 o                         
 -10  -3   6         12.06         12.18         4.76 o                         
  -9  -3   6          3.47          4.31         1.81 o                         
  -8  -3   6        116.84        105.33         3.26 o                         
  -7  -3   6         59.18         60.79         1.88 o                         
  -6  -3   6         51.79         45.98         1.42 o                         
  -5  -3   6         45.54         43.87         1.40 o                         
  -4  -3   6         36.44         36.41         1.10 o                         
  -3  -3   6         74.50         69.40         1.36 o                         
  -2  -3   6         16.04         16.90         0.59 o                         
  -1  -3   6        515.11        551.24         3.73 o                         
   0  -3   6        248.95        272.57         2.54 o                         
   1  -3   6         96.46         93.86         1.27 o                         
   2  -3   6        128.99        125.48         1.95 o                         
   3  -3   6         72.61         68.92         1.54 o                         
   4  -3   6         31.35         27.68         1.14 o                         
   5  -3   6        156.41        149.14         2.60 o                         
   6  -3   6         38.11         36.17         1.77 o                         
   7  -3   6         73.34         63.74         2.53 o                         
   8  -3   6         74.45         65.60         5.11 o                         
   9  -3   6         14.62         14.30         3.56 o                         
  10  -3   6          6.54          9.15         4.00 o                         
 -12  -2   6          1.85         -0.09         2.21 o                         
 -11  -2   6          0.97          0.99         1.03 o                         
 -10  -2   6          4.86          4.76         0.95 o                         
  -9  -2   6         37.23         38.73         1.69 o                         
  -8  -2   6        141.24        134.32         3.62 o                         
  -7  -2   6        180.19        166.08         2.52 o                         
  -6  -2   6        160.11        155.19         2.07 o                         
  -5  -2   6         38.31         40.52         1.36 o                         
  -4  -2   6         64.53         77.07         1.69 o                         
  -3  -2   6         19.14         14.27         1.34 o                         
  -2  -2   6        816.93        873.89         6.25 o                         
  -1  -2   6        626.48        657.92         5.87 o                         
   0  -2   6        807.46        858.24         5.17 o                         
   1  -2   6        122.92        126.74         1.55 o                         
   2  -2   6          7.63         10.76         0.67 o                         
   3  -2   6         77.65         87.84         1.23 o                         
   4  -2   6         64.57         65.25         1.21 o                         
   5  -2   6        350.54        349.15         3.23 o                         
   6  -2   6        134.20        123.07         2.20 o                         
   7  -2   6         32.08         31.97         1.62 o                         
   8  -2   6         38.78         37.55         1.57 o                         
   9  -2   6         15.92         20.63         1.47 o                         
  10  -2   6         14.59         15.48         2.19 o                         
 -12  -1   6          5.00          2.10         1.54 o                         
 -11  -1   6         17.41         24.26         1.80 o                         
 -10  -1   6         47.31         48.56         2.56 o                         
  -9  -1   6        104.85        105.91         2.40 o                         
  -8  -1   6         25.28         22.88         1.33 o                         
  -7  -1   6          5.25          6.53         1.34 o                         
  -6  -1   6        102.43        103.76         1.76 o                         
  -5  -1   6         67.46         67.50         1.19 o                         
  -4  -1   6        233.12        263.06         2.43 o                         
  -3  -1   6        973.78       1039.67         6.06 o                         
  -2  -1   6         92.34        100.01         1.33 o                         
  -1  -1   6        105.66        107.48         1.34 o                         
   0  -1   6         17.63         16.71         0.64 o                         
   1  -1   6        229.48        233.89         2.18 o                         
   2  -1   6        124.40        123.98         1.77 o                         
   3  -1   6          7.45         10.31         0.69 o                         
   4  -1   6         97.60         94.85         1.56 o                         
   5  -1   6        101.57        102.79         1.75 o                         
   6  -1   6          1.46          2.34         0.58 o                         
   7  -1   6         45.15         42.25         1.44 o                         
   8  -1   6          2.48          2.18         0.71 o                         
   9  -1   6          0.82          1.54         1.11 o                         
  10  -1   6          2.70          2.34         0.86 o                         
 -12   0   6         26.72         29.01         2.91 o                         
 -11   0   6         72.08         66.05         2.79 o                         
 -10   0   6         78.84         69.15         2.17 o                         
  -9   0   6         98.49         94.97         2.16 o                         
  -8   0   6        139.54        138.92         2.65 o                         
  -7   0   6         21.46         25.10         1.31 o                         
  -6   0   6        153.05        157.84         3.10 o                         
  -5   0   6        261.74        282.67         2.71 o                         
  -4   0   6        134.82        138.77         1.84 o                         
  -3   0   6        741.34        777.07         7.65 o                         
  -2   0   6        902.71        913.64         5.37 o                         
  -1   0   6        124.74        116.88         1.41 o                         
   0   0   6          0.01          0.32         0.32 o                         
   1   0   6         14.85         13.33         0.89 o                         
   2   0   6        143.94        154.48         2.19 o                         
   3   0   6        118.34        131.28         1.88 o                         
   4   0   6         17.63         22.05         0.99 o                         
   5   0   6          0.22          0.89         0.46 o                         
   6   0   6          1.96          2.52         0.62 o                         
   7   0   6          0.05          0.10         0.52 o                         
   8   0   6          0.13          1.00         0.59 o                         
   9   0   6          1.78          3.52         0.99 o                         
  10   0   6          1.05          1.20         0.99 o                         
 -12   1   6          5.01          4.90         1.46 o                         
 -11   1   6         17.45         18.30         1.89 o                         
 -10   1   6         47.24         45.95         1.66 o                         
  -9   1   6        104.84        106.73         2.71 o                         
  -8   1   6         25.27         26.32         1.51 o                         
  -7   1   6          5.22          6.14         0.98 o                         
  -6   1   6        102.75        107.01         1.76 o                         
  -5   1   6         67.73         69.31         1.34 o                         
  -4   1   6        233.09        264.94         2.74 o                         
  -3   1   6        973.45       1043.69         6.98 o                         
  -2   1   6         91.91         99.89         1.30 o                         
  -1   1   6        105.59        105.71         1.56 o                         
   0   1   6         17.65         15.59         0.67 o                         
   1   1   6        229.03        226.34         2.17 o                         
   2   1   6        124.65        125.37         1.75 o                         
   3   1   6          7.34         10.00         0.68 o                         
   4   1   6         97.66         95.36         1.81 o                         
   5   1   6        101.63        100.57         1.98 o                         
   6   1   6          1.46          1.67         0.58 o                         
   7   1   6         45.20         43.84         1.63 o                         
   8   1   6          2.48          2.85         0.69 o                         
   9   1   6          0.81          0.43         0.96 o                         
  10   1   6          2.70          4.21         1.36 o                         
 -12   2   6          1.86          1.82         2.29 o                         
 -11   2   6          0.97          1.28         1.01 o                         
 -10   2   6          4.86          7.59         1.65 o                         
  -9   2   6         37.23         41.41         2.26 o                         
  -8   2   6        141.14        142.21         3.01 o                         
  -7   2   6        180.29        168.32         2.61 o                         
  -6   2   6        160.20        155.31         2.23 o                         
  -5   2   6         38.39         38.89         1.08 o                         
  -4   2   6         64.64         79.18         1.40 o                         
  -3   2   6         19.07         16.86         0.85 o                         
  -2   2   6        817.60        865.74         5.53 o                         
  -1   2   6        627.12        662.09         4.51 o                         
   0   2   6        806.80        850.59         7.56 o                         
   1   2   6        123.10        123.63         1.55 o                         
   2   2   6          7.62         10.35         0.61 o                         
   3   2   6         77.77         83.37         1.75 o                         
   4   2   6         64.53         64.65         1.59 o                         
   5   2   6        350.65        348.98         3.86 o                         
   6   2   6        134.09        118.92         2.67 o                         
   7   2   6         32.04         30.26         1.56 o                         
   8   2   6         38.79         34.95         1.67 o                         
   9   2   6         15.93         14.94         1.30 o                         
  10   2   6         14.59         17.46         2.86 o                         
 -12   3   6          0.12          1.42         1.63 o                         
 -11   3   6         11.88          8.62         1.56 o                         
 -10   3   6         12.09         11.77         1.79 o                         
  -9   3   6          3.48          5.09         1.01 o                         
  -8   3   6        116.75        107.82         2.27 o                         
  -7   3   6         59.27         60.92         1.69 o                         
  -6   3   6         51.76         44.55         1.29 o                         
  -5   3   6         45.71         44.07         1.19 o                         
  -4   3   6         36.38         34.43         1.00 o                         
  -3   3   6         74.28         66.41         1.42 o                         
  -2   3   6         16.02         16.93         0.64 o                         
  -1   3   6        514.57        546.20         3.81 o                         
   0   3   6        249.10        271.49         2.40 o                         
   1   3   6         96.44         94.76         1.49 o                         
   2   3   6        128.91        124.64         1.88 o                         
   3   3   6         72.60         69.49         1.53 o                         
   4   3   6         31.32         27.26         1.14 o                         
   5   3   6        156.24        149.98         2.39 o                         
   6   3   6         38.12         36.41         1.57 o                         
   7   3   6         73.41         57.53         2.13 o                         
   8   3   6         74.47         67.55         2.20 o                         
   9   3   6         14.60         14.50         1.41 o                         
  10   3   6          6.54          9.32         1.47 o                         
 -11   4   6          2.41          3.18         1.21 o                         
 -10   4   6         11.19         10.73         1.09 o                         
  -9   4   6         41.84         39.26         1.55 o                         
  -8   4   6         11.20         12.55         1.16 o                         
  -7   4   6          8.96         10.15         1.64 o                         
  -6   4   6        219.97        199.95         2.67 o                         
  -5   4   6         62.77         60.16         1.43 o                         
  -4   4   6         78.44         75.63         1.48 o                         
  -3   4   6          5.81          6.75         0.60 o                         
  -2   4   6         45.79         49.55         0.96 o                         
  -1   4   6          3.34          2.92         0.41 o                         
   0   4   6        129.77        140.21         1.70 o                         
   1   4   6         39.95         37.03         1.21 o                         
   2   4   6         77.41         79.17         1.56 o                         
   3   4   6         73.35         72.24         1.61 o                         
   4   4   6        288.93        274.75         3.86 o                         
   5   4   6        101.28         98.15         2.76 o                         
   6   4   6         12.90         13.73         1.20 o                         
   7   4   6         30.21         27.69         1.54 o                         
   8   4   6          1.57          1.66         0.89 o                         
   9   4   6          2.11          5.40         1.17 o                         
 -10   5   6          3.54          3.42         0.84 o                         
  -9   5   6          0.42          2.38         0.74 o                         
  -8   5   6          6.14          7.42         0.90 o                         
  -7   5   6         97.11         99.48         2.19 o                         
  -6   5   6         56.99         55.53         1.61 o                         
  -5   5   6        112.09        103.11         1.96 o                         
  -4   5   6         53.94         51.96         1.31 o                         
  -3   5   6         42.96         43.93         1.16 o                         
  -2   5   6         26.33         22.23         0.74 o                         
  -1   5   6         47.79         45.53         1.15 o                         
   0   5   6          1.66          2.51         0.41 o                         
   1   5   6         53.86         49.43         1.41 o                         
   2   5   6          6.88          9.33         0.83 o                         
   3   5   6        134.46        126.50         3.03 o                         
   4   5   6          7.46          9.27         0.97 o                         
   5   5   6         24.79         26.42         1.38 o                         
   6   5   6         10.06         11.05         1.10 o                         
   7   5   6          2.80          3.37         0.85 o                         
   8   5   6          3.84          5.62         1.33 o                         
  -9   6   6          0.47          1.97         0.97 o                         
  -8   6   6          3.58          3.09         0.73 o                         
  -7   6   6          9.15         12.11         1.07 o                         
  -6   6   6         61.82         56.79         1.59 o                         
  -5   6   6          7.57          7.86         0.84 o                         
  -4   6   6          1.36          1.88         0.55 o                         
  -3   6   6         29.49         29.27         0.88 o                         
  -2   6   6          9.50         11.35         0.81 o                         
  -1   6   6         49.82         43.73         1.00 o                         
   0   6   6          0.30          0.57         0.36 o                         
   1   6   6          6.54          5.47         0.63 o                         
   2   6   6         59.73         59.85         1.42 o                         
   3   6   6         15.71         14.68         0.96 o                         
   4   6   6          6.02          6.19         0.83 o                         
   5   6   6         14.44         13.99         1.17 o                         
   6   6   6          5.10          3.94         0.82 o                         
   7   6   6          2.79          2.71         0.92 o                         
  -8   7   6          4.01          2.33         0.93 o                         
  -7   7   6         15.96         15.21         1.15 o                         
  -6   7   6          1.87          2.51         0.66 o                         
  -5   7   6          1.10          0.84         0.65 o                         
  -4   7   6         17.57         18.44         1.13 o                         
  -3   7   6          0.65          1.97         0.38 o                         
  -2   7   6         30.66         30.33         0.91 o                         
  -1   7   6         18.06         16.88         0.73 o                         
   0   7   6         45.63         45.51         1.25 o                         
   1   7   6         43.45         41.53         1.97 o                         
   2   7   6         52.58         50.89         2.18 o                         
   3   7   6         24.00         24.51         1.86 o                         
   4   7   6         28.89         28.70         1.55 o                         
   5   7   6          0.68          1.54         0.75 o                         
   6   7   6          0.44          1.52         0.88 o                         
  -6   8   6         15.00         17.68         3.49 o                         
  -5   8   6          9.36         13.93         1.11 o                         
  -4   8   6          4.73          6.22         1.04 o                         
  -3   8   6         12.12         15.85         1.01 o                         
  -2   8   6          2.04          4.27         0.53 o                         
  -1   8   6         11.57         14.66         1.14 o                         
   0   8   6          1.21          2.59         0.70 o                         
   1   8   6         17.82         21.24         1.66 o                         
   2   8   6         19.45         20.41         1.53 o                         
   3   8   6          1.71          1.48         1.17 o                         
   4   8   6          8.92          9.23         1.50 o                         
  -5  -8   7         20.20         26.00         4.31 o                         
  -4  -8   7          9.20          9.42         2.82 o                         
  -3  -8   7         24.76         30.32         4.52 o                         
  -7  -7   7         11.21         14.38         2.04 o                         
  -6  -7   7          4.28          6.10         1.44 o                         
  -5  -7   7         30.67         33.14         3.54 o                         
  -4  -7   7          8.72         13.04         2.80 o                         
  -3  -7   7          1.23          5.34         1.98 o                         
  -2  -7   7          0.80          0.90         1.64 o                         
  -1  -7   7         10.04          8.55         2.75 o                         
   1  -7   7         29.46         26.39         1.90 o                         
   3  -7   7         11.88         12.68         1.85 o                         
   4  -7   7         18.44         20.80         2.62 o                         
   5  -7   7         10.33          8.29         2.88 o                         
  -9  -6   7          0.92          6.37         2.05 o                         
  -8  -6   7          4.49          5.50         1.82 o                         
  -7  -6   7          0.86          2.46         1.02 o                         
  -6  -6   7          2.09          2.93         1.25 o                         
  -5  -6   7          4.33          5.73         1.17 o                         
  -4  -6   7         85.37         76.93         2.76 o                         
  -3  -6   7         45.10         45.21         3.98 o                         
  -2  -6   7          2.51          5.03         2.18 o                         
  -1  -6   7          4.43          5.46         1.03 o                         
   0  -6   7         22.06         20.24         1.70 o                         
   1  -6   7         34.31         30.38         2.61 o                         
   2  -6   7         27.26         26.49         2.16 o                         
   3  -6   7          6.75          6.58         2.34 o                         
   4  -6   7          3.39          3.77         1.33 o                         
   5  -6   7          2.04          4.97         1.60 o                         
   6  -6   7          0.93         -1.21         1.31 o                         
   7  -6   7          5.98          9.58         3.21 o                         
 -10  -5   7          4.22          5.08         3.06 o                         
  -9  -5   7          0.03          1.73         1.04 o                         
  -8  -5   7         18.72         21.85         1.62 o                         
  -7  -5   7         23.77         26.28         2.18 o                         
  -6  -5   7         49.06         47.17         2.31 o                         
  -5  -5   7         45.22         45.94         1.65 o                         
  -4  -5   7        264.82        252.57         4.01 o                         
  -3  -5   7         30.49         25.09         0.89 o                         
  -2  -5   7          3.06          5.37         0.63 o                         
  -1  -5   7          9.49          9.76         1.02 o                         
   0  -5   7         40.29         35.62         1.32 o                         
   1  -5   7         78.25         72.27         2.55 o                         
   2  -5   7          1.93         -0.05         0.68 o                         
   3  -5   7         11.08          9.62         1.41 o                         
   4  -5   7          1.36          3.39         1.49 o                         
   5  -5   7         38.43         39.56         3.30 o                         
   6  -5   7         16.67         18.52         5.04 o                         
   7  -5   7          0.94          3.09         1.32 o                         
   8  -5   7          3.41          3.41         3.32 o                         
 -11  -4   7         11.63         15.32         2.36 o                         
 -10  -4   7         10.33         12.15         1.72 o                         
  -9  -4   7         32.79         32.31         2.02 o                         
  -8  -4   7         69.63         59.30         2.49 o                         
  -7  -4   7         70.65         65.05         2.57 o                         
  -6  -4   7         66.65         56.69         1.60 o                         
  -5  -4   7         99.17         92.93         1.85 o                         
  -4  -4   7        135.12        132.62         2.12 o                         
  -3  -4   7          9.93         13.47         0.88 o                         
  -2  -4   7          7.76          7.83         0.63 o                         
  -1  -4   7          1.16          0.69         0.33 o                         
   0  -4   7         10.29         14.70         0.85 o                         
   1  -4   7        115.65        114.76         1.92 o                         
   2  -4   7        268.11        259.85         3.18 o                         
   3  -4   7         73.53         75.73         2.12 o                         
   4  -4   7         60.93         54.63         1.90 o                         
   5  -4   7         36.76         37.62         1.89 o                         
   6  -4   7         49.83         44.48         2.27 o                         
   7  -4   7          8.35          6.70         1.26 o                         
   8  -4   7          7.70          6.22         1.89 o                         
   9  -4   7          1.19          6.96         3.44 o                         
 -12  -3   7          1.67          1.90         2.28 o                         
 -11  -3   7          0.49          0.83         0.76 o                         
 -10  -3   7          0.40          3.81         1.18 o                         
  -9  -3   7         40.85         36.69         2.26 o                         
  -8  -3   7        169.92        158.22         3.56 o                         
  -7  -3   7         51.54         46.32         1.58 o                         
  -6  -3   7        262.86        245.55         3.99 o                         
  -5  -3   7         43.80         40.12         1.40 o                         
  -4  -3   7         22.65         19.40         0.95 o                         
  -3  -3   7         24.71         25.19         1.03 o                         
  -2  -3   7         72.08         75.05         1.21 o                         
  -1  -3   7         73.17         74.28         1.20 o                         
   0  -3   7         93.79        101.31         1.41 o                         
   1  -3   7        125.83        127.65         1.70 o                         
   2  -3   7         16.31         18.19         0.88 o                         
   3  -3   7         21.52         22.30         1.55 o                         
   4  -3   7          9.73         11.18         1.08 o                         
   5  -3   7         39.60         40.19         1.68 o                         
   6  -3   7        123.93        121.87         3.41 o                         
   7  -3   7         73.04         70.80         3.05 o                         
   8  -3   7         16.28         10.41         1.65 o                         
   9  -3   7          4.20          5.01         1.35 o                         
 -12  -2   7          1.07         -0.12         0.92 o                         
 -11  -2   7          4.57          3.09         1.28 o                         
 -10  -2   7          8.33         10.41         1.47 o                         
  -9  -2   7          9.44         10.39         0.99 o                         
  -8  -2   7         11.33         11.64         0.85 o                         
  -7  -2   7        163.78        157.33         1.99 o                         
  -6  -2   7         41.62         38.08         1.34 o                         
  -5  -2   7        112.86        112.23         2.03 o                         
  -4  -2   7         91.78         88.55         1.72 o                         
  -3  -2   7        176.52        175.38         2.21 o                         
  -2  -2   7        349.53        331.42         3.85 o                         
  -1  -2   7        175.04        166.91         1.83 o                         
   0  -2   7        126.97        144.61         1.71 o                         
   1  -2   7        194.14        191.57         2.65 o                         
   2  -2   7         96.02        101.48         1.51 o                         
   3  -2   7        124.91        128.45         1.79 o                         
   4  -2   7         70.95         74.97         1.43 o                         
   5  -2   7         48.79         43.77         1.18 o                         
   6  -2   7         60.28         58.00         1.88 o                         
   7  -2   7         22.63         20.27         2.28 o                         
   8  -2   7         59.99         58.14         1.87 o                         
   9  -2   7          0.38          1.46         0.97 o                         
  10  -2   7          1.99          3.42         1.56 o                         
 -12  -1   7          4.84          2.48         4.67 o                         
 -11  -1   7          2.09          6.82         1.48 o                         
 -10  -1   7         39.74         37.54         1.96 o                         
  -9  -1   7         64.45         59.88         2.01 o                         
  -8  -1   7         74.81         72.95         2.47 o                         
  -7  -1   7         32.60         31.94         1.05 o                         
  -6  -1   7         10.91         12.41         0.73 o                         
  -5  -1   7         53.12         59.20         1.81 o                         
  -4  -1   7         50.52         53.63         1.04 o                         
  -3  -1   7        666.45        685.90         4.93 o                         
  -2  -1   7       1065.09       1139.62         6.60 o                         
  -1  -1   7        115.30        120.44         1.54 o                         
   0  -1   7        168.93        165.47         1.96 o                         
   1  -1   7         31.46         29.23         0.93 o                         
   2  -1   7          7.33          9.55         0.66 o                         
   3  -1   7        139.49        150.20         2.00 o                         
   4  -1   7         21.11         22.53         1.02 o                         
   5  -1   7         40.82         41.78         1.31 o                         
   6  -1   7          1.46          2.11         0.58 o                         
   7  -1   7          7.34          9.60         1.02 o                         
   8  -1   7          0.04          0.94         0.74 o                         
   9  -1   7          0.45          1.66         1.01 o                         
  10  -1   7          5.96          4.91         2.12 o                         
 -12   0   7          0.36          1.72         1.29 o                         
 -11   0   7         20.86         20.35         3.71 o                         
 -10   0   7          0.54          0.54         0.84 o                         
  -9   0   7         10.29         11.76         1.18 o                         
  -8   0   7          6.96          6.76         0.79 o                         
  -7   0   7         35.54         34.99         1.16 o                         
  -6   0   7        436.94        427.64         3.74 o                         
  -5   0   7        204.27        215.69         2.51 o                         
  -4   0   7         13.75         17.26         0.74 o                         
  -3   0   7       1613.95       1743.89         9.43 o                         
  -2   0   7         24.32         28.59         0.82 o                         
  -1   0   7        199.21        221.32         2.14 o                         
   0   0   7        398.68        427.92         5.00 o                         
   1   0   7          6.73          7.51         0.57 o                         
   2   0   7          3.88          4.84         0.56 o                         
   3   0   7          3.53          5.63         0.70 o                         
   4   0   7         13.43         18.24         1.58 o                         
   5   0   7          0.28          0.71         0.46 o                         
   6   0   7          2.30          3.04         0.65 o                         
   7   0   7          0.47          0.64         0.55 o                         
   8   0   7         13.35         14.76         1.29 o                         
   9   0   7          2.76          3.83         0.93 o                         
  10   0   7         16.91         16.93         1.77 o                         
 -12   1   7          4.84          4.33         1.96 o                         
 -11   1   7          2.10          0.48         0.91 o                         
 -10   1   7         39.80         42.52         1.95 o                         
  -9   1   7         64.48         59.66         2.16 o                         
  -8   1   7         74.87         74.34         1.73 o                         
  -7   1   7         32.64         31.94         1.16 o                         
  -6   1   7         10.97         13.68         0.89 o                         
  -5   1   7         53.07         57.92         1.39 o                         
  -4   1   7         50.50         53.40         1.36 o                         
  -3   1   7        666.62        703.92         4.62 o                         
  -2   1   7       1064.42       1140.08         7.04 o                         
  -1   1   7        115.26        121.34         1.56 o                         
   0   1   7        169.07        164.73         1.86 o                         
   1   1   7         31.49         32.22         0.94 o                         
   2   1   7          7.31         10.60         0.84 o                         
   3   1   7        139.30        149.35         2.01 o                         
   4   1   7         21.16         23.44         1.78 o                         
   5   1   7         40.83         40.37         1.33 o                         
   6   1   7          1.47          1.36         0.58 o                         
   7   1   7          7.32          9.20         0.95 o                         
   8   1   7          0.04          0.68         0.96 o                         
   9   1   7          0.45          1.06         0.90 o                         
  10   1   7          5.96          3.70         1.22 o                         
 -12   2   7          1.07          0.15         1.06 o                         
 -11   2   7          4.55          4.15         0.90 o                         
 -10   2   7          8.36         10.67         1.48 o                         
  -9   2   7          9.45          8.79         0.87 o                         
  -8   2   7         11.27         12.88         1.32 o                         
  -7   2   7        163.88        159.81         2.41 o                         
  -6   2   7         41.69         37.82         1.19 o                         
  -5   2   7        112.96        109.17         1.78 o                         
  -4   2   7         91.76         89.89         1.53 o                         
  -3   2   7        176.74        180.88         2.23 o                         
  -2   2   7        349.21        328.86         3.32 o                         
  -1   2   7        174.61        171.39         1.92 o                         
   0   2   7        127.19        144.54         1.74 o                         
   1   2   7        194.18        196.37         2.76 o                         
   2   2   7         95.75        100.75         1.61 o                         
   3   2   7        125.07        129.04         2.31 o                         
   4   2   7         70.95         75.17         1.74 o                         
   5   2   7         48.74         44.01         1.51 o                         
   6   2   7         60.30         59.76         1.76 o                         
   7   2   7         22.63         20.98         1.94 o                         
   8   2   7         59.98         58.29         2.12 o                         
   9   2   7          0.38          1.67         0.98 o                         
  10   2   7          1.99          3.64         1.22 o                         
 -12   3   7          1.67          4.47         3.23 o                         
 -11   3   7          0.49          1.41         0.83 o                         
 -10   3   7          0.40          0.65         0.71 o                         
  -9   3   7         40.81         37.93         1.56 o                         
  -8   3   7        169.82        161.46         3.05 o                         
  -7   3   7         51.54         46.73         1.53 o                         
  -6   3   7        262.78        250.55         2.99 o                         
  -5   3   7         43.96         41.23         1.20 o                         
  -4   3   7         22.63         21.39         1.00 o                         
  -3   3   7         24.54         24.31         0.92 o                         
  -2   3   7         72.11         73.17         1.31 o                         
  -1   3   7         73.14         73.52         1.25 o                         
   0   3   7         93.77         99.50         1.55 o                         
   1   3   7        125.70        127.58         1.66 o                         
   2   3   7         16.40         17.71         1.56 o                         
   3   3   7         21.47         24.75         1.16 o                         
   4   3   7          9.71          9.53         0.91 o                         
   5   3   7         39.56         40.65         1.39 o                         
   6   3   7        124.02        119.37         2.68 o                         
   7   3   7         73.03         67.98         2.23 o                         
   8   3   7         16.29         11.83         1.53 o                         
   9   3   7          4.21          6.04         1.09 o                         
 -11   4   7         11.65         15.53         2.38 o                         
 -10   4   7         10.32         12.31         1.34 o                         
  -9   4   7         32.77         34.75         1.76 o                         
  -8   4   7         69.62         58.22         1.91 o                         
  -7   4   7         70.60         64.51         1.78 o                         
  -6   4   7         66.69         57.90         1.52 o                         
  -5   4   7         99.24         90.93         1.77 o                         
  -4   4   7        134.97        136.76         2.05 o                         
  -3   4   7          9.94         11.15         0.81 o                         
  -2   4   7          7.84          7.84         0.65 o                         
  -1   4   7          1.16          1.08         0.38 o                         
   0   4   7         10.25         14.79         1.02 o                         
   1   4   7        115.67        117.24         1.88 o                         
   2   4   7        268.28        260.27         3.28 o                         
   3   4   7         73.55         71.12         1.68 o                         
   4   4   7         61.01         56.76         1.72 o                         
   5   4   7         36.78         37.22         1.55 o                         
   6   4   7         49.79         48.76         1.83 o                         
   7   4   7          8.33          8.12         1.04 o                         
   8   4   7          7.70          5.52         0.98 o                         
   9   4   7          1.19          4.17         1.14 o                         
 -10   5   7          4.23          5.09         1.08 o                         
  -9   5   7          0.03          0.93         0.68 o                         
  -8   5   7         18.67         18.72         1.29 o                         
  -7   5   7         23.82         30.14         1.56 o                         
  -6   5   7         49.07         48.93         1.63 o                         
  -5   5   7         45.21         44.97         2.03 o                         
  -4   5   7        264.99        257.65         3.13 o                         
  -3   5   7         30.40         25.47         1.01 o                         
  -2   5   7          3.08          4.03         0.50 o                         
  -1   5   7          9.50         11.22         0.75 o                         
   0   5   7         40.26         33.37         0.97 o                         
   1   5   7         78.03         72.19         1.54 o                         
   2   5   7          1.95          1.63         0.55 o                         
   3   5   7         11.12         12.32         1.04 o                         
   4   5   7          1.36          1.08         0.78 o                         
   5   5   7         38.39         35.53         1.53 o                         
   6   5   7         16.65         16.86         1.36 o                         
   7   5   7          0.94          2.24         0.79 o                         
   8   5   7          3.41          4.81         1.09 o                         
  -9   6   7          0.93          2.08         1.02 o                         
  -8   6   7          4.48          2.65         1.01 o                         
  -7   6   7          0.86          1.77         0.77 o                         
  -6   6   7          2.09          2.88         0.70 o                         
  -5   6   7          4.32          4.27         0.78 o                         
  -4   6   7         85.45         77.18         1.91 o                         
  -3   6   7         45.04         41.80         1.32 o                         
  -2   6   7          2.52          3.15         0.46 o                         
  -1   6   7          4.47          7.18         0.56 o                         
   0   6   7         22.13         19.24         0.86 o                         
   1   6   7         34.32         30.36         1.14 o                         
   2   6   7         27.22         24.35         1.32 o                         
   3   6   7          6.76          6.95         0.81 o                         
   4   6   7          3.40          3.44         0.75 o                         
   5   6   7          2.04          3.58         0.99 o                         
   6   6   7          0.93          1.93         0.83 o                         
   7   6   7          5.97          5.70         1.34 o                         
  -8   7   7          2.31          1.52         0.91 o                         
  -7   7   7         11.18         11.42         1.29 o                         
  -6   7   7          4.28          4.64         0.80 o                         
  -5   7   7         30.72         26.06         1.25 o                         
  -4   7   7          8.75         10.43         1.01 o                         
  -3   7   7          1.21          3.72         0.65 o                         
  -2   7   7          0.79          1.11         0.44 o                         
  -1   7   7         10.02         13.09         0.72 o                         
   0   7   7         34.67         30.13         1.02 o                         
   1   7   7         29.48         30.10         2.13 o                         
   2   7   7         13.27         15.14         0.91 o                         
   3   7   7         11.88         13.16         1.05 o                         
   4   7   7         18.47         20.55         1.31 o                         
   5   7   7         10.32         12.06         1.43 o                         
  -5   8   7         20.21         26.29         1.60 o                         
  -4   8   7          9.19         10.09         1.16 o                         
  -3   8   7         24.74         24.93         1.33 o                         
  -2   8   7          8.60         10.47         0.84 o                         
  -1   8   7          6.58          9.83         0.90 o                         
   0   8   7          3.67          5.36         1.11 o                         
   1   8   7         17.07         15.22         1.41 o                         
   2   8   7         18.53         18.98         1.64 o                         
   3   8   7         42.99         38.43         2.24 o                         
  -5  -8   8         14.87         18.92         3.59 o                         
  -4  -8   8          3.51          2.75         2.11 o                         
  -3  -8   8         11.82         12.86         3.21 o                         
  -2  -8   8          3.02          4.31         2.36 o                         
  -7  -7   8          4.13          7.88         1.67 o                         
  -6  -7   8         15.05         15.89         2.02 o                         
  -5  -7   8          0.77          0.31         1.51 o                         
  -4  -7   8          3.73          7.75         2.52 o                         
  -3  -7   8          1.72         -0.26         1.59 o                         
  -2  -7   8         24.95         27.70         4.42 o                         
  -1  -7   8          3.76          4.67         2.62 o                         
   0  -7   8         21.59         23.57         3.83 o                         
   1  -7   8          0.34          0.44         1.16 o                         
   2  -7   8         10.27         12.12         2.16 o                         
   3  -7   8          0.21          0.69         1.24 o                         
   4  -7   8         12.25         14.20         2.35 o                         
   5  -7   8          0.96          2.98         2.64 o                         
  -9  -6   8          8.56         11.58         2.77 o                         
  -8  -6   8          4.74          4.86         1.78 o                         
  -7  -6   8          0.05          1.23         0.86 o                         
  -6  -6   8         13.45         14.94         1.44 o                         
  -5  -6   8          5.06          6.58         1.31 o                         
  -4  -6   8          3.42          4.92         0.71 o                         
  -3  -6   8          9.36          8.82         1.21 o                         
  -2  -6   8         26.56         23.34         1.69 o                         
  -1  -6   8         46.05         39.51         2.15 o                         
   0  -6   8          3.99          4.54         1.22 o                         
   1  -6   8         10.81         11.18         2.30 o                         
   2  -6   8          5.22          3.21         1.90 o                         
   3  -6   8          2.18          2.16         1.15 o                         
   4  -6   8          1.20          0.68         1.36 o                         
   5  -6   8          2.10          4.29         1.60 o                         
   6  -6   8          0.24          0.08         2.82 o                         
 -10  -5   8         16.31         19.46         3.47 o                         
  -9  -5   8          5.79          9.48         1.41 o                         
  -8  -5   8          3.84          5.05         1.01 o                         
  -7  -5   8         13.61         14.01         1.53 o                         
  -6  -5   8          6.96          8.76         1.19 o                         
  -5  -5   8         65.45         62.76         2.62 o                         
  -4  -5   8         82.31         70.44         1.97 o                         
  -3  -5   8         63.79         58.46         1.50 o                         
  -2  -5   8        105.27         91.58         1.57 o                         
  -1  -5   8          1.89          2.57         0.42 o                         
   0  -5   8         25.88         25.21         1.25 o                         
   1  -5   8         72.96         67.90         2.43 o                         
   2  -5   8         17.48         17.00         2.59 o                         
   3  -5   8         18.45         16.46         1.38 o                         
   4  -5   8          9.06         10.16         1.33 o                         
   5  -5   8         23.77         20.23         2.34 o                         
   6  -5   8          3.54          5.11         3.04 o                         
   7  -5   8          1.45          3.53         2.53 o                         
 -11  -4   8          8.15          7.29         3.56 o                         
 -10  -4   8         19.13         17.52         2.21 o                         
  -9  -4   8         12.00         15.25         1.80 o                         
  -8  -4   8          1.73          3.26         1.04 o                         
  -7  -4   8        121.22        113.19         3.31 o                         
  -6  -4   8         38.14         35.51         1.56 o                         
  -5  -4   8        309.14        302.48         4.59 o                         
  -4  -4   8        222.86        207.96         2.77 o                         
  -3  -4   8        101.00         92.15         2.34 o                         
  -2  -4   8        104.27        106.36         1.60 o                         
  -1  -4   8         18.88         20.24         0.87 o                         
   0  -4   8         13.43         16.12         0.77 o                         
   1  -4   8         64.56         66.56         1.24 o                         
   2  -4   8         34.41         31.72         1.07 o                         
   3  -4   8         76.88         69.60         2.11 o                         
   4  -4   8         16.60         10.95         1.91 o                         
   5  -4   8         19.69         18.72         1.89 o                         
   6  -4   8         66.69         61.20         2.74 o                         
   7  -4   8          7.87         12.90         1.73 o                         
   8  -4   8          8.11          5.63         1.52 o                         
 -11  -3   8          2.35          2.32         1.66 o                         
 -10  -3   8         39.60         45.04         2.55 o                         
  -9  -3   8         14.19         17.60         1.92 o                         
  -8  -3   8         36.77         38.47         1.94 o                         
  -7  -3   8         44.37         41.10         1.54 o                         
  -6  -3   8        398.11        385.88         4.35 o                         
  -5  -3   8        316.46        300.76         3.93 o                         
  -4  -3   8        122.22        112.02         2.00 o                         
  -3  -3   8         26.42         29.94         1.00 o                         
  -2  -3   8        206.45        202.06         2.14 o                         
  -1  -3   8         21.89         23.89         0.79 o                         
   0  -3   8         27.62         30.24         0.92 o                         
   1  -3   8          1.13          1.97         0.41 o                         
   2  -3   8         38.54         33.53         0.92 o                         
   3  -3   8         50.05         46.68         1.36 o                         
   4  -3   8         20.70         24.08         1.32 o                         
   5  -3   8          5.37          6.35         0.98 o                         
   6  -3   8         18.13         16.76         2.61 o                         
   7  -3   8        112.03         96.93         3.58 o                         
   8  -3   8          3.49          5.34         1.74 o                         
   9  -3   8          9.37          9.53         2.57 o                         
 -12  -2   8          1.49         -0.78         1.00 o                         
 -11  -2   8          4.11          2.30         0.84 o                         
 -10  -2   8          9.34         12.14         1.61 o                         
  -9  -2   8         35.82         36.67         1.55 o                         
  -8  -2   8          2.89          4.05         0.64 o                         
  -7  -2   8         46.95         45.79         1.99 o                         
  -6  -2   8          8.10          7.20         1.04 o                         
  -5  -2   8        156.21        142.04         2.36 o                         
  -4  -2   8         39.83         40.30         1.25 o                         
  -3  -2   8        358.02        324.07         2.83 o                         
  -2  -2   8        135.26        134.38         1.97 o                         
  -1  -2   8         53.82         52.61         1.08 o                         
   0  -2   8        127.24        137.90         1.77 o                         
   1  -2   8        140.58        144.25         1.85 o                         
   2  -2   8         70.38         78.77         1.42 o                         
   3  -2   8         25.65         24.30         0.95 o                         
   4  -2   8         46.76         47.16         1.23 o                         
   5  -2   8         77.43         78.16         1.66 o                         
   6  -2   8         38.80         34.31         1.60 o                         
   7  -2   8          8.50          5.78         1.37 o                         
   8  -2   8         27.54         22.07         1.72 o                         
   9  -2   8          3.82          1.89         0.95 o                         
 -12  -1   8          8.21         10.12         1.43 o                         
 -11  -1   8          0.74          1.09         0.94 o                         
 -10  -1   8         14.47         16.42         1.61 o                         
  -9  -1   8         27.82         28.55         1.38 o                         
  -8  -1   8         21.68         23.42         2.11 o                         
  -7  -1   8         62.62         63.10         1.49 o                         
  -6  -1   8         15.62         15.20         0.75 o                         
  -5  -1   8         91.70         99.92         1.51 o                         
  -4  -1   8        143.68        147.30         2.18 o                         
  -3  -1   8        146.79        149.84         2.11 o                         
  -2  -1   8        323.59        324.45         3.55 o                         
  -1  -1   8        948.14       1010.09         6.18 o                         
   0  -1   8         69.08         67.76         1.26 o                         
   1  -1   8        147.18        142.02         1.86 o                         
   2  -1   8        161.36        161.73         2.07 o                         
   3  -1   8         17.88         16.61         1.19 o                         
   4  -1   8         38.54         38.95         1.47 o                         
   5  -1   8         15.45         17.75         1.00 o                         
   6  -1   8         30.84         36.04         2.14 o                         
   7  -1   8         11.34         15.27         1.19 o                         
   8  -1   8          0.08          2.10         0.82 o                         
   9  -1   8          4.25          4.17         0.97 o                         
  10  -1   8          3.63          2.67         1.38 o                         
 -12   0   8          1.69          4.80         1.27 o                         
 -11   0   8          6.93         10.26         1.15 o                         
 -10   0   8         79.37         85.23         2.13 o                         
  -9   0   8        254.62        250.08         3.71 o                         
  -8   0   8        301.84        290.71         3.37 o                         
  -7   0   8        559.45        538.63         4.90 o                         
  -6   0   8        139.91        125.84         1.96 o                         
  -5   0   8          6.53          7.47         1.08 o                         
  -4   0   8        260.80        258.27         3.03 o                         
  -3   0   8         72.70         82.69         1.38 o                         
  -2   0   8         86.58         84.96         1.49 o                         
  -1   0   8        220.95        232.45         2.37 o                         
   0   0   8         35.30         34.59         1.01 o                         
   1   0   8        158.82        170.40         2.06 o                         
   2   0   8         30.23         33.20         1.16 o                         
   3   0   8          6.74          4.92         0.63 o                         
   4   0   8         20.48         20.89         1.09 o                         
   5   0   8         30.12         34.39         1.26 o                         
   6   0   8         23.31         21.87         1.22 o                         
   7   0   8         36.51         32.98         1.42 o                         
   8   0   8         13.47         23.82         2.96 o                         
   9   0   8          3.53          3.38         1.06 o                         
  10   0   8          0.56          0.33         1.06 o                         
 -12   1   8          8.21          8.19         1.65 o                         
 -11   1   8          0.75          0.13         0.79 o                         
 -10   1   8         14.47         13.92         1.81 o                         
  -9   1   8         27.82         28.14         1.65 o                         
  -8   1   8         21.75         19.46         1.34 o                         
  -7   1   8         62.73         63.61         1.55 o                         
  -6   1   8         15.53         16.73         1.00 o                         
  -5   1   8         91.88         97.11         1.68 o                         
  -4   1   8        143.84        146.84         2.34 o                         
  -3   1   8        147.10        150.37         1.85 o                         
  -2   1   8        323.33        322.18         2.84 o                         
  -1   1   8        948.51       1002.25         7.42 o                         
   0   1   8         68.86         68.36         1.27 o                         
   1   1   8        147.28        145.04         2.02 o                         
   2   1   8        161.27        163.63         2.09 o                         
   3   1   8         17.88         17.32         0.94 o                         
   4   1   8         38.55         36.88         1.32 o                         
   5   1   8         15.46         18.92         1.16 o                         
   6   1   8         30.85         33.22         1.48 o                         
   7   1   8         11.36         11.93         1.11 o                         
   8   1   8          0.08          1.70         0.79 o                         
   9   1   8          4.26          5.48         1.14 o                         
  10   1   8          3.63          7.04         1.80 o                         
 -12   2   8          1.49          1.63         1.12 o                         
 -11   2   8          4.13          2.92         0.92 o                         
 -10   2   8          9.35          9.85         1.20 o                         
  -9   2   8         35.77         36.00         1.84 o                         
  -8   2   8          2.87          4.45         0.71 o                         
  -7   2   8         47.03         48.31         1.43 o                         
  -6   2   8          8.14          5.85         0.68 o                         
  -5   2   8        156.23        146.34         2.12 o                         
  -4   2   8         39.97         41.19         1.20 o                         
  -3   2   8        358.27        329.81         2.88 o                         
  -2   2   8        135.21        134.03         1.73 o                         
  -1   2   8         53.74         52.95         1.20 o                         
   0   2   8        127.26        131.00         1.91 o                         
   1   2   8        140.59        141.06         1.91 o                         
   2   2   8         70.24         76.35         1.52 o                         
   3   2   8         25.70         28.21         0.98 o                         
   4   2   8         46.73         44.31         1.56 o                         
   5   2   8         77.46         76.74         1.91 o                         
   6   2   8         38.76         31.30         1.47 o                         
   7   2   8          8.51          6.78         1.02 o                         
   8   2   8         27.55         23.55         2.71 o                         
   9   2   8          3.82          5.17         1.13 o                         
 -11   3   8          2.34          3.63         1.02 o                         
 -10   3   8         39.58         39.95         2.09 o                         
  -9   3   8         14.20         16.31         1.39 o                         
  -8   3   8         36.75         36.60         1.48 o                         
  -7   3   8         44.34         43.31         1.44 o                         
  -6   3   8        397.65        386.69         4.16 o                         
  -5   3   8        316.62        305.40         3.33 o                         
  -4   3   8        122.20        115.14         2.59 o                         
  -3   3   8         26.49         29.69         1.15 o                         
  -2   3   8        206.04        198.84         2.34 o                         
  -1   3   8         21.81         23.49         0.84 o                         
   0   3   8         27.62         29.21         0.91 o                         
   1   3   8          1.13          1.20         0.41 o                         
   2   3   8         38.46         33.81         0.95 o                         
   3   3   8         50.07         44.36         1.50 o                         
   4   3   8         20.79         25.87         1.41 o                         
   5   3   8          5.37          6.65         0.92 o                         
   6   3   8         18.13         18.83         1.41 o                         
   7   3   8        112.01        101.29         2.66 o                         
   8   3   8          3.49          3.55         0.99 o                         
   9   3   8          9.37         10.09         1.74 o                         
 -11   4   8          8.16          6.38         1.62 o                         
 -10   4   8         19.14         15.14         1.39 o                         
  -9   4   8         12.01         13.73         1.70 o                         
  -8   4   8          1.72          2.27         0.72 o                         
  -7   4   8        120.99        114.48         2.33 o                         
  -6   4   8         38.17         34.44         1.34 o                         
  -5   4   8        309.05        306.02         3.38 o                         
  -4   4   8        223.00        206.04         2.62 o                         
  -3   4   8        101.01         94.43         1.78 o                         
  -2   4   8        104.07        105.14         1.62 o                         
  -1   4   8         18.87         20.42         0.84 o                         
   0   4   8         13.44         15.91         0.84 o                         
   1   4   8         64.37         60.41         1.29 o                         
   2   4   8         34.27         33.78         1.30 o                         
   3   4   8         76.93         73.43         1.90 o                         
   4   4   8         16.63         15.58         3.12 o                         
   5   4   8         19.73         23.90         1.57 o                         
   6   4   8         66.63         57.98         2.00 o                         
   7   4   8          7.88          9.18         1.14 o                         
   8   4   8          8.10         10.11         1.48 o                         
 -10   5   8         16.37         17.61         1.80 o                         
  -9   5   8          5.80          8.66         1.14 o                         
  -8   5   8          3.83          3.44         0.75 o                         
  -7   5   8         13.63         11.45         1.13 o                         
  -6   5   8          6.98          7.11         0.92 o                         
  -5   5   8         65.35         63.79         1.67 o                         
  -4   5   8         82.49         70.35         1.79 o                         
  -3   5   8         63.82         60.37         1.60 o                         
  -2   5   8        105.25         95.87         1.46 o                         
  -1   5   8          1.89          2.13         0.49 o                         
   0   5   8         25.90         25.35         0.95 o                         
   1   5   8         73.02         67.46         1.77 o                         
   2   5   8         17.52         16.40         1.18 o                         
   3   5   8         18.36         18.04         1.33 o                         
   4   5   8          9.04          9.31         1.06 o                         
   5   5   8         23.78         22.91         1.47 o                         
   6   5   8          3.54          4.63         0.96 o                         
   7   5   8          1.44          3.56         0.87 o                         
  -9   6   8          8.56         10.20         1.36 o                         
  -8   6   8          4.75          5.00         1.11 o                         
  -7   6   8          0.05          0.95         0.79 o                         
  -6   6   8         13.44         14.18         1.10 o                         
  -5   6   8          5.07          6.25         1.10 o                         
  -4   6   8          3.43          3.67         0.70 o                         
  -3   6   8          9.35          8.57         0.85 o                         
  -2   6   8         26.61         23.17         0.85 o                         
  -1   6   8         45.98         42.00         1.03 o                         
   0   6   8          3.96          3.51         0.50 o                         
   1   6   8         10.86         12.39         0.98 o                         
   2   6   8          5.21          5.99         0.88 o                         
   3   6   8          2.18          1.47         0.65 o                         
   4   6   8          1.19          1.29         0.65 o                         
   5   6   8          2.11          2.16         0.73 o                         
   6   6   8          0.25          2.45         0.85 o                         
  -7   7   8          4.13          6.36         0.95 o                         
  -6   7   8         15.08         16.89         1.57 o                         
  -5   7   8          0.77          1.82         0.68 o                         
  -4   7   8          3.71          6.30         0.84 o                         
  -3   7   8          1.73          2.70         0.59 o                         
  -2   7   8         24.97         24.17         0.93 o                         
  -1   7   8          3.77          4.64         0.52 o                         
   0   7   8         21.62         22.28         0.82 o                         
   1   7   8          0.34          0.26         0.70 o                         
   2   7   8         10.30         13.43         1.16 o                         
   3   7   8          0.20          1.01         0.67 o                         
   4   7   8         12.22         17.07         1.54 o                         
   5   7   8          0.96          3.29         0.94 o                         
  -5   8   8         14.87         16.52         1.36 o                         
  -4   8   8          3.49          4.40         0.98 o                         
  -3   8   8         11.86         15.66         1.68 o                         
  -2   8   8          3.02          6.60         0.74 o                         
  -1   8   8         10.02         15.08         0.92 o                         
   0   8   8         30.62         36.47         1.58 o                         
   1   8   8          5.68          7.59         1.21 o                         
   2   8   8          3.88          4.87         1.23 o                         
  -4  -8   9          6.08         10.01         2.64 o                         
  -3  -8   9          7.31         11.22         3.11 o                         
  -2  -8   9          0.62          2.13         2.21 o                         
  -7  -7   9          2.07          5.90         2.26 o                         
  -6  -7   9          5.77          9.29         3.00 o                         
  -5  -7   9         10.46         12.91         3.03 o                         
  -4  -7   9          1.05          0.82         1.69 o                         
  -3  -7   9          3.38         11.07         2.95 o                         
  -2  -7   9          4.60          4.93         2.28 o                         
  -1  -7   9          2.30          2.49         2.13 o                         
   0  -7   9         12.34         14.62         1.87 o                         
   1  -7   9         23.22         22.72         4.13 o                         
   2  -7   9         21.30         23.64         2.29 o                         
   3  -7   9          9.03         10.71         3.00 o                         
   4  -7   9          2.15          8.24         3.03 o                         
  -9  -6   9          5.09         10.81         2.95 o                         
  -8  -6   9          2.78          4.49         1.13 o                         
  -7  -6   9          6.39          9.69         1.38 o                         
  -6  -6   9          6.52          7.53         1.48 o                         
  -5  -6   9          8.22          9.08         1.28 o                         
  -4  -6   9         27.05         26.26         1.35 o                         
  -3  -6   9         35.85         32.85         1.35 o                         
  -2  -6   9         13.37         15.93         1.86 o                         
  -1  -6   9          3.96          2.95         1.15 o                         
   0  -6   9          0.92          0.83         1.05 o                         
   1  -6   9         23.56         22.66         1.84 o                         
   2  -6   9          0.17          0.24         1.30 o                         
   3  -6   9          3.35          4.60         2.88 o                         
   4  -6   9          3.20          2.51         2.21 o                         
   5  -6   9          2.23          0.08         2.68 o                         
   6  -6   9          0.02          3.80         2.03 o                         
  -9  -5   9         21.40         24.41         2.92 o                         
  -8  -5   9         25.01         23.43         1.85 o                         
  -7  -5   9          2.39          2.60         0.91 o                         
  -6  -5   9         40.61         34.76         1.82 o                         
  -5  -5   9         33.18         29.09         1.51 o                         
  -4  -5   9         25.40         26.10         1.71 o                         
  -3  -5   9         60.78         50.28         1.70 o                         
  -2  -5   9        169.78        158.16         2.53 o                         
  -1  -5   9         16.13         11.85         0.78 o                         
   0  -5   9         20.73         19.39         0.81 o                         
   1  -5   9         11.21         12.06         1.02 o                         
   2  -5   9          3.32          3.04         0.73 o                         
   3  -5   9         23.43         21.63         1.41 o                         
   4  -5   9         23.28         21.54         2.19 o                         
   5  -5   9          1.26          3.36         1.22 o                         
   6  -5   9          7.77          8.15         1.56 o                         
   7  -5   9          2.22          0.95         1.40 o                         
 -11  -4   9          3.80          5.29         1.93 o                         
 -10  -4   9          1.14          1.89         1.13 o                         
  -9  -4   9          7.13          8.78         1.43 o                         
  -8  -4   9         18.16         20.59         1.99 o                         
  -7  -4   9         40.03         36.78         2.09 o                         
  -6  -4   9         19.61         21.02         1.52 o                         
  -5  -4   9        125.91        114.89         3.02 o                         
  -4  -4   9        257.99        237.62         3.11 o                         
  -3  -4   9        367.81        357.22         3.81 o                         
  -2  -4   9         78.08         75.33         1.37 o                         
  -1  -4   9         14.00         16.49         0.89 o                         
   0  -4   9          8.77          9.61         0.74 o                         
   1  -4   9          3.52          4.05         0.53 o                         
   2  -4   9        102.20         96.29         1.99 o                         
   3  -4   9         79.56         75.77         2.28 o                         
   4  -4   9         18.01         20.92         2.09 o                         
   5  -4   9         12.58         13.56         2.57 o                         
   6  -4   9          4.12          9.11         1.38 o                         
   7  -4   9         19.64         16.23         1.95 o                         
   8  -4   9         16.37         16.61         2.58 o                         
 -11  -3   9          5.41          2.56         1.99 o                         
 -10  -3   9          0.47          0.30         0.95 o                         
  -9  -3   9         11.90         16.89         2.50 o                         
  -8  -3   9         67.49         69.76         2.83 o                         
  -7  -3   9        175.28        164.40         3.56 o                         
  -6  -3   9        386.85        361.27         4.28 o                         
  -5  -3   9         49.42         51.97         1.75 o                         
  -4  -3   9         58.90         55.27         1.51 o                         
  -3  -3   9         73.30         69.39         1.25 o                         
  -2  -3   9         98.83         87.21         1.46 o                         
  -1  -3   9          5.24          6.84         0.64 o                         
   0  -3   9         20.43         17.99         0.82 o                         
   1  -3   9         30.18         32.60         0.98 o                         
   2  -3   9        133.30        132.15         2.02 o                         
   3  -3   9         14.45         13.94         1.21 o                         
   4  -3   9         22.73         23.20         2.10 o                         
   5  -3   9         29.14         25.56         1.82 o                         
   6  -3   9          1.62          3.22         1.16 o                         
   7  -3   9         30.21         29.96         3.90 o                         
   8  -3   9         20.96         19.42         2.82 o                         
 -12  -2   9          5.37          2.64         1.10 o                         
 -11  -2   9          5.12          5.13         1.17 o                         
 -10  -2   9         16.84         16.65         1.31 o                         
  -9  -2   9          9.15          9.19         0.92 o                         
  -8  -2   9          4.82          6.44         0.80 o                         
  -7  -2   9         26.13         25.23         1.58 o                         
  -6  -2   9         50.15         48.15         2.09 o                         
  -5  -2   9         36.40         34.64         1.29 o                         
  -4  -2   9         46.48         48.68         1.22 o                         
  -3  -2   9         70.32         61.26         1.22 o                         
  -2  -2   9         24.48         23.09         0.86 o                         
  -1  -2   9        150.16        149.95         2.07 o                         
   0  -2   9         30.88         31.24         1.31 o                         
   1  -2   9         41.17         38.49         1.06 o                         
   2  -2   9         66.16         64.12         1.38 o                         
   3  -2   9         53.84         52.84         1.36 o                         
   4  -2   9         10.25         12.63         0.88 o                         
   5  -2   9          7.64          9.24         1.00 o                         
   6  -2   9          9.47         12.06         1.33 o                         
   7  -2   9          5.10          7.57         0.97 o                         
   8  -2   9         15.85         17.69         1.69 o                         
   9  -2   9          4.05          3.07         1.17 o                         
 -12  -1   9          1.68          1.24         1.27 o                         
 -11  -1   9         15.19         14.35         1.62 o                         
 -10  -1   9         19.36         20.32         1.33 o                         
  -9  -1   9          7.17          9.23         1.03 o                         
  -8  -1   9         44.86         45.69         2.04 o                         
  -7  -1   9        196.69        184.50         2.55 o                         
  -6  -1   9         83.70         82.10         2.00 o                         
  -5  -1   9        199.91        190.18         2.22 o                         
  -4  -1   9         53.74         51.23         1.25 o                         
  -3  -1   9         11.29         18.53         1.09 o                         
  -2  -1   9         27.17         24.55         0.85 o                         
  -1  -1   9         85.42         95.28         1.54 o                         
   0  -1   9         46.86         49.43         1.16 o                         
   1  -1   9         29.81         31.26         0.99 o                         
   2  -1   9         36.37         35.64         1.24 o                         
   3  -1   9         49.96         53.22         1.38 o                         
   4  -1   9         14.06         14.68         0.97 o                         
   5  -1   9          8.96         11.20         0.95 o                         
   6  -1   9          6.47          8.40         1.27 o                         
   7  -1   9         12.75         16.64         1.43 o                         
   8  -1   9          3.44          3.32         0.87 o                         
   9  -1   9          1.45          2.65         1.10 o                         
 -12   0   9          2.58          3.94         1.15 o                         
 -11   0   9          2.82          4.85         0.91 o                         
 -10   0   9          0.61          2.06         0.68 o                         
  -9   0   9          3.80          4.45         0.80 o                         
  -8   0   9          2.52          2.82         0.80 o                         
  -7   0   9          8.84          9.26         0.82 o                         
  -6   0   9          1.80          3.47         0.57 o                         
  -5   0   9         46.84         49.39         1.25 o                         
  -4   0   9          0.08         -0.04         0.36 o                         
  -3   0   9         76.77         81.16         1.52 o                         
  -2   0   9        595.69        612.44         4.47 o                         
  -1   0   9        476.58        493.73         3.89 o                         
   0   0   9        803.16        836.75         6.03 o                         
   1   0   9         20.21         23.25         0.95 o                         
   2   0   9         67.52         69.67         1.46 o                         
   3   0   9         19.45         22.78         1.03 o                         
   4   0   9         57.03         61.91         1.66 o                         
   5   0   9         14.25         18.59         1.28 o                         
   6   0   9          1.61          1.71         0.60 o                         
   7   0   9          5.44          5.94         0.91 o                         
   8   0   9          0.33          1.65         0.80 o                         
   9   0   9          0.22          0.62         0.84 o                         
 -12   1   9          1.68          2.58         1.23 o                         
 -11   1   9         15.21         14.32         1.44 o                         
 -10   1   9         19.35         19.09         2.09 o                         
  -9   1   9          7.14          8.85         1.04 o                         
  -8   1   9         44.78         44.05         1.60 o                         
  -7   1   9        196.78        184.72         2.80 o                         
  -6   1   9         83.70         82.50         1.68 o                         
  -5   1   9        199.98        187.86         2.45 o                         
  -4   1   9         53.68         52.09         1.20 o                         
  -3   1   9         11.20         13.05         0.81 o                         
  -2   1   9         27.18         24.66         0.87 o                         
  -1   1   9         85.41         98.39         1.57 o                         
   0   1   9         46.83         49.92         1.18 o                         
   1   1   9         29.97         33.44         1.03 o                         
   2   1   9         36.34         34.45         1.09 o                         
   3   1   9         49.98         52.70         1.41 o                         
   4   1   9         14.00         13.82         1.03 o                         
   5   1   9          9.00          9.74         1.02 o                         
   6   1   9          6.49          7.73         1.08 o                         
   7   1   9         12.78         14.78         1.59 o                         
   8   1   9          3.44          3.92         1.01 o                         
   9   1   9          1.45          2.18         1.13 o                         
 -12   2   9          5.38          4.76         1.22 o                         
 -11   2   9          5.09          6.20         1.50 o                         
 -10   2   9         16.90         20.88         1.66 o                         
  -9   2   9          9.20         10.01         1.29 o                         
  -8   2   9          4.86          5.96         0.75 o                         
  -7   2   9         26.11         26.19         1.25 o                         
  -6   2   9         50.24         46.06         1.37 o                         
  -5   2   9         36.37         32.82         1.13 o                         
  -4   2   9         46.57         49.84         1.48 o                         
  -3   2   9         70.18         62.61         1.25 o                         
  -2   2   9         24.48         23.31         0.88 o                         
  -1   2   9        150.06        147.23         1.95 o                         
   0   2   9         30.82         30.85         0.98 o                         
   1   2   9         41.04         39.35         1.28 o                         
   2   2   9         66.19         64.25         1.40 o                         
   3   2   9         53.79         52.93         1.34 o                         
   4   2   9         10.23         10.70         1.56 o                         
   5   2   9          7.64          7.83         0.98 o                         
   6   2   9          9.50          8.76         1.12 o                         
   7   2   9          5.10          6.37         1.07 o                         
   8   2   9         15.87         17.04         1.54 o                         
   9   2   9          4.04          6.66         1.33 o                         
 -11   3   9          5.38          6.54         1.19 o                         
 -10   3   9          0.48          0.68         0.73 o                         
  -9   3   9         11.90         12.42         1.24 o                         
  -8   3   9         67.54         67.30         2.11 o                         
  -7   3   9        175.40        162.30         2.60 o                         
  -6   3   9        386.64        366.07         3.92 o                         
  -5   3   9         49.51         48.19         1.40 o                         
  -4   3   9         58.80         56.45         1.50 o                         
  -3   3   9         73.45         69.58         1.57 o                         
  -2   3   9         98.82         88.72         1.52 o                         
  -1   3   9          5.24          7.23         0.64 o                         
   0   3   9         20.41         18.49         0.93 o                         
   1   3   9         30.22         34.00         1.05 o                         
   2   3   9        133.43        132.28         2.03 o                         
   3   3   9         14.51         14.54         1.10 o                         
   4   3   9         22.69         20.48         1.51 o                         
   5   3   9         29.15         30.48         1.62 o                         
   6   3   9          1.64          2.10         0.82 o                         
   7   3   9         30.19         29.69         1.84 o                         
   8   3   9         20.96         22.20         1.69 o                         
 -11   4   9          3.79          3.03         1.22 o                         
 -10   4   9          1.15          1.91         0.81 o                         
  -9   4   9          7.14          8.35         1.24 o                         
  -8   4   9         18.15         19.24         1.51 o                         
  -7   4   9         39.91         34.55         1.57 o                         
  -6   4   9         19.58         19.95         1.26 o                         
  -5   4   9        126.00        115.52         2.21 o                         
  -4   4   9        257.98        248.59         3.15 o                         
  -3   4   9        367.83        366.33         4.16 o                         
  -2   4   9         78.12         74.86         1.46 o                         
  -1   4   9         13.90         16.42         1.06 o                         
   0   4   9          8.76          8.31         0.73 o                         
   1   4   9          3.52          2.48         0.51 o                         
   2   4   9        102.11         97.51         2.00 o                         
   3   4   9         79.44         74.45         3.30 o                         
   4   4   9         18.08         19.02         1.46 o                         
   5   4   9         12.56         10.52         1.38 o                         
   6   4   9          4.12          4.85         0.86 o                         
   7   4   9         19.63         19.28         1.70 o                         
   8   4   9         16.37         13.39         1.79 o                         
 -10   5   9         21.92         20.83         2.00 o                         
  -9   5   9         21.43         25.13         1.69 o                         
  -8   5   9         25.03         25.03         1.54 o                         
  -7   5   9          2.40          3.15         0.85 o                         
  -6   5   9         40.61         36.40         1.70 o                         
  -5   5   9         33.14         28.44         1.31 o                         
  -4   5   9         25.39         26.71         1.32 o                         
  -3   5   9         60.77         54.27         1.59 o                         
  -2   5   9        170.00        156.70         2.31 o                         
  -1   5   9         16.12         13.14         0.96 o                         
   0   5   9         20.70         22.59         1.00 o                         
   1   5   9         11.19         12.24         1.07 o                         
   2   5   9          3.32          4.96         0.84 o                         
   3   5   9         23.44         23.53         1.49 o                         
   4   5   9         23.31         19.96         1.52 o                         
   5   5   9          1.27          1.88         0.75 o                         
   6   5   9          7.77          7.89         1.04 o                         
   7   5   9          2.22          2.88         0.96 o                         
  -9   6   9          5.08          5.56         1.49 o                         
  -8   6   9          2.78          1.78         0.96 o                         
  -7   6   9          6.42          8.02         1.04 o                         
  -6   6   9          6.50          7.54         0.94 o                         
  -5   6   9          8.20          8.29         0.95 o                         
  -4   6   9         27.10         24.53         1.37 o                         
  -3   6   9         35.88         33.70         1.35 o                         
  -2   6   9         13.38         13.37         0.82 o                         
  -1   6   9          3.98          3.96         0.71 o                         
   0   6   9          0.92          1.93         0.43 o                         
   1   6   9         23.56         23.69         1.20 o                         
   2   6   9          0.17          1.96         0.60 o                         
   3   6   9          3.33          6.56         1.02 o                         
   4   6   9          3.19          2.38         0.80 o                         
   5   6   9          2.24          3.54         0.88 o                         
   6   6   9          0.02          0.88         0.82 o                         
  -7   7   9          2.08          2.22         0.77 o                         
  -6   7   9          5.79          8.56         0.97 o                         
  -5   7   9         10.45         13.59         1.18 o                         
  -4   7   9          1.06          0.96         0.86 o                         
  -3   7   9          3.39          5.12         0.67 o                         
  -2   7   9          4.62          6.19         0.59 o                         
  -1   7   9          2.30          3.88         0.55 o                         
   0   7   9         12.36         18.01         1.30 o                         
   1   7   9         23.26         24.28         1.61 o                         
   2   7   9         21.33         22.19         1.28 o                         
   3   7   9          9.02          9.80         1.36 o                         
   4   7   9          2.17          3.48         0.99 o                         
  -4   8   9          6.11          9.00         1.13 o                         
  -3   8   9          7.32         10.90         1.15 o                         
  -2   8   9          0.62          1.59         0.61 o                         
  -1   8   9          1.39          2.92         0.61 o                         
   0   8   9         14.91         21.12         1.92 o                         
   1   8   9          6.16          5.54         1.23 o                         
  -3  -8  10          2.77          4.85         2.28 o                         
  -2  -8  10          5.91          7.75         3.00 o                         
  -1  -8  10          7.53         16.51         5.83 o                         
  -7  -7  10          1.54          5.34         2.16 o                         
  -6  -7  10          0.10          4.75         2.31 o                         
  -5  -7  10         10.03         14.32         3.47 o                         
  -4  -7  10          1.91          5.73         2.21 o                         
  -3  -7  10         31.51         32.27         4.16 o                         
  -2  -7  10          4.04          5.98         2.57 o                         
  -1  -7  10          0.19          0.94         0.85 o                         
   0  -7  10          1.50          2.13         1.27 o                         
   1  -7  10          6.68         10.42         2.05 o                         
   2  -7  10          2.40          4.46         1.55 o                         
   3  -7  10          2.57          5.90         2.39 o                         
  -8  -6  10         11.61         12.13         2.68 o                         
  -7  -6  10         13.81         20.81         1.79 o                         
  -6  -6  10         13.10         14.33         1.48 o                         
  -5  -6  10          3.62          4.34         0.95 o                         
  -4  -6  10         20.58         18.74         1.33 o                         
  -3  -6  10          1.43          2.96         1.14 o                         
  -2  -6  10          2.63          3.74         0.92 o                         
  -1  -6  10         33.82         31.74         2.39 o                         
   0  -6  10         10.97         12.54         2.12 o                         
   1  -6  10          2.99          4.19         1.46 o                         
   2  -6  10          9.27         13.21         1.80 o                         
   3  -6  10          2.26          1.35         1.16 o                         
   4  -6  10          4.84          3.87         3.36 o                         
   5  -6  10          1.32          2.39         2.23 o                         
  -9  -5  10         15.42         17.27         2.77 o                         
  -8  -5  10          9.34         11.20         1.74 o                         
  -7  -5  10          4.33          7.55         1.36 o                         
  -6  -5  10         26.37         25.94         2.90 o                         
  -5  -5  10         15.29         15.84         1.43 o                         
  -4  -5  10         10.70         12.49         1.22 o                         
  -3  -5  10         20.98         19.51         1.41 o                         
  -2  -5  10        110.23         92.95         1.93 o                         
  -1  -5  10         55.47         46.25         1.48 o                         
   0  -5  10         18.65         16.26         1.00 o                         
   1  -5  10          6.22          8.58         1.47 o                         
   2  -5  10         32.11         30.63         1.59 o                         
   3  -5  10         12.00         11.09         1.38 o                         
   4  -5  10         13.90         12.87         2.36 o                         
   5  -5  10         11.53          9.72         2.62 o                         
   6  -5  10          1.71          2.09         1.35 o                         
 -11  -4  10          0.88          5.49         2.28 o                         
 -10  -4  10          2.06          4.80         1.34 o                         
  -9  -4  10          5.04          6.71         1.38 o                         
  -8  -4  10          0.41          0.02         0.76 o                         
  -7  -4  10         18.07         17.77         2.34 o                         
  -6  -4  10         36.12         36.71         2.96 o                         
  -5  -4  10         72.93         73.38         2.29 o                         
  -4  -4  10          7.90          8.72         0.88 o                         
  -3  -4  10        359.77        344.70         3.79 o                         
  -2  -4  10        185.02        179.07         2.23 o                         
  -1  -4  10         68.87         62.26         1.33 o                         
   0  -4  10        127.53        118.25         1.82 o                         
   1  -4  10          6.02          7.08         0.67 o                         
   2  -4  10          1.86          4.14         0.99 o                         
   3  -4  10         11.67         16.17         1.49 o                         
   4  -4  10         23.75         26.22         2.51 o                         
   5  -4  10         17.13         22.80         2.36 o                         
   6  -4  10          7.01          7.85         1.51 o                         
   7  -4  10          7.50          4.44         1.44 o                         
 -11  -3  10          6.81          5.95         3.00 o                         
 -10  -3  10         11.37          8.06         2.14 o                         
  -9  -3  10          3.29          3.86         2.36 o                         
  -8  -3  10         64.10         66.00         4.85 o                         
  -7  -3  10         31.02         28.48         1.94 o                         
  -6  -3  10         46.35         41.44         1.54 o                         
  -5  -3  10        418.69        390.65         5.33 o                         
  -4  -3  10        793.54        736.23         7.91 o                         
  -3  -3  10        179.59        172.60         2.39 o                         
  -2  -3  10        157.27        146.24         2.13 o                         
  -1  -3  10        252.06        238.69         2.63 o                         
   0  -3  10        197.93        190.90         2.77 o                         
   1  -3  10         31.66         27.55         0.99 o                         
   2  -3  10          6.66          6.18         0.65 o                         
   3  -3  10          0.38          1.30         0.65 o                         
   4  -3  10          7.40          8.83         1.23 o                         
   5  -3  10          0.45         -0.29         0.88 o                         
   6  -3  10          2.36          1.01         0.90 o                         
   7  -3  10          1.45          1.34         1.14 o                         
   8  -3  10         13.43         14.24         2.95 o                         
 -12  -2  10          8.88         13.66         2.93 o                         
 -11  -2  10         11.18         10.31         1.12 o                         
 -10  -2  10          2.57          1.94         0.67 o                         
  -9  -2  10         14.41         16.90         1.53 o                         
  -8  -2  10         41.06         40.42         2.08 o                         
  -7  -2  10         74.66         70.01         2.17 o                         
  -6  -2  10        217.61        199.48         3.15 o                         
  -5  -2  10        111.39        106.76         2.47 o                         
  -4  -2  10        109.16        108.58         1.71 o                         
  -3  -2  10        159.64        158.09         2.07 o                         
  -2  -2  10        146.08        150.15         2.02 o                         
  -1  -2  10         47.61         46.63         1.22 o                         
   0  -2  10         21.79         21.70         1.09 o                         
   1  -2  10        147.87        147.70         2.27 o                         
   2  -2  10         34.77         30.43         1.24 o                         
   3  -2  10          3.94          4.30         0.68 o                         
   4  -2  10          0.95          1.14         0.76 o                         
   5  -2  10         10.00          9.81         1.11 o                         
   6  -2  10          0.66          2.28         0.79 o                         
   7  -2  10          0.68          3.98         0.81 o                         
   8  -2  10          1.86          2.22         0.83 o                         
 -12  -1  10          0.23          2.25         1.19 o                         
 -11  -1  10          5.76          9.00         1.38 o                         
 -10  -1  10          9.59         11.91         1.02 o                         
  -9  -1  10         10.73         12.25         1.13 o                         
  -8  -1  10        132.41        123.63         2.50 o                         
  -7  -1  10        128.25        120.46         1.98 o                         
  -6  -1  10        404.33        392.57         5.08 o                         
  -5  -1  10        198.28        184.55         2.28 o                         
  -4  -1  10        175.16        159.94         2.14 o                         
  -3  -1  10        331.69        321.51         3.32 o                         
  -2  -1  10          7.77          8.97         0.69 o                         
  -1  -1  10        169.29        173.77         2.58 o                         
   0  -1  10         31.04         33.29         1.07 o                         
   1  -1  10        171.88        178.90         2.33 o                         
   2  -1  10          0.19         -0.38         0.45 o                         
   3  -1  10          1.15          0.69         0.51 o                         
   4  -1  10         55.54         52.97         1.50 o                         
   5  -1  10         33.06         33.26         1.33 o                         
   6  -1  10         11.85         13.16         1.32 o                         
   7  -1  10          9.77         13.77         1.26 o                         
   8  -1  10          1.17          2.08         0.76 o                         
   9  -1  10          1.38          2.01         1.30 o                         
 -12   0  10          1.20          0.80         1.42 o                         
 -11   0  10          0.88          0.56         0.82 o                         
 -10   0  10          2.66          2.03         1.22 o                         
  -9   0  10          5.00          3.98         0.75 o                         
  -8   0  10          3.37          3.46         0.67 o                         
  -7   0  10         11.01         14.47         1.06 o                         
  -6   0  10         42.37         39.45         1.53 o                         
  -5   0  10        246.92        241.80         3.25 o                         
  -4   0  10         32.15         33.28         1.14 o                         
  -3   0  10         12.77         13.80         0.85 o                         
  -2   0  10         41.56         44.48         1.17 o                         
  -1   0  10        179.68        185.76         2.45 o                         
   0   0  10         21.62         20.37         0.89 o                         
   1   0  10         38.99         37.32         1.14 o                         
   2   0  10         83.24         76.36         1.60 o                         
   3   0  10         11.00          9.79         0.89 o                         
   4   0  10          4.05          6.42         0.96 o                         
   5   0  10          0.03         -0.27         0.57 o                         
   6   0  10         49.85         45.65         1.68 o                         
   7   0  10          0.07          0.52         0.69 o                         
   8   0  10         20.46         20.14         2.59 o                         
   9   0  10          8.83          7.58         1.37 o                         
 -12   1  10          0.24          1.02         1.01 o                         
 -11   1  10          5.76          9.89         2.70 o                         
 -10   1  10          9.63         11.18         1.14 o                         
  -9   1  10         10.70         11.61         1.06 o                         
  -8   1  10        132.41        125.62         2.65 o                         
  -7   1  10        128.26        120.66         2.17 o                         
  -6   1  10        404.39        392.52         4.01 o                         
  -5   1  10        198.34        189.77         2.71 o                         
  -4   1  10        174.79        164.48         2.18 o                         
  -3   1  10        331.83        324.46         3.34 o                         
  -2   1  10          7.68          7.78         0.74 o                         
  -1   1  10        169.69        173.76         2.37 o                         
   0   1  10         31.02         30.96         1.03 o                         
   1   1  10        172.16        172.08         2.68 o                         
   2   1  10          0.20         -0.18         0.45 o                         
   3   1  10          1.15          0.62         0.50 o                         
   4   1  10         55.52         53.96         1.68 o                         
   5   1  10         33.10         32.71         1.54 o                         
   6   1  10         11.85         10.52         1.03 o                         
   7   1  10          9.78          9.84         1.17 o                         
   8   1  10          1.17          2.41         1.81 o                         
   9   1  10          1.38          2.21         1.11 o                         
 -12   2  10          8.90         10.21         2.44 o                         
 -11   2  10         11.19         11.54         1.96 o                         
 -10   2  10          2.57          3.19         1.05 o                         
  -9   2  10         14.38         17.99         1.50 o                         
  -8   2  10         41.04         38.63         1.49 o                         
  -7   2  10         74.55         71.89         2.14 o                         
  -6   2  10        217.76        203.26         2.80 o                         
  -5   2  10        111.43        103.91         1.92 o                         
  -4   2  10        108.86        111.07         1.74 o                         
  -3   2  10        159.87        158.87         2.10 o                         
  -2   2  10        146.26        146.71         2.04 o                         
  -1   2  10         47.45         47.61         1.32 o                         
   0   2  10         21.80         22.95         1.04 o                         
   1   2  10        147.71        143.99         2.23 o                         
   2   2  10         34.77         30.80         1.11 o                         
   3   2  10          3.93          4.49         0.72 o                         
   4   2  10          0.94          1.63         0.64 o                         
   5   2  10         10.00          9.56         1.23 o                         
   6   2  10          0.66          1.12         0.71 o                         
   7   2  10          0.69          2.24         0.87 o                         
   8   2  10          1.86          2.80         0.92 o                         
 -11   3  10          6.81          3.59         1.30 o                         
 -10   3  10         11.37          9.59         1.19 o                         
  -9   3  10          3.31          3.28         0.87 o                         
  -8   3  10         64.18         65.71         2.09 o                         
  -7   3  10         30.95         32.94         1.38 o                         
  -6   3  10         46.33         44.33         1.53 o                         
  -5   3  10        418.71        400.83         4.08 o                         
  -4   3  10        793.32        745.57         6.63 o                         
  -3   3  10        179.83        170.62         2.18 o                         
  -2   3  10        157.34        147.12         2.07 o                         
  -1   3  10        252.27        235.72         2.78 o                         
   0   3  10        197.61        191.76         2.42 o                         
   1   3  10         31.65         26.67         1.03 o                         
   2   3  10          6.66          6.43         0.67 o                         
   3   3  10          0.37          0.98         0.59 o                         
   4   3  10          7.35         10.47         1.38 o                         
   5   3  10          0.45          0.16         0.69 o                         
   6   3  10          2.37          2.53         0.85 o                         
   7   3  10          1.45          3.06         0.93 o                         
   8   3  10         13.42         14.26         1.99 o                         
 -11   4  10          0.88          2.61         2.21 o                         
 -10   4  10          2.04          1.80         0.99 o                         
  -9   4  10          5.05          6.96         1.10 o                         
  -8   4  10          0.42          1.26         0.78 o                         
  -7   4  10         18.09         15.84         1.26 o                         
  -6   4  10         36.10         34.31         1.41 o                         
  -5   4  10         72.70         75.78         1.91 o                         
  -4   4  10          7.86          7.78         0.88 o                         
  -3   4  10        359.67        344.35         3.81 o                         
  -2   4  10        184.85        179.21         2.34 o                         
  -1   4  10         68.88         61.65         1.55 o                         
   0   4  10        127.63        117.27         1.92 o                         
   1   4  10          6.00          5.98         0.69 o                         
   2   4  10          1.87          1.77         0.73 o                         
   3   4  10         11.66         14.14         1.29 o                         
   4   4  10         23.71         25.97         1.64 o                         
   5   4  10         17.08         17.03         1.82 o                         
   6   4  10          7.02          5.51         0.94 o                         
   7   4  10          7.50          7.73         1.32 o                         
 -10   5  10         11.28          9.64         1.69 o                         
  -9   5  10         15.38         18.54         1.64 o                         
  -8   5  10          9.33          9.89         1.15 o                         
  -7   5  10          4.32          6.49         0.97 o                         
  -6   5  10         26.37         27.16         1.48 o                         
  -5   5  10         15.20         13.63         1.18 o                         
  -4   5  10         10.72         10.46         1.00 o                         
  -3   5  10         20.96         22.00         1.57 o                         
  -2   5  10        110.35        100.58         1.88 o                         
  -1   5  10         55.45         46.23         1.41 o                         
   0   5  10         18.60         16.80         1.01 o                         
   1   5  10          6.19          6.59         0.87 o                         
   2   5  10         32.11         30.29         1.45 o                         
   3   5  10         12.01         10.76         1.19 o                         
   4   5  10         13.89         13.74         1.34 o                         
   5   5  10         11.53         10.11         1.24 o                         
   6   5  10          1.71          1.03         0.79 o                         
  -8   6  10         11.64         14.43         1.62 o                         
  -7   6  10         13.81         16.79         1.36 o                         
  -6   6  10         13.07         13.79         1.24 o                         
  -5   6  10          3.64          3.05         0.81 o                         
  -4   6  10         20.65         19.62         1.36 o                         
  -3   6  10          1.42          1.96         0.63 o                         
  -2   6  10          2.63          3.24         0.58 o                         
  -1   6  10         33.79         28.24         1.15 o                         
   0   6  10         10.99         12.25         0.76 o                         
   1   6  10          3.01          5.58         0.82 o                         
   2   6  10          9.28          8.74         1.08 o                         
   3   6  10          2.26          2.74         0.89 o                         
   4   6  10          4.85          5.89         0.97 o                         
   5   6  10          1.31          1.55         0.82 o                         
  -7   7  10          1.55          1.52         0.86 o                         
  -6   7  10          0.10          2.77         0.75 o                         
  -5   7  10         10.03         12.18         1.33 o                         
  -4   7  10          1.91          2.22         0.76 o                         
  -3   7  10         31.48         30.64         1.37 o                         
  -2   7  10          4.05          6.80         0.65 o                         
  -1   7  10          0.19          0.74         0.50 o                         
   0   7  10          1.51          2.63         0.75 o                         
   1   7  10          6.69          9.42         1.00 o                         
   2   7  10          2.41          6.24         1.89 o                         
   3   7  10          2.56          4.74         0.86 o                         
  -3   8  10          2.78          3.99         1.21 o                         
  -2   8  10          5.88          8.31         0.95 o                         
  -1   8  10          7.55          8.43         0.94 o                         
   0   8  10          5.25          5.92         0.77 o                         
  -6  -7  11          6.43          8.42         2.85 o                         
  -5  -7  11          8.91          9.52         3.18 o                         
  -4  -7  11          6.66         13.48         3.59 o                         
  -3  -7  11          8.89         11.40         2.93 o                         
  -2  -7  11          8.05         17.74         2.52 o                         
  -1  -7  11          6.96          8.31         1.61 o                         
   0  -7  11          0.40         -0.94         2.67 o                         
   1  -7  11          5.59          7.27         4.49 o                         
   2  -7  11         10.11         14.09         3.44 o                         
   3  -7  11          7.99         16.53         3.57 o                         
  -8  -6  11         14.62         14.66         3.23 o                         
  -7  -6  11         14.06         21.76         5.07 o                         
  -6  -6  11          7.93          8.86         1.26 o                         
  -5  -6  11          1.81          4.28         0.97 o                         
  -4  -6  11         57.38         54.78         2.69 o                         
  -3  -6  11         27.10         25.10         2.13 o                         
  -2  -6  11          6.97          6.92         0.83 o                         
  -1  -6  11          0.06          2.99         0.86 o                         
   0  -6  11         10.75         10.00         1.40 o                         
   1  -6  11          2.11          1.76         1.02 o                         
   2  -6  11          8.19          8.55         1.48 o                         
   3  -6  11          3.18          3.73         2.37 o                         
   4  -6  11          4.99          4.80         1.97 o                         
   5  -6  11          0.71          4.44         3.98 o                         
  -9  -5  11          5.78          5.48         1.21 o                         
  -8  -5  11          7.45          8.72         1.48 o                         
  -7  -5  11          4.34          5.35         1.19 o                         
  -6  -5  11         13.54         16.19         2.58 o                         
  -5  -5  11          0.96          0.96         0.80 o                         
  -4  -5  11          3.85          3.87         0.83 o                         
  -3  -5  11         87.65         75.79         2.22 o                         
  -2  -5  11         58.86         58.99         1.63 o                         
  -1  -5  11          4.36          5.65         0.97 o                         
   0  -5  11         30.54         28.76         1.34 o                         
   1  -5  11         35.99         31.78         1.55 o                         
   2  -5  11         21.97         22.52         1.52 o                         
   3  -5  11          7.61          7.33         1.14 o                         
   4  -5  11         12.55         15.47         2.27 o                         
   5  -5  11          5.01          6.80         1.63 o                         
   6  -5  11          4.12          5.41         2.23 o                         
 -10  -4  11          3.91          5.48         1.49 o                         
  -9  -4  11          2.99          4.45         1.60 o                         
  -8  -4  11          0.57          1.69         0.85 o                         
  -7  -4  11          7.36          8.90         1.44 o                         
  -6  -4  11         18.14         20.88         5.60 o                         
  -5  -4  11          1.21          1.05         0.70 o                         
  -4  -4  11         54.26         56.07         2.64 o                         
  -3  -4  11         25.95         24.10         1.31 o                         
  -2  -4  11         19.05         21.26         1.05 o                         
  -1  -4  11        207.53        199.02         2.84 o                         
   0  -4  11         61.18         56.45         1.54 o                         
   1  -4  11         25.87         25.92         1.30 o                         
   2  -4  11         35.36         32.49         2.17 o                         
   3  -4  11         18.72         19.18         1.62 o                         
   4  -4  11         20.94         24.24         2.52 o                         
   5  -4  11         23.97         20.69         2.06 o                         
   6  -4  11          3.47          4.19         1.39 o                         
   7  -4  11          0.47          2.00         2.39 o                         
 -11  -3  11          4.59          4.01         1.81 o                         
 -10  -3  11          2.00          3.28         1.46 o                         
  -9  -3  11          5.73          6.59         1.61 o                         
  -8  -3  11          1.76          3.86         1.54 o                         
  -7  -3  11         53.20         51.65         4.21 o                         
  -6  -3  11         51.67         47.96         2.09 o                         
  -5  -3  11         20.92         20.42         1.74 o                         
  -4  -3  11          3.90          4.16         0.82 o                         
  -3  -3  11         37.47         35.19         1.10 o                         
  -2  -3  11        437.28        407.28         3.81 o                         
  -1  -3  11         95.28         92.45         1.70 o                         
   0  -3  11        192.97        190.57         2.46 o                         
   1  -3  11         34.30         35.32         1.23 o                         
   2  -3  11         83.96         78.55         1.84 o                         
   3  -3  11         39.27         37.82         1.38 o                         
   4  -3  11         31.94         30.82         1.07 o                         
   5  -3  11         21.67         24.32         2.30 o                         
   6  -3  11         11.95          8.77         1.71 o                         
   7  -3  11          9.54          7.48         1.47 o                         
 -11  -2  11         19.90         20.02         2.18 o                         
 -10  -2  11         12.77         13.26         1.74 o                         
  -9  -2  11          8.86         10.52         1.98 o                         
  -8  -2  11         24.87         26.43         2.13 o                         
  -7  -2  11         21.01         25.75         1.87 o                         
  -6  -2  11         67.78         61.82         2.05 o                         
  -5  -2  11        456.99        454.16         3.83 o                         
  -4  -2  11        225.68        213.08         2.57 o                         
  -3  -2  11          5.33          6.06         0.65 o                         
  -2  -2  11        301.28        286.72         3.03 o                         
  -1  -2  11          4.82          4.61         0.57 o                         
   0  -2  11         34.32         35.02         1.13 o                         
   1  -2  11         26.60         25.75         1.14 o                         
   2  -2  11          0.49          0.29         0.56 o                         
   3  -2  11         50.65         45.33         1.59 o                         
   4  -2  11          0.04         -0.15         0.59 o                         
   5  -2  11          3.08          4.25         0.73 o                         
   6  -2  11          1.03          1.52         0.63 o                         
   7  -2  11          0.83          1.47         0.82 o                         
   8  -2  11          1.40          1.53         1.53 o                         
 -12  -1  11          0.68          0.52         1.80 o                         
 -11  -1  11          0.30          1.34         1.22 o                         
 -10  -1  11          2.44          3.18         0.85 o                         
  -9  -1  11         13.77         16.84         1.69 o                         
  -8  -1  11         23.53         21.03         1.57 o                         
  -7  -1  11          5.91          6.49         0.73 o                         
  -6  -1  11         75.27         71.75         1.53 o                         
  -5  -1  11         17.57         20.08         1.37 o                         
  -4  -1  11        148.97        143.17         2.10 o                         
  -3  -1  11        101.14         93.30         1.69 o                         
  -2  -1  11         23.47         24.83         1.04 o                         
  -1  -1  11        188.70        183.08         2.53 o                         
   0  -1  11         95.48         92.95         1.72 o                         
   1  -1  11        254.41        256.75         2.97 o                         
   2  -1  11         27.01         25.56         1.10 o                         
   3  -1  11         29.12         27.60         1.24 o                         
   4  -1  11          0.24          0.77         0.56 o                         
   5  -1  11         10.12         10.29         1.37 o                         
   6  -1  11          5.59          4.40         0.82 o                         
   7  -1  11          1.31          2.31         1.01 o                         
   8  -1  11          3.05          2.04         1.24 o                         
 -12   0  11          2.25          3.92         1.78 o                         
 -11   0  11          5.71          4.24         1.71 o                         
 -10   0  11         26.12         22.84         1.96 o                         
  -9   0  11         14.79         17.88         1.88 o                         
  -8   0  11          2.39          1.75         0.68 o                         
  -7   0  11          1.63          1.34         0.60 o                         
  -6   0  11         10.28         11.40         0.94 o                         
  -5   0  11         13.02         13.93         1.09 o                         
  -4   0  11         23.41         25.54         1.37 o                         
  -3   0  11          5.92          7.57         0.86 o                         
  -2   0  11          0.28         -0.16         0.36 o                         
  -1   0  11         30.24         28.44         1.03 o                         
   0   0  11         21.58         23.25         1.07 o                         
   1   0  11         92.78         91.84         1.77 o                         
   2   0  11         37.24         38.89         1.37 o                         
   3   0  11         29.24         29.07         1.20 o                         
   4   0  11          5.98          7.63         0.86 o                         
   5   0  11          0.02          0.23         0.59 o                         
   6   0  11         13.07         16.39         1.38 o                         
   7   0  11          2.84          2.08         0.94 o                         
   8   0  11          0.03          0.94         0.85 o                         
 -12   1  11          0.68         -0.89         1.10 o                         
 -11   1  11          0.30         -0.91         1.07 o                         
 -10   1  11          2.43          2.28         0.71 o                         
  -9   1  11         13.75         14.11         1.15 o                         
  -8   1  11         23.51         21.38         1.53 o                         
  -7   1  11          5.91          5.97         0.81 o                         
  -6   1  11         75.10         75.20         1.74 o                         
  -5   1  11         17.55         17.23         1.78 o                         
  -4   1  11        149.08        140.46         2.31 o                         
  -3   1  11        101.17         95.71         1.72 o                         
  -2   1  11         23.45         25.11         1.06 o                         
  -1   1  11        188.45        186.22         2.41 o                         
   0   1  11         95.36         92.22         1.85 o                         
   1   1  11        254.74        254.95         3.18 o                         
   2   1  11         27.00         26.44         1.20 o                         
   3   1  11         29.14         30.41         1.24 o                         
   4   1  11          0.24         -0.14         0.69 o                         
   5   1  11         10.13         10.79         1.09 o                         
   6   1  11          5.58          3.71         0.92 o                         
   7   1  11          1.31          0.16         0.83 o                         
   8   1  11          3.04          3.01         1.17 o                         
 -11   2  11         19.89         22.66         2.91 o                         
 -10   2  11         12.77         13.80         1.36 o                         
  -9   2  11          8.89         11.69         1.34 o                         
  -8   2  11         24.91         26.46         1.47 o                         
  -7   2  11         21.02         24.17         1.76 o                         
  -6   2  11         67.79         63.92         1.67 o                         
  -5   2  11        456.96        448.98         5.75 o                         
  -4   2  11        225.98        221.77         2.65 o                         
  -3   2  11          5.34          5.66         0.66 o                         
  -2   2  11        300.78        295.58         3.11 o                         
  -1   2  11          4.76          4.93         0.66 o                         
   0   2  11         34.40         35.22         1.17 o                         
   1   2  11         26.62         25.77         1.15 o                         
   2   2  11          0.49          0.10         0.51 o                         
   3   2  11         50.72         46.55         1.45 o                         
   4   2  11          0.04          0.11         0.68 o                         
   5   2  11          3.10          4.44         0.97 o                         
   6   2  11          1.03          0.52         0.81 o                         
   7   2  11          0.83          2.02         0.89 o                         
   8   2  11          1.41          3.14         1.20 o                         
 -11   3  11          4.59          5.81         1.33 o                         
 -10   3  11          2.00          2.17         0.82 o                         
  -9   3  11          5.75          7.38         1.03 o                         
  -8   3  11          1.77          1.72         0.77 o                         
  -7   3  11         53.33         48.22         1.79 o                         
  -6   3  11         51.65         46.10         1.50 o                         
  -5   3  11         20.97         21.92         1.35 o                         
  -4   3  11          3.88          5.21         0.85 o                         
  -3   3  11         37.60         36.26         1.16 o                         
  -2   3  11        437.33        406.60         4.74 o                         
  -1   3  11         95.29         90.99         2.16 o                         
   0   3  11        192.84        188.34         2.61 o                         
   1   3  11         34.20         34.01         1.19 o                         
   2   3  11         83.90         77.12         1.77 o                         
   3   3  11         39.19         40.36         1.77 o                         
   4   3  11         32.00         32.55         1.78 o                         
   5   3  11         21.68         24.53         4.04 o                         
   6   3  11         11.91          9.92         1.14 o                         
   7   3  11          9.54         12.03         1.30 o                         
 -10   4  11          3.92          6.50         1.35 o                         
  -9   4  11          2.97          4.67         0.92 o                         
  -8   4  11          0.59          2.20         0.79 o                         
  -7   4  11          7.35          9.78         1.45 o                         
  -6   4  11         18.17         18.93         1.50 o                         
  -5   4  11          1.21          2.33         0.79 o                         
  -4   4  11         54.22         51.63         1.64 o                         
  -3   4  11         25.97         28.19         1.33 o                         
  -2   4  11         19.07         21.17         1.44 o                         
  -1   4  11        207.64        201.12         2.64 o                         
   0   4  11         61.28         55.69         1.50 o                         
   1   4  11         25.88         24.26         1.15 o                         
   2   4  11         35.28         33.43         1.50 o                         
   3   4  11         18.71         19.65         1.53 o                         
   4   4  11         20.93         22.61         1.72 o                         
   5   4  11         23.97         24.46         1.70 o                         
   6   4  11          3.47          3.87         0.95 o                         
   7   4  11          0.47          1.63         1.82 o                         
  -9   5  11          5.77          4.64         1.25 o                         
  -8   5  11          7.44          9.97         1.17 o                         
  -7   5  11          4.34          6.36         0.95 o                         
  -6   5  11         13.53         13.20         1.36 o                         
  -5   5  11          0.94          2.34         0.72 o                         
  -4   5  11          3.84          4.39         0.80 o                         
  -3   5  11         87.59         78.91         2.32 o                         
  -2   5  11         58.90         55.63         1.49 o                         
  -1   5  11          4.35          5.58         0.77 o                         
   0   5  11         30.61         26.71         1.17 o                         
   1   5  11         35.92         34.15         1.53 o                         
   2   5  11         21.91         21.84         1.48 o                         
   3   5  11          7.61          7.49         1.12 o                         
   4   5  11         12.55         13.15         1.37 o                         
   5   5  11          4.99          6.92         1.17 o                         
   6   5  11          4.13          4.32         1.03 o                         
  -8   6  11         14.63         16.90         1.75 o                         
  -7   6  11         14.06         16.62         1.73 o                         
  -6   6  11          7.93          8.76         1.05 o                         
  -5   6  11          1.81          4.89         0.85 o                         
  -4   6  11         57.32         54.38         1.81 o                         
  -3   6  11         27.16         27.05         1.46 o                         
  -2   6  11          6.99          6.23         0.70 o                         
  -1   6  11          0.05          0.10         0.49 o                         
   0   6  11         10.80         10.92         0.70 o                         
   1   6  11          2.11          3.14         0.74 o                         
   2   6  11          8.21          9.25         1.14 o                         
   3   6  11          3.18          5.41         1.15 o                         
   4   6  11          4.99          5.29         1.34 o                         
   5   6  11          0.71          2.46         1.50 o                         
  -6   7  11          6.46         10.54         1.18 o                         
  -5   7  11          8.91         10.16         1.69 o                         
  -4   7  11          6.68          7.86         1.01 o                         
  -3   7  11          8.87         10.32         1.15 o                         
  -2   7  11          8.07         13.89         0.86 o                         
  -1   7  11          6.96         10.01         0.84 o                         
   0   7  11          0.40          3.33         0.94 o                         
   1   7  11          5.60          6.52         1.03 o                         
   2   7  11         10.14         14.70         1.67 o                         
   3   7  11          7.97         10.01         1.29 o                         
  -5  -7  12          1.31          3.62         2.31 o                         
  -4  -7  12          7.34          7.16         2.72 o                         
  -3  -7  12          4.33          5.13         2.62 o                         
  -2  -7  12          6.79          6.45         1.60 o                         
  -1  -7  12         10.99         18.35         3.94 o                         
   0  -7  12          5.15          3.63         2.37 o                         
   1  -7  12          0.11          1.41         1.55 o                         
   2  -7  12          3.33          7.16         2.52 o                         
  -8  -6  12         42.92         43.84         4.67 o                         
  -7  -6  12          1.69          2.81         1.35 o                         
  -6  -6  12         33.60         32.60         3.47 o                         
  -5  -6  12          0.14          0.63         0.87 o                         
  -4  -6  12          9.87         10.31         1.67 o                         
  -3  -6  12          2.39          2.55         0.81 o                         
  -2  -6  12         38.23         37.86         1.86 o                         
  -1  -6  12         25.81         28.28         2.79 o                         
   0  -6  12          4.99          7.84         1.41 o                         
   1  -6  12          0.90          1.61         1.09 o                         
   2  -6  12          9.73         10.87         3.25 o                         
   3  -6  12          2.25          4.32         1.57 o                         
   4  -6  12          4.16          1.90         2.23 o                         
  -9  -5  12          3.64          7.29         2.82 o                         
  -8  -5  12          0.60          2.09         1.08 o                         
  -7  -5  12          2.61          4.98         1.79 o                         
  -6  -5  12          2.92          4.35         1.06 o                         
  -5  -5  12          2.11          3.28         1.08 o                         
  -4  -5  12          4.41          6.02         1.36 o                         
  -3  -5  12         13.45         15.37         1.41 o                         
  -2  -5  12          6.41          8.47         0.88 o                         
  -1  -5  12         40.81         40.34         1.47 o                         
   0  -5  12         43.46         38.68         1.44 o                         
   1  -5  12          8.65         12.49         1.48 o                         
   2  -5  12          1.64          0.95         0.86 o                         
   3  -5  12          3.38          4.84         1.02 o                         
   4  -5  12          1.84          1.98         0.97 o                         
   5  -5  12          0.00          0.96         1.11 o                         
 -10  -4  12          2.00          2.76         1.87 o                         
  -9  -4  12          0.03          3.53         1.19 o                         
  -8  -4  12          4.89          6.39         1.35 o                         
  -7  -4  12          2.23          2.80         1.09 o                         
  -6  -4  12         43.01         40.49         2.21 o                         
  -5  -4  12          0.18          1.08         0.77 o                         
  -4  -4  12         33.85         32.09         1.66 o                         
  -3  -4  12         35.88         33.39         1.32 o                         
  -2  -4  12        135.58        126.35         2.56 o                         
  -1  -4  12         74.52         68.74         1.89 o                         
   0  -4  12         39.34         38.55         1.86 o                         
   1  -4  12         22.05         23.64         1.32 o                         
   2  -4  12         26.91         27.62         1.96 o                         
   3  -4  12          1.69          1.99         0.87 o                         
   4  -4  12         10.16          9.28         1.73 o                         
   5  -4  12          0.79          3.31         1.12 o                         
   6  -4  12          4.88          5.17         3.48 o                         
 -11  -3  12          5.10         14.03         8.79 o                         
 -10  -3  12         17.61         18.96         2.51 o                         
  -9  -3  12         22.96         29.19         2.44 o                         
  -8  -3  12         10.03          9.32         2.15 o                         
  -7  -3  12          7.07          8.50         1.41 o                         
  -6  -3  12         17.12         16.42         2.00 o                         
  -5  -3  12         11.35         13.31         1.17 o                         
  -4  -3  12        107.94         99.31         1.85 o                         
  -3  -3  12         55.06         51.48         1.34 o                         
  -2  -3  12        123.99        117.47         1.98 o                         
  -1  -3  12         69.23         70.43         1.58 o                         
   0  -3  12        116.33        106.91         1.93 o                         
   1  -3  12        224.14        207.45         3.11 o                         
   2  -3  12         49.40         47.52         1.57 o                         
   3  -3  12          2.03          1.89         0.71 o                         
   4  -3  12          5.16          5.65         0.72 o                         
   5  -3  12          6.28          7.17         1.55 o                         
   6  -3  12          0.78          2.74         1.53 o                         
   7  -3  12          3.82          3.56         2.52 o                         
 -11  -2  12         10.81         10.15         1.65 o                         
 -10  -2  12          9.57          9.67         1.54 o                         
  -9  -2  12         15.33         18.37         2.97 o                         
  -8  -2  12         17.87         10.96         1.85 o                         
  -7  -2  12          2.29          2.41         0.76 o                         
  -6  -2  12        266.59        242.60         3.07 o                         
  -5  -2  12        113.77        101.80         2.08 o                         
  -4  -2  12        861.04        795.72         5.94 o                         
  -3  -2  12        468.68        434.92         4.03 o                         
  -2  -2  12         30.52         29.86         1.11 o                         
  -1  -2  12        179.67        171.24         3.12 o                         
   0  -2  12         25.08         26.26         1.53 o                         
   1  -2  12        179.84        174.48         2.52 o                         
   2  -2  12          6.53          7.82         0.86 o                         
   3  -2  12         27.23         26.19         1.61 o                         
   4  -2  12         12.24         13.99         1.24 o                         
   5  -2  12          6.97          5.65         0.94 o                         
   6  -2  12          4.67          5.31         1.03 o                         
   7  -2  12          0.12         -0.72         0.72 o                         
 -11  -1  12          2.30          0.04         1.20 o                         
 -10  -1  12          2.58          3.57         1.00 o                         
  -9  -1  12          1.78          1.94         0.86 o                         
  -8  -1  12          3.39          3.40         1.06 o                         
  -7  -1  12         70.66         63.93         1.79 o                         
  -6  -1  12         12.57         12.89         1.10 o                         
  -5  -1  12          5.20          7.50         1.08 o                         
  -4  -1  12         15.26         17.71         1.14 o                         
  -3  -1  12        203.35        199.52         2.60 o                         
  -2  -1  12         96.17         90.53         1.75 o                         
  -1  -1  12          7.21          7.54         0.79 o                         
   0  -1  12          8.20          9.99         0.85 o                         
   1  -1  12         44.49         49.75         1.42 o                         
   2  -1  12          5.02          5.45         0.73 o                         
   3  -1  12         14.91         16.54         1.71 o                         
   4  -1  12         12.48         15.15         1.28 o                         
   5  -1  12         11.35         10.91         1.06 o                         
   6  -1  12          2.98          4.90         0.80 o                         
   7  -1  12          6.56          7.53         1.11 o                         
   8  -1  12          3.74          4.49         1.26 o                         
 -12   0  12          1.15         -2.41         2.41 o                         
 -11   0  12          0.28         -0.84         0.84 o                         
 -10   0  12          0.02          0.14         0.81 o                         
  -9   0  12          0.81          1.58         0.61 o                         
  -8   0  12         38.50         32.27         1.36 o                         
  -7   0  12        112.55         93.11         2.16 o                         
  -6   0  12         15.44         14.62         0.99 o                         
  -5   0  12        106.60        110.37         2.46 o                         
  -4   0  12         31.90         28.94         1.11 o                         
  -3   0  12         79.34         68.78         1.57 o                         
  -2   0  12          0.64          0.20         0.44 o                         
  -1   0  12         75.84         72.21         1.60 o                         
   0   0  12          0.87          1.51         0.53 o                         
   1   0  12          6.65          5.97         0.72 o                         
   2   0  12          1.12          1.37         0.71 o                         
   3   0  12          4.39          5.94         0.85 o                         
   4   0  12          0.16          2.22         0.60 o                         
   5   0  12         11.95         14.40         2.28 o                         
   6   0  12          8.27         10.61         1.17 o                         
   7   0  12          0.46          2.49         1.26 o                         
   8   0  12          5.63          6.46         1.43 o                         
 -11   1  12          2.31          2.10         1.08 o                         
 -10   1  12          2.59          4.14         0.94 o                         
  -9   1  12          1.76          4.13         0.78 o                         
  -8   1  12          3.40          3.34         0.72 o                         
  -7   1  12         70.65         64.32         2.03 o                         
  -6   1  12         12.61         10.35         0.97 o                         
  -5   1  12          5.21          4.79         0.81 o                         
  -4   1  12         15.35         17.54         1.26 o                         
  -3   1  12        203.19        199.53         2.61 o                         
  -2   1  12         96.07         87.21         1.73 o                         
  -1   1  12          7.20          7.73         0.88 o                         
   0   1  12          8.17         10.40         1.00 o                         
   1   1  12         44.52         48.92         1.43 o                         
   2   1  12          5.03          5.23         0.76 o                         
   3   1  12         14.94         12.82         1.09 o                         
   4   1  12         12.50         13.79         1.13 o                         
   5   1  12         11.34         11.27         1.25 o                         
   6   1  12          2.97          2.82         0.94 o                         
   7   1  12          6.57          7.44         1.35 o                         
   8   1  12          3.73          6.36         1.65 o                         
 -11   2  12         10.78         10.36         1.57 o                         
 -10   2  12          9.61         13.92         1.41 o                         
  -9   2  12         15.34         16.21         1.83 o                         
  -8   2  12         17.90         16.83         2.04 o                         
  -7   2  12          2.27          2.83         0.76 o                         
  -6   2  12        266.84        244.23         3.44 o                         
  -5   2  12        113.65        101.87         2.21 o                         
  -4   2  12        860.83        809.83         6.21 o                         
  -3   2  12        468.83        441.20         4.10 o                         
  -2   2  12         30.53         30.84         1.17 o                         
  -1   2  12        179.89        172.64         2.47 o                         
   0   2  12         25.07         25.80         1.17 o                         
   1   2  12        179.94        178.18         2.59 o                         
   2   2  12          6.53          5.52         0.75 o                         
   3   2  12         27.26         28.55         1.39 o                         
   4   2  12         12.22         12.06         1.85 o                         
   5   2  12          6.94          6.42         1.07 o                         
   6   2  12          4.66          6.36         1.01 o                         
   7   2  12          0.12         -0.06         0.98 o                         
 -11   3  12          5.10          9.01         2.02 o                         
 -10   3  12         17.64         20.87         1.74 o                         
  -9   3  12         22.89         23.62         1.67 o                         
  -8   3  12         10.02          9.18         1.23 o                         
  -7   3  12          7.03          7.83         0.98 o                         
  -6   3  12         17.20         18.28         1.49 o                         
  -5   3  12         11.38         10.88         1.07 o                         
  -4   3  12        107.92         96.66         1.74 o                         
  -3   3  12         54.88         51.66         1.40 o                         
  -2   3  12        124.02        119.51         2.73 o                         
  -1   3  12         69.35         70.20         1.64 o                         
   0   3  12        116.27        108.42         2.19 o                         
   1   3  12        224.12        208.43         4.02 o                         
   2   3  12         49.46         44.65         1.54 o                         
   3   3  12          2.02          1.93         0.65 o                         
   4   3  12          5.14          6.63         1.08 o                         
   5   3  12          6.27          6.81         1.11 o                         
   6   3  12          0.77          3.42         0.84 o                         
   7   3  12          3.81          7.21         2.46 o                         
 -10   4  12          2.00          4.01         1.42 o                         
  -9   4  12          0.03          0.98         0.87 o                         
  -8   4  12          4.91          6.73         1.07 o                         
  -7   4  12          2.22          1.66         0.75 o                         
  -6   4  12         42.97         38.04         1.68 o                         
  -5   4  12          0.19          0.46         0.61 o                         
  -4   4  12         33.87         33.65         2.18 o                         
  -3   4  12         35.94         32.38         1.26 o                         
  -2   4  12        135.55        122.52         2.32 o                         
  -1   4  12         74.61         71.80         1.78 o                         
   0   4  12         39.33         36.17         1.42 o                         
   1   4  12         22.11         23.98         1.31 o                         
   2   4  12         26.90         29.15         2.29 o                         
   3   4  12          1.68          2.14         0.85 o                         
   4   4  12         10.17         12.53         1.41 o                         
   5   4  12          0.79          2.12         0.97 o                         
   6   4  12          4.89          5.21         1.27 o                         
  -9   5  12          3.65          4.61         1.35 o                         
  -8   5  12          0.59          1.51         0.82 o                         
  -7   5  12          2.60          4.04         0.88 o                         
  -6   5  12          2.92          3.15         0.77 o                         
  -5   5  12          2.11          1.37         0.72 o                         
  -4   5  12          4.40          3.77         0.81 o                         
  -3   5  12         13.34         13.47         1.33 o                         
  -2   5  12          6.45          5.34         0.76 o                         
  -1   5  12         40.78         39.56         1.40 o                         
   0   5  12         43.52         42.15         1.39 o                         
   1   5  12          8.64          8.10         1.09 o                         
   2   5  12          1.64          2.43         0.84 o                         
   3   5  12          3.36          3.00         0.90 o                         
   4   5  12          1.84          2.02         0.86 o                         
   5   5  12          0.00          0.93         0.86 o                         
  -8   6  12         42.89         43.16         2.81 o                         
  -7   6  12          1.70          2.89         0.85 o                         
  -6   6  12         33.64         36.23         1.72 o                         
  -5   6  12          0.14          0.48         0.66 o                         
  -4   6  12          9.84          8.71         1.07 o                         
  -3   6  12          2.39          1.42         0.70 o                         
  -2   6  12         38.23         38.47         1.51 o                         
  -1   6  12         25.85         26.50         1.28 o                         
   0   6  12          4.97          9.69         1.12 o                         
   1   6  12          0.90          0.87         0.70 o                         
   2   6  12          9.78         11.03         1.28 o                         
   3   6  12          2.25          4.72         1.30 o                         
   4   6  12          4.15          2.27         0.99 o                         
  -5   7  12          1.30          2.96         0.88 o                         
  -4   7  12          7.34          6.89         1.11 o                         
  -3   7  12          4.32          5.16         0.90 o                         
  -2   7  12          6.81          9.82         0.88 o                         
  -1   7  12         11.00         15.71         1.01 o                         
   0   7  12          5.13          6.10         0.97 o                         
   1   7  12          0.12          1.74         0.95 o                         
   2   7  12          3.32          4.26         3.75 o                         
  -4  -7  13         22.03         30.03         7.39 o                         
  -3  -7  13          7.42          5.34         3.00 o                         
  -2  -7  13         12.93         16.30         4.08 o                         
  -1  -7  13          0.90          0.31         1.62 o                         
   0  -7  13          8.17         13.96         3.93 o                         
  -7  -6  13          9.35         19.66         4.06 o                         
  -6  -6  13          0.56          2.41         1.23 o                         
  -5  -6  13         12.80         16.22         1.79 o                         
  -4  -6  13         14.45         13.08         2.48 o                         
  -3  -6  13          1.55          3.53         1.11 o                         
  -2  -6  13         24.67         30.43         2.31 o                         
  -1  -6  13         46.20         46.91         3.33 o                         
   0  -6  13         18.38         19.46         2.45 o                         
   1  -6  13          2.82          3.62         1.61 o                         
   2  -6  13          3.12          2.27         1.25 o                         
   3  -6  13          2.02          2.85         2.31 o                         
  -9  -5  13          9.12          8.19         2.64 o                         
  -8  -5  13          1.22          4.27         1.48 o                         
  -7  -5  13          0.07          1.17         1.04 o                         
  -6  -5  13          3.37          5.88         1.10 o                         
  -5  -5  13          1.54          2.57         0.86 o                         
  -4  -5  13          0.36         -0.28         0.68 o                         
  -3  -5  13          4.63          4.95         0.95 o                         
  -2  -5  13         15.59         15.95         1.44 o                         
  -1  -5  13         14.45         16.26         1.39 o                         
   0  -5  13         14.56         15.06         1.23 o                         
   1  -5  13         21.94         25.46         1.97 o                         
   2  -5  13          1.54          2.53         0.90 o                         
   3  -5  13          1.26          1.83         0.99 o                         
   4  -5  13          1.18          1.75         2.73 o                         
 -10  -4  13         12.83         25.11         5.13 o                         
  -9  -4  13          0.77          1.79         1.48 o                         
  -8  -4  13          7.77          9.25         1.49 o                         
  -7  -4  13          1.33          1.89         0.91 o                         
  -6  -4  13          0.95         -0.42         0.92 o                         
  -5  -4  13         28.11         30.02         2.08 o                         
  -4  -4  13         58.54         57.72         2.19 o                         
  -3  -4  13         39.89         37.13         1.85 o                         
  -2  -4  13          9.62         12.03         1.14 o                         
  -1  -4  13         24.70         25.47         1.48 o                         
   0  -4  13         17.64         20.05         1.78 o                         
   1  -4  13         15.30         18.40         1.44 o                         
   2  -4  13         21.51         26.08         2.40 o                         
   3  -4  13         16.00         18.88         2.00 o                         
   4  -4  13         13.24         16.36         3.84 o                         
   5  -4  13          4.85          6.28         1.89 o                         
   6  -4  13          1.11          4.06         1.85 o                         
 -10  -3  13         30.39         34.60         3.29 o                         
  -9  -3  13          7.48         11.91         2.64 o                         
  -8  -3  13         22.93         28.77         2.53 o                         
  -7  -3  13         44.96         45.72         2.81 o                         
  -6  -3  13          3.59          4.03         1.17 o                         
  -5  -3  13         36.48         30.33         1.80 o                         
  -4  -3  13         29.79         28.26         1.32 o                         
  -3  -3  13        137.55        123.93         4.01 o                         
  -2  -3  13         19.34         22.16         1.42 o                         
  -1  -3  13         12.64         12.27         1.10 o                         
   0  -3  13         39.42         37.79         1.45 o                         
   1  -3  13         65.24         66.06         1.85 o                         
   2  -3  13          7.27          7.56         0.99 o                         
   3  -3  13         45.16         41.56         2.10 o                         
   4  -3  13          2.91          5.41         0.86 o                         
   5  -3  13         14.42         13.20         1.86 o                         
   6  -3  13          4.76          3.74         1.32 o                         
 -11  -2  13          0.37          0.85         1.34 o                         
 -10  -2  13          6.61          7.51         1.60 o                         
  -9  -2  13          5.37          8.28         2.00 o                         
  -8  -2  13         17.30         15.24         1.96 o                         
  -7  -2  13         10.02         12.06         1.61 o                         
  -6  -2  13         29.22         30.60         1.07 o                         
  -5  -2  13         16.70         20.89         1.67 o                         
  -4  -2  13          6.58          6.60         0.79 o                         
  -3  -2  13        190.27        180.27         3.07 o                         
  -2  -2  13        230.23        219.29         2.85 o                         
  -1  -2  13         15.00         15.82         1.11 o                         
   0  -2  13        271.91        264.63         3.21 o                         
   1  -2  13         57.20         58.61         1.67 o                         
   2  -2  13        151.58        146.63         2.84 o                         
   3  -2  13        156.76        148.63         2.89 o                         
   4  -2  13         25.33         27.37         1.55 o                         
   5  -2  13         20.84         18.31         1.39 o                         
   6  -2  13          0.63          1.91         0.83 o                         
   7  -2  13          0.20          1.01         1.08 o                         
 -11  -1  13          0.89          1.40         0.97 o                         
 -10  -1  13          3.98          4.14         1.15 o                         
  -9  -1  13          4.87          5.28         0.89 o                         
  -8  -1  13          4.04          2.77         0.79 o                         
  -7  -1  13          8.16          8.29         0.93 o                         
  -6  -1  13          9.40          6.06         0.82 o                         
  -5  -1  13         36.32         32.29         1.28 o                         
  -4  -1  13         76.30         71.68         1.66 o                         
  -3  -1  13         61.25         61.13         1.55 o                         
  -2  -1  13         94.54         84.93         1.79 o                         
  -1  -1  13        133.10        129.46         2.34 o                         
   0  -1  13        174.70        165.83         2.53 o                         
   1  -1  13         13.64         14.15         1.08 o                         
   2  -1  13         13.93         16.14         1.16 o                         
   3  -1  13          7.67          8.03         1.12 o                         
   4  -1  13          6.82          7.20         1.06 o                         
   5  -1  13          0.08          1.36         0.72 o                         
   6  -1  13          0.49          0.48         0.65 o                         
   7  -1  13          0.08          1.49         0.89 o                         
 -11   0  13          0.44         -0.05         1.02 o                         
 -10   0  13          0.31          2.00         1.19 o                         
  -9   0  13          8.61          7.73         0.89 o                         
  -8   0  13         19.24         18.51         1.26 o                         
  -7   0  13         13.96         15.62         1.21 o                         
  -6   0  13         34.07         27.22         1.30 o                         
  -5   0  13        145.21        123.70         2.18 o                         
  -4   0  13         49.73         44.86         1.38 o                         
  -3   0  13         51.89         47.12         1.53 o                         
  -2   0  13          3.81          4.31         0.69 o                         
  -1   0  13         67.74         65.15         1.61 o                         
   0   0  13         32.74         28.57         1.23 o                         
   1   0  13         99.98         99.30         2.01 o                         
   2   0  13         22.78         28.14         1.52 o                         
   3   0  13          2.90          2.98         0.72 o                         
   4   0  13          7.96          7.83         0.94 o                         
   5   0  13          0.30          0.19         0.90 o                         
   6   0  13          0.02          1.79         0.93 o                         
   7   0  13          0.88          2.01         1.02 o                         
 -11   1  13          0.88          1.21         1.06 o                         
 -10   1  13          3.96          4.31         0.95 o                         
  -9   1  13          4.85          5.86         0.95 o                         
  -8   1  13          4.04          3.91         0.74 o                         
  -7   1  13          8.19          6.93         0.99 o                         
  -6   1  13          9.40          6.91         0.81 o                         
  -5   1  13         36.43         32.78         1.23 o                         
  -4   1  13         76.31         69.38         1.76 o                         
  -3   1  13         61.21         62.18         1.57 o                         
  -2   1  13         94.62         86.75         1.82 o                         
  -1   1  13        133.08        127.87         2.24 o                         
   0   1  13        174.50        168.53         2.56 o                         
   1   1  13         13.68         14.92         1.09 o                         
   2   1  13         13.98         16.16         1.22 o                         
   3   1  13          7.70          9.38         1.04 o                         
   4   1  13          6.83          7.98         1.07 o                         
   5   1  13          0.08          1.47         0.89 o                         
   6   1  13          0.50          1.86         0.99 o                         
   7   1  13          0.08          1.79         2.01 o                         
 -11   2  13          0.36          2.47         1.42 o                         
 -10   2  13          6.61         10.00         1.50 o                         
  -9   2  13          5.39          5.19         0.92 o                         
  -8   2  13         17.33         16.44         1.63 o                         
  -7   2  13         10.07         10.90         1.03 o                         
  -6   2  13         29.15         30.57         1.46 o                         
  -5   2  13         16.65         21.75         1.64 o                         
  -4   2  13          6.62          7.04         0.86 o                         
  -3   2  13        190.41        179.97         2.60 o                         
  -2   2  13        230.27        224.83         3.12 o                         
  -1   2  13         14.98         15.89         1.08 o                         
   0   2  13        271.75        259.82         3.45 o                         
   1   2  13         57.12         59.59         1.64 o                         
   2   2  13        151.48        149.73         2.68 o                         
   3   2  13        156.83        149.17         3.15 o                         
   4   2  13         25.33         24.74         2.41 o                         
   5   2  13         20.90         22.21         1.88 o                         
   6   2  13          0.63          2.70         0.97 o                         
   7   2  13          0.20          1.45         2.11 o                         
 -10   3  13         30.35         33.73         2.37 o                         
  -9   3  13          7.45          9.59         1.24 o                         
  -8   3  13         22.95         24.10         1.87 o                         
  -7   3  13         44.93         44.60         1.92 o                         
  -6   3  13          3.56          3.63         0.83 o                         
  -5   3  13         36.53         35.14         1.60 o                         
  -4   3  13         29.84         27.64         1.17 o                         
  -3   3  13        137.52        133.63         2.33 o                         
  -2   3  13         19.38         21.43         1.81 o                         
  -1   3  13         12.57         12.72         1.07 o                         
   0   3  13         39.45         36.75         1.68 o                         
   1   3  13         65.32         67.20         1.94 o                         
   2   3  13          7.30          9.02         1.01 o                         
   3   3  13         45.15         43.44         1.58 o                         
   4   3  13          2.91          7.14         1.10 o                         
   5   3  13         14.41         13.62         1.78 o                         
   6   3  13          4.76          4.74         1.25 o                         
 -10   4  13         12.79         13.71         1.83 o                         
  -9   4  13          0.76          1.77         0.92 o                         
  -8   4  13          7.78          8.47         1.14 o                         
  -7   4  13          1.34          1.47         0.81 o                         
  -6   4  13          0.94          0.36         0.67 o                         
  -5   4  13         28.09         26.90         2.76 o                         
  -4   4  13         58.62         55.94         2.09 o                         
  -3   4  13         39.90         39.24         1.32 o                         
  -2   4  13          9.59         10.24         1.35 o                         
  -1   4  13         24.81         24.77         1.35 o                         
   0   4  13         17.62         20.77         1.43 o                         
   1   4  13         15.31         16.44         1.14 o                         
   2   4  13         21.50         21.47         1.27 o                         
   3   4  13         16.00         15.82         1.54 o                         
   4   4  13         13.19         11.41         1.28 o                         
   5   4  13          4.85          5.00         1.39 o                         
   6   4  13          1.11         -0.36         2.20 o                         
  -9   5  13          9.13         13.35         2.09 o                         
  -8   5  13          1.22          3.77         1.32 o                         
  -7   5  13          0.07          2.30         0.80 o                         
  -6   5  13          3.41          2.84         0.82 o                         
  -5   5  13          1.54          2.68         0.76 o                         
  -4   5  13          0.37          0.10         0.61 o                         
  -3   5  13          4.64          3.57         0.91 o                         
  -2   5  13         15.56         16.25         1.21 o                         
  -1   5  13         14.38         16.80         1.16 o                         
   0   5  13         14.60         11.90         1.19 o                         
   1   5  13         21.95         23.56         1.63 o                         
   2   5  13          1.53          3.10         0.90 o                         
   3   5  13          1.25          2.83         0.97 o                         
   4   5  13          1.18          0.97         0.89 o                         
  -7   6  13          9.32          9.32         1.47 o                         
  -6   6  13          0.56          1.68         0.77 o                         
  -5   6  13         12.85         15.53         1.34 o                         
  -4   6  13         14.43         15.20         1.28 o                         
  -3   6  13          1.56          1.18         0.70 o                         
  -2   6  13         24.71         28.89         1.65 o                         
  -1   6  13         46.13         44.86         1.73 o                         
   0   6  13         18.38         19.07         2.12 o                         
   1   6  13          2.82          4.19         1.71 o                         
   2   6  13          3.13          1.74         0.98 o                         
   3   6  13          2.02          2.89         1.01 o                         
  -4   7  13         22.05         21.89         1.62 o                         
  -3   7  13          7.41          6.57         1.61 o                         
  -2   7  13         12.89         11.91         1.17 o                         
  -1   7  13          0.90          0.82         1.47 o                         
   0   7  13          8.21          8.68         2.36 o                         
  -6  -6  14         10.18          9.63         3.57 o                         
  -5  -6  14          0.75          1.82         1.41 o                         
  -4  -6  14          2.66          2.82         1.17 o                         
  -3  -6  14          1.09          1.43         0.94 o                         
  -2  -6  14          4.09          4.72         1.00 o                         
  -1  -6  14          0.11          0.82         0.84 o                         
   0  -6  14          2.88          9.68         1.50 o                         
   1  -6  14         27.96         33.05         5.56 o                         
   2  -6  14          5.61          7.19         4.29 o                         
  -8  -5  14          9.03          9.32         2.59 o                         
  -7  -5  14         27.22         32.72         2.97 o                         
  -6  -5  14          6.20         11.15         1.69 o                         
  -5  -5  14          4.45          3.49         1.13 o                         
  -4  -5  14         11.64         14.47         1.81 o                         
  -3  -5  14          1.88          4.16         0.89 o                         
  -2  -5  14         13.96         14.75         1.18 o                         
  -1  -5  14          4.35          4.86         1.24 o                         
   0  -5  14         42.80         42.87         2.27 o                         
   1  -5  14          1.31          3.28         1.07 o                         
   2  -5  14         21.41         23.76         2.08 o                         
   3  -5  14         21.03         25.93         2.84 o                         
   4  -5  14          4.42          5.47         2.41 o                         
  -9  -4  14         12.16         15.62         2.53 o                         
  -8  -4  14         14.70         15.15         2.15 o                         
  -7  -4  14          7.36          8.89         1.74 o                         
  -6  -4  14          5.64          6.03         1.24 o                         
  -5  -4  14         30.27         29.40         2.14 o                         
  -4  -4  14         13.54         14.73         2.72 o                         
  -3  -4  14         37.91         34.84         1.58 o                         
  -2  -4  14         21.10         23.42         1.82 o                         
  -1  -4  14         17.22         19.42         1.46 o                         
   0  -4  14         33.13         31.76         1.52 o                         
   1  -4  14          6.69          7.12         0.96 o                         
   2  -4  14         13.84         14.67         1.46 o                         
   3  -4  14          7.93         11.66         1.54 o                         
   4  -4  14          0.80         -0.11         1.12 o                         
   5  -4  14          1.23         -0.21         2.77 o                         
 -10  -3  14          3.71          3.59         2.63 o                         
  -9  -3  14          1.60          3.38         1.26 o                         
  -8  -3  14         37.00         37.75         2.50 o                         
  -7  -3  14         20.03         18.37         3.28 o                         
  -6  -3  14         25.75         24.71         2.04 o                         
  -5  -3  14          9.38          7.22         1.33 o                         
  -4  -3  14         45.47         45.99         1.83 o                         
  -3  -3  14        105.49         92.61         3.27 o                         
  -2  -3  14         72.52         68.96         2.07 o                         
  -1  -3  14        114.91        111.27         2.60 o                         
   0  -3  14         89.76         81.10         2.27 o                         
   1  -3  14         22.22         26.54         2.05 o                         
   2  -3  14          3.23          6.30         1.45 o                         
   3  -3  14          3.67          4.66         0.94 o                         
   4  -3  14         29.57         25.85         1.93 o                         
   5  -3  14          8.70          9.46         1.78 o                         
   6  -3  14          0.78          2.40         1.58 o                         
 -11  -2  14          3.41          2.39         2.28 o                         
 -10  -2  14          1.98          2.67         1.20 o                         
  -9  -2  14         15.14         14.86         2.05 o                         
  -8  -2  14         22.70         32.05         4.58 o                         
  -7  -2  14         35.74         34.67         1.22 o                         
  -6  -2  14          7.57          9.28         1.09 o                         
  -5  -2  14         12.38         14.29         1.09 o                         
  -4  -2  14         38.32         34.46         1.43 o                         
  -3  -2  14         19.58         21.92         1.24 o                         
  -2  -2  14        147.62        140.50         2.89 o                         
  -1  -2  14        159.83        150.42         2.63 o                         
   0  -2  14         50.66         48.61         1.93 o                         
   1  -2  14         40.25         37.96         1.60 o                         
   2  -2  14        101.03         88.71         2.30 o                         
   3  -2  14         51.63         47.85         1.82 o                         
   4  -2  14          0.01          0.02         0.73 o                         
   5  -2  14          3.12          6.11         1.29 o                         
   6  -2  14          0.39          2.49         1.03 o                         
 -11  -1  14          1.00          4.93         2.33 o                         
 -10  -1  14          6.16          9.40         1.30 o                         
  -9  -1  14          0.80          0.51         1.12 o                         
  -8  -1  14          1.98          2.74         0.76 o                         
  -7  -1  14          3.67          2.49         0.74 o                         
  -6  -1  14         35.46         33.34         1.53 o                         
  -5  -1  14         44.63         37.86         1.44 o                         
  -4  -1  14         65.25         59.97         1.61 o                         
  -3  -1  14         50.84         46.20         1.47 o                         
  -2  -1  14        287.12        271.59         3.56 o                         
  -1  -1  14         22.41         25.53         1.45 o                         
   0  -1  14         12.10         14.19         1.04 o                         
   1  -1  14         11.14         13.30         1.36 o                         
   2  -1  14         59.96         62.05         1.99 o                         
   3  -1  14          3.37          4.94         0.99 o                         
   4  -1  14         10.18         12.95         1.64 o                         
   5  -1  14          6.97          7.21         0.99 o                         
   6  -1  14          6.05          8.92         1.95 o                         
 -11   0  14          0.17         -0.07         1.03 o                         
 -10   0  14          0.01          2.19         1.24 o                         
  -9   0  14          0.00          0.34         0.72 o                         
  -8   0  14          4.19          4.12         0.78 o                         
  -7   0  14          1.34          1.64         0.64 o                         
  -6   0  14         37.66         29.34         1.57 o                         
  -5   0  14          0.15         -0.41         0.51 o                         
  -4   0  14          0.23         -0.22         0.52 o                         
  -3   0  14        163.70        148.97         2.44 o                         
  -2   0  14          7.27          9.91         0.92 o                         
  -1   0  14         40.57         38.37         1.61 o                         
   0   0  14         19.86         22.84         1.27 o                         
   1   0  14         40.72         36.94         1.41 o                         
   2   0  14         13.19         18.19         1.27 o                         
   3   0  14          0.59          1.13         0.65 o                         
   4   0  14         12.03         14.81         1.37 o                         
   5   0  14          0.91          0.89         1.21 o                         
   6   0  14         10.23          9.24         1.45 o                         
 -11   1  14          1.00          0.64         1.33 o                         
 -10   1  14          6.13          9.02         1.36 o                         
  -9   1  14          0.80          3.13         0.91 o                         
  -8   1  14          2.01          3.37         0.81 o                         
  -7   1  14          3.63          4.45         0.77 o                         
  -6   1  14         35.55         31.35         1.64 o                         
  -5   1  14         44.62         36.32         1.41 o                         
  -4   1  14         65.21         59.76         1.70 o                         
  -3   1  14         50.78         45.98         1.55 o                         
  -2   1  14        287.27        264.56         3.31 o                         
  -1   1  14         22.41         22.89         1.94 o                         
   0   1  14         12.11         13.92         1.25 o                         
   1   1  14         11.18         12.54         1.08 o                         
   2   1  14         59.92         60.25         1.96 o                         
   3   1  14          3.35          5.32         1.09 o                         
   4   1  14         10.19         13.92         1.68 o                         
   5   1  14          6.97          6.99         1.29 o                         
   6   1  14          6.05         10.35         2.26 o                         
 -11   2  14          3.42         -0.49         2.75 o                         
 -10   2  14          1.99          4.34         1.17 o                         
  -9   2  14         15.13          9.89         1.38 o                         
  -8   2  14         22.73         24.25         1.93 o                         
  -7   2  14         35.65         31.35         1.76 o                         
  -6   2  14          7.58          7.95         1.07 o                         
  -5   2  14         12.43         14.64         1.49 o                         
  -4   2  14         38.29         32.30         1.32 o                         
  -3   2  14         19.63         18.56         1.22 o                         
  -2   2  14        147.49        138.29         3.89 o                         
  -1   2  14        159.79        152.85         2.78 o                         
   0   2  14         50.65         50.91         1.83 o                         
   1   2  14         40.24         38.64         1.53 o                         
   2   2  14        100.96         95.68         2.63 o                         
   3   2  14         51.70         50.81         2.00 o                         
   4   2  14          0.01          1.30         0.74 o                         
   5   2  14          3.14          4.95         1.12 o                         
   6   2  14          0.39          1.13         1.04 o                         
 -10   3  14          3.70          6.66         1.45 o                         
  -9   3  14          1.59          2.97         0.98 o                         
  -8   3  14         37.01         39.03         1.91 o                         
  -7   3  14         20.02         17.98         1.60 o                         
  -6   3  14         25.75         28.65         1.87 o                         
  -5   3  14          9.33          9.49         1.24 o                         
  -4   3  14         45.58         43.68         1.57 o                         
  -3   3  14        105.43         97.08         2.08 o                         
  -2   3  14         72.40         68.36         1.80 o                         
  -1   3  14        114.97        110.22         2.46 o                         
   0   3  14         89.98         83.78         2.32 o                         
   1   3  14         22.26         25.56         1.41 o                         
   2   3  14          3.25          3.24         0.73 o                         
   3   3  14          3.67          3.34         0.73 o                         
   4   3  14         29.62         30.05         2.01 o                         
   5   3  14          8.69         10.09         1.41 o                         
   6   3  14          0.78          1.28         1.40 o                         
  -9   4  14         12.15         12.24         1.74 o                         
  -8   4  14         14.69         16.33         1.50 o                         
  -7   4  14          7.33          7.51         1.05 o                         
  -6   4  14          5.64          6.22         1.04 o                         
  -5   4  14         30.22         29.29         1.69 o                         
  -4   4  14         13.56         11.58         1.35 o                         
  -3   4  14         37.93         35.17         1.45 o                         
  -2   4  14         21.14         22.07         1.29 o                         
  -1   4  14         17.33         18.00         1.26 o                         
   0   4  14         33.07         32.50         1.47 o                         
   1   4  14          6.74          9.72         1.00 o                         
   2   4  14         13.84         13.26         1.52 o                         
   3   4  14          7.92          8.25         1.30 o                         
   4   4  14          0.80          0.30         1.18 o                         
   5   4  14          1.23          4.02         1.48 o                         
  -8   5  14          9.02         15.92         2.25 o                         
  -7   5  14         27.23         31.29         2.07 o                         
  -6   5  14          6.17         11.12         1.41 o                         
  -5   5  14          4.47          4.88         1.04 o                         
  -4   5  14         11.69         13.38         1.30 o                         
  -3   5  14          1.87          3.06         0.62 o                         
  -2   5  14         13.97         14.63         1.12 o                         
  -1   5  14          4.34          5.11         0.85 o                         
   0   5  14         42.83         45.00         1.55 o                         
   1   5  14          1.31          1.54         0.83 o                         
   2   5  14         21.40         22.33         1.81 o                         
   3   5  14         21.05         22.59         2.04 o                         
   4   5  14          4.44          4.15         1.52 o                         
  -6   6  14         10.17         11.50         2.15 o                         
  -5   6  14          0.73          1.60         0.80 o                         
  -4   6  14          2.65          2.31         1.00 o                         
  -3   6  14          1.11          1.31         1.19 o                         
  -2   6  14          4.11          3.79         0.93 o                         
  -1   6  14          0.11          2.51         0.73 o                         
   0   6  14          2.88          4.63         1.08 o                         
   1   6  14         27.89         26.94         2.12 o                         
   2   6  14          5.63          3.13         1.36 o                         
  -5  -6  15          7.01         10.53         3.18 o                         
  -3  -6  15          0.55          2.21         1.25 o                         
  -2  -6  15          1.63          1.50         1.26 o                         
  -1  -6  15          3.25          4.27         1.66 o                         
   0  -6  15          1.24          6.28         1.73 o                         
  -6  -5  15         14.74         19.93         3.11 o                         
  -5  -5  15          6.96          8.70         1.70 o                         
  -4  -5  15          3.53          4.19         1.30 o                         
  -3  -5  15          5.43          6.44         1.42 o                         
  -2  -5  15         12.47         14.46         1.21 o                         
  -1  -5  15          4.23          5.17         0.92 o                         
   0  -5  15         19.00         24.33         1.66 o                         
   1  -5  15          9.29          9.86         1.41 o                         
   2  -5  15          0.04          2.14         2.02 o                         
   3  -5  15          1.45          4.59         1.73 o                         
  -9  -4  15          2.34          7.78         2.85 o                         
  -8  -4  15         27.80         36.49         3.06 o                         
  -7  -4  15          3.26          4.34         2.25 o                         
  -6  -4  15         10.04         11.72         1.85 o                         
  -5  -4  15         40.11         34.87         2.20 o                         
  -4  -4  15          6.20          7.85         3.95 o                         
  -3  -4  15          7.24          8.61         1.38 o                         
  -2  -4  15         28.26         26.83         2.43 o                         
  -1  -4  15         28.76         29.96         2.08 o                         
   0  -4  15          9.97          9.80         1.13 o                         
   1  -4  15          1.06         -0.12         0.65 o                         
   2  -4  15         25.58         27.23         1.70 o                         
   3  -4  15          4.09          7.70         2.26 o                         
   4  -4  15          6.27          6.95         2.05 o                         
 -10  -3  15         13.47          6.93         2.72 o                         
  -9  -3  15         18.15         23.38         2.62 o                         
  -8  -3  15         14.81         18.10         2.07 o                         
  -7  -3  15          5.57          6.58         1.81 o                         
  -6  -3  15          7.37          8.42         1.53 o                         
  -5  -3  15          0.33          0.78         1.01 o                         
  -4  -3  15          6.00          6.59         1.00 o                         
  -3  -3  15         20.39         20.30         1.72 o                         
  -2  -3  15         42.26         38.56         1.65 o                         
  -1  -3  15         66.20         62.82         2.09 o                         
   0  -3  15         44.11         43.91         1.81 o                         
   1  -3  15         25.38         26.38         2.09 o                         
   2  -3  15          4.63          4.97         0.98 o                         
   3  -3  15          5.22          5.42         1.06 o                         
   4  -3  15         26.94         24.77         1.82 o                         
   5  -3  15          0.48          1.97         1.55 o                         
 -10  -2  15          2.68          4.14         1.36 o                         
  -9  -2  15          7.09          6.91         1.31 o                         
  -8  -2  15          3.32          4.95         1.37 o                         
  -7  -2  15         10.83         11.47         0.90 o                         
  -6  -2  15          8.55         11.80         1.13 o                         
  -5  -2  15          4.93          4.57         1.25 o                         
  -4  -2  15         22.37         21.68         1.57 o                         
  -3  -2  15         15.51         16.11         1.28 o                         
  -2  -2  15          9.03          9.89         1.02 o                         
  -1  -2  15          0.78          1.45         0.69 o                         
   0  -2  15         57.18         53.69         1.85 o                         
   1  -2  15          9.72         11.33         1.27 o                         
   2  -2  15         24.86         24.70         1.66 o                         
   3  -2  15          5.19          6.66         1.54 o                         
   4  -2  15         17.18         16.51         1.76 o                         
   5  -2  15         33.67         34.04         2.23 o                         
 -10  -1  15          3.31          4.00         1.23 o                         
  -9  -1  15          6.28          4.85         1.07 o                         
  -8  -1  15         17.61         24.42         2.11 o                         
  -7  -1  15          5.09          4.05         1.07 o                         
  -6  -1  15         15.76         17.58         1.44 o                         
  -5  -1  15         23.00         17.42         1.39 o                         
  -4  -1  15         46.91         38.86         1.61 o                         
  -3  -1  15          5.63          5.94         0.81 o                         
  -2  -1  15         44.75         44.61         1.49 o                         
  -1  -1  15         70.53         68.11         1.91 o                         
   0  -1  15         90.54         85.54         2.20 o                         
   1  -1  15         46.23         41.42         1.85 o                         
   2  -1  15         59.32         56.41         2.13 o                         
   3  -1  15         32.96         32.02         1.77 o                         
   4  -1  15         31.75         33.98         1.77 o                         
   5  -1  15         27.23         27.90         3.25 o                         
   6  -1  15          5.29          5.10         1.75 o                         
 -10   0  15         20.01         21.21         2.02 o                         
  -9   0  15          0.22          1.94         0.95 o                         
  -8   0  15         19.53         24.09         1.94 o                         
  -7   0  15          8.60          8.41         1.03 o                         
  -6   0  15          0.61          0.72         0.74 o                         
  -5   0  15          0.97          1.42         0.63 o                         
  -4   0  15          7.92          9.82         1.10 o                         
  -3   0  15         10.52         11.95         1.14 o                         
  -2   0  15          0.11          1.08         0.61 o                         
  -1   0  15         43.04         42.65         1.50 o                         
   0   0  15          8.76          9.26         1.04 o                         
   1   0  15        129.12        127.01         3.41 o                         
   2   0  15          4.48          3.57         0.78 o                         
   3   0  15          0.00          0.28         0.84 o                         
   4   0  15         26.35         29.28         1.92 o                         
   5   0  15          0.33          3.27         1.56 o                         
   6   0  15          0.45          0.93         1.05 o                         
 -10   1  15          3.29          3.84         1.07 o                         
  -9   1  15          6.28          5.10         1.55 o                         
  -8   1  15         17.58         19.55         1.41 o                         
  -7   1  15          5.09          3.88         0.86 o                         
  -6   1  15         15.85         15.64         1.43 o                         
  -5   1  15         22.96         20.82         1.32 o                         
  -4   1  15         46.99         40.01         1.50 o                         
  -3   1  15          5.61          4.57         0.72 o                         
  -2   1  15         44.79         39.28         1.66 o                         
  -1   1  15         70.55         70.30         1.95 o                         
   0   1  15         90.47         87.02         2.18 o                         
   1   1  15         46.22         44.90         1.95 o                         
   2   1  15         59.36         57.54         2.02 o                         
   3   1  15         32.93         34.91         1.69 o                         
   4   1  15         31.72         34.23         1.89 o                         
   5   1  15         27.25         31.08         4.00 o                         
   6   1  15          5.30          6.56         1.42 o                         
 -10   2  15          2.68          3.80         1.53 o                         
  -9   2  15          7.09         10.47         1.26 o                         
  -8   2  15          3.31          4.04         1.08 o                         
  -7   2  15         10.85         10.80         1.21 o                         
  -6   2  15          8.57         10.01         1.26 o                         
  -5   2  15          4.90          5.55         0.78 o                         
  -4   2  15         22.31         19.69         1.27 o                         
  -3   2  15         15.57         16.15         1.48 o                         
  -2   2  15          9.00          8.27         0.89 o                         
  -1   2  15          0.77          1.10         0.63 o                         
   0   2  15         57.16         54.18         1.76 o                         
   1   2  15          9.70          9.25         1.14 o                         
   2   2  15         24.91         21.42         1.57 o                         
   3   2  15          5.20          6.67         1.20 o                         
   4   2  15         17.15         15.33         1.61 o                         
   5   2  15         33.69         39.69         3.52 o                         
 -10   3  15         13.52         13.56         4.43 o                         
  -9   3  15         18.15         24.65         3.02 o                         
  -8   3  15         14.76         16.98         1.51 o                         
  -7   3  15          5.56          8.03         1.12 o                         
  -6   3  15          7.39          7.07         1.00 o                         
  -5   3  15          0.33          1.38         1.00 o                         
  -4   3  15          6.00          5.64         0.77 o                         
  -3   3  15         20.33         19.75         1.20 o                         
  -2   3  15         42.40         41.01         1.54 o                         
  -1   3  15         66.19         59.20         1.84 o                         
   0   3  15         44.13         42.33         1.60 o                         
   1   3  15         25.42         22.56         1.46 o                         
   2   3  15          4.59          6.77         0.97 o                         
   3   3  15          5.24          7.48         0.96 o                         
   4   3  15         26.94         27.20         2.16 o                         
   5   3  15          0.48          1.81         1.35 o                         
  -9   4  15          2.33          5.94         1.63 o                         
  -8   4  15         27.73         34.31         3.10 o                         
  -7   4  15          3.27          4.67         0.94 o                         
  -6   4  15         10.06         14.71         1.41 o                         
  -5   4  15         40.08         38.43         1.81 o                         
  -4   4  15          6.18          4.91         0.97 o                         
  -3   4  15          7.23          7.73         0.91 o                         
  -2   4  15         28.31         29.93         1.51 o                         
  -1   4  15         28.78         28.08         1.51 o                         
   0   4  15          9.98         11.93         1.12 o                         
   1   4  15          1.05          1.18         0.69 o                         
   2   4  15         25.56         25.29         1.54 o                         
   3   4  15          4.10          5.26         1.14 o                         
   4   4  15          6.27          8.14         1.76 o                         
  -7   5  15         13.85         16.58         2.03 o                         
  -6   5  15         14.73         19.72         1.78 o                         
  -5   5  15          6.97          8.15         1.15 o                         
  -4   5  15          3.54          5.56         1.06 o                         
  -3   5  15          5.46          7.31         1.01 o                         
  -2   5  15         12.47         11.29         1.03 o                         
  -1   5  15          4.21          7.01         1.34 o                         
   0   5  15         19.01         21.74         1.52 o                         
   1   5  15          9.31          8.86         1.53 o                         
   2   5  15          0.04          5.09         1.78 o                         
   3   5  15          1.45          2.76         1.35 o                         
  -5   6  15          7.03          2.88         1.19 o                         
  -4   6  15          5.24          7.84         1.29 o                         
  -3   6  15          0.55          2.80         1.70 o                         
  -2   6  15          1.63          2.00         1.15 o                         
  -1   6  15          3.25          5.90         1.20 o                         
   0   6  15          1.25          1.77         1.35 o                         
  -6  -5  16         48.06         56.94         5.73 o                         
  -5  -5  16          5.91          6.50         1.58 o                         
  -4  -5  16         14.28         14.03         2.54 o                         
  -3  -5  16          0.19          2.59         1.06 o                         
  -2  -5  16          6.42          9.41         1.18 o                         
  -1  -5  16          7.22          5.80         1.26 o                         
   0  -5  16          4.54          6.78         1.33 o                         
   1  -5  16          7.66         10.94         2.06 o                         
  -8  -4  16          7.51         12.40         3.57 o                         
  -7  -4  16         11.36         10.72         3.55 o                         
  -6  -4  16         19.45         22.91         2.97 o                         
  -5  -4  16         30.10         35.17         7.83 o                         
  -4  -4  16          6.55         10.43         1.54 o                         
  -3  -4  16          4.49          6.44         1.04 o                         
  -2  -4  16         11.51         13.15         1.31 o                         
  -1  -4  16         38.53         36.81         1.98 o                         
   0  -4  16         42.35         38.68         1.81 o                         
   1  -4  16         18.58         17.65         1.77 o                         
   2  -4  16         32.06         29.51         2.77 o                         
   3  -4  16          0.13         -0.14         1.07 o                         
  -9  -3  16          3.66          4.63         1.59 o                         
  -8  -3  16          0.45          1.32         1.12 o                         
  -7  -3  16         22.47         21.91         2.26 o                         
  -6  -3  16          4.88          8.19         1.49 o                         
  -5  -3  16          9.39          8.23         1.49 o                         
  -4  -3  16         11.15         13.33         1.26 o                         
  -3  -3  16          0.53          1.05         0.84 o                         
  -2  -3  16          7.77          7.29         1.21 o                         
  -1  -3  16         12.69         15.54         1.48 o                         
   0  -3  16          5.96          6.27         1.04 o                         
   1  -3  16         31.16         33.57         3.27 o                         
   2  -3  16          9.52          8.99         1.31 o                         
   3  -3  16          4.26          4.22         1.01 o                         
   4  -3  16          6.38          8.71         1.47 o                         
 -10  -2  16         18.59         16.46         2.67 o                         
  -9  -2  16          8.54         10.95         1.83 o                         
  -8  -2  16         11.65         17.73         3.78 o                         
  -7  -2  16          2.43          5.57         0.75 o                         
  -6  -2  16          7.02          9.91         1.06 o                         
  -5  -2  16          5.62          7.89         1.19 o                         
  -4  -2  16          1.28          3.07         0.85 o                         
  -3  -2  16         24.05         23.36         2.34 o                         
  -2  -2  16          2.37          3.59         0.80 o                         
  -1  -2  16         36.93         34.13         1.73 o                         
   0  -2  16         10.62         10.79         1.11 o                         
   1  -2  16          7.96         10.00         1.27 o                         
   2  -2  16          4.39          4.96         1.26 o                         
   3  -2  16          1.76          2.97         1.10 o                         
   4  -2  16          9.84         10.82         1.55 o                         
 -10  -1  16         15.09         15.33         1.76 o                         
  -9  -1  16          2.04          3.37         1.51 o                         
  -8  -1  16         28.31         33.73         2.54 o                         
  -7  -1  16         13.85         16.64         3.14 o                         
  -6  -1  16         18.62         16.58         2.08 o                         
  -5  -1  16         10.57          9.74         1.04 o                         
  -4  -1  16         49.75         42.75         1.60 o                         
  -3  -1  16         24.73         26.02         1.69 o                         
  -2  -1  16          2.19          1.44         0.71 o                         
  -1  -1  16          8.61          7.52         0.99 o                         
   0  -1  16         80.08         75.92         2.46 o                         
   1  -1  16         39.09         35.21         3.03 o                         
   2  -1  16         38.69         37.91         1.78 o                         
   3  -1  16         39.47         41.85         2.61 o                         
   4  -1  16         24.84         24.49         2.26 o                         
   5  -1  16          5.01          6.73         1.52 o                         
 -10   0  16          0.63          0.26         1.31 o                         
  -9   0  16          0.67          0.28         1.06 o                         
  -8   0  16          4.89          8.12         1.48 o                         
  -7   0  16          1.69          1.87         0.70 o                         
  -6   0  16          0.37          1.02         0.90 o                         
  -5   0  16          0.26          1.08         0.61 o                         
  -4   0  16          6.17          7.33         0.95 o                         
  -3   0  16         36.28         34.34         1.69 o                         
  -2   0  16         59.19         57.42         1.91 o                         
  -1   0  16        122.00        114.53         3.02 o                         
   0   0  16         77.05         76.73         2.50 o                         
   1   0  16         23.97         21.34         1.58 o                         
   2   0  16         29.21         28.87         1.89 o                         
   3   0  16          2.72          5.29         1.08 o                         
   4   0  16         20.33         22.17         2.05 o                         
   5   0  16          1.29          4.44         1.51 o                         
 -10   1  16         15.13         19.35         2.18 o                         
  -9   1  16          2.04          1.94         1.10 o                         
  -8   1  16         28.24         30.12         2.17 o                         
  -7   1  16         13.89         14.57         1.26 o                         
  -6   1  16         18.54         14.06         1.29 o                         
  -5   1  16         10.59          9.07         1.21 o                         
  -4   1  16         49.82         43.12         1.60 o                         
  -3   1  16         24.65         24.94         1.51 o                         
  -2   1  16          2.18          2.05         0.73 o                         
  -1   1  16          8.59         10.38         1.05 o                         
   0   1  16         80.04         78.63         2.82 o                         
   1   1  16         39.10         38.29         1.73 o                         
   2   1  16         38.70         38.76         1.79 o                         
   3   1  16         39.50         38.92         1.98 o                         
   4   1  16         24.83         31.67         3.14 o                         
   5   1  16          5.01          4.88         1.63 o                         
 -10   2  16         18.59         20.36         2.13 o                         
  -9   2  16          8.56          9.63         1.55 o                         
  -8   2  16         11.63         16.22         2.05 o                         
  -7   2  16          2.41          2.94         0.87 o                         
  -6   2  16          7.04         10.44         1.29 o                         
  -5   2  16          5.57          5.19         0.78 o                         
  -4   2  16          1.29          2.34         0.69 o                         
  -3   2  16         24.02         25.53         1.46 o                         
  -2   2  16          2.37          2.18         0.68 o                         
  -1   2  16         36.91         35.70         1.58 o                         
   0   2  16         10.64         11.84         1.16 o                         
   1   2  16          7.98          9.42         1.54 o                         
   2   2  16          4.39          3.57         0.94 o                         
   3   2  16          1.77          3.76         0.87 o                         
   4   2  16          9.84          9.80         2.32 o                         
  -9   3  16          3.66          7.83         1.58 o                         
  -8   3  16          0.45         -0.81         0.81 o                         
  -7   3  16         22.45         24.73         1.84 o                         
  -6   3  16          4.86          7.05         1.14 o                         
  -5   3  16          9.42          8.37         1.23 o                         
  -4   3  16         11.15         13.69         1.15 o                         
  -3   3  16          0.55          0.84         0.65 o                         
  -2   3  16          7.78          7.22         1.04 o                         
  -1   3  16         12.67         13.80         1.74 o                         
   0   3  16          5.92          7.07         1.19 o                         
   1   3  16         31.14         32.79         1.78 o                         
   2   3  16          9.54         12.51         1.50 o                         
   3   3  16          4.27          6.54         0.96 o                         
   4   3  16          6.38          6.57         1.70 o                         
  -8   4  16          7.50         11.70         2.05 o                         
  -7   4  16         11.38         13.52         2.37 o                         
  -6   4  16         19.44         22.42         1.71 o                         
  -5   4  16         30.08         30.68         1.86 o                         
  -4   4  16          6.53          9.70         1.15 o                         
  -3   4  16          4.48          5.68         0.94 o                         
  -2   4  16         11.49         10.15         1.02 o                         
  -1   4  16         38.55         36.15         1.87 o                         
   0   4  16         42.39         41.92         1.99 o                         
   1   4  16         18.61         14.60         1.52 o                         
   2   4  16         32.10         30.45         1.88 o                         
   3   4  16          0.13          0.18         1.26 o                         
  -6   5  16         48.08         50.72         2.70 o                         
  -5   5  16          5.88          6.57         1.69 o                         
  -4   5  16         14.26         17.13         1.90 o                         
  -3   5  16          0.18          1.72         0.67 o                         
  -2   5  16          6.43          6.86         0.97 o                         
  -1   5  16          7.24          7.09         1.35 o                         
   0   5  16          4.54          4.49         1.18 o                         
   1   5  16          7.68          7.42         1.94 o                         
  -5  -5  17          2.31          5.47         2.59 o                         
  -4  -5  17         34.33         21.95         4.13 o                         
  -3  -5  17          3.66          6.68         2.54 o                         
  -2  -5  17         10.86         13.72         2.14 o                         
  -1  -5  17          0.38          2.08         1.30 o                         
   0  -5  17          0.73          3.48         2.64 o                         
  -7  -4  17          6.15          6.47         2.72 o                         
  -6  -4  17         19.77         26.72         3.08 o                         
  -5  -4  17         12.72         19.21         3.27 o                         
  -4  -4  17         11.77         13.75         2.04 o                         
  -3  -4  17          4.06          7.28         1.17 o                         
  -2  -4  17          3.51          4.48         1.03 o                         
  -1  -4  17          6.37          7.85         1.31 o                         
   0  -4  17         26.25         24.89         1.88 o                         
   1  -4  17         34.09         28.88         2.53 o                         
   2  -4  17          9.78          9.60         1.73 o                         
  -8  -3  17         19.49         22.48         2.46 o                         
  -7  -3  17          4.99          4.34         3.45 o                         
  -6  -3  17          1.20          1.83         1.06 o                         
  -5  -3  17          7.99          8.27         1.53 o                         
  -4  -3  17          2.69          5.80         1.85 o                         
  -3  -3  17          1.28          3.80         0.92 o                         
  -2  -3  17         13.84         15.32         1.88 o                         
  -1  -3  17          5.34          4.95         1.24 o                         
   0  -3  17          4.77          5.35         1.03 o                         
   1  -3  17          7.79          7.47         1.70 o                         
   2  -3  17          9.82         13.14         2.19 o                         
   3  -3  17          5.28          9.05         2.13 o                         
  -9  -2  17          4.85          6.23         1.51 o                         
  -8  -2  17         27.74         31.96         3.92 o                         
  -7  -2  17         16.89         23.71         1.37 o                         
  -6  -2  17          3.65          7.95         1.22 o                         
  -5  -2  17          1.47          3.29         0.90 o                         
  -4  -2  17         15.61         19.05         1.74 o                         
  -3  -2  17          4.20          4.23         1.01 o                         
  -2  -2  17          2.48          2.32         0.91 o                         
  -1  -2  17          4.13          4.20         1.06 o                         
   0  -2  17          0.75          0.97         0.83 o                         
   1  -2  17          3.57          4.57         1.60 o                         
   2  -2  17          0.82          1.85         0.96 o                         
   3  -2  17          0.56          3.95         1.40 o                         
   4  -2  17          2.35          3.41         2.12 o                         
  -9  -1  17         25.64         26.41         2.16 o                         
  -8  -1  17          7.97         10.67         1.23 o                         
  -7  -1  17          8.97         15.28         1.41 o                         
  -6  -1  17          2.96          3.33         1.05 o                         
  -5  -1  17          7.09          6.54         1.11 o                         
  -4  -1  17          2.49          4.31         0.98 o                         
  -3  -1  17          1.65          1.17         0.82 o                         
  -2  -1  17         51.42         50.00         2.08 o                         
  -1  -1  17         12.07         13.01         1.53 o                         
   0  -1  17         28.70         30.94         2.09 o                         
   1  -1  17          0.81         -0.23         0.77 o                         
   2  -1  17         25.68         23.21         1.90 o                         
   3  -1  17          6.82          9.12         1.54 o                         
   4  -1  17         15.15         15.88         1.78 o                         
  -9   0  17         12.35         14.36         1.79 o                         
  -8   0  17          4.88         11.30         1.37 o                         
  -7   0  17         14.27         22.96         1.64 o                         
  -6   0  17         27.46         34.69         1.89 o                         
  -5   0  17          1.51          1.73         0.74 o                         
  -4   0  17          6.01          6.63         1.14 o                         
  -3   0  17          9.07         10.10         1.13 o                         
  -2   0  17         10.00          9.08         1.20 o                         
  -1   0  17          3.11          2.26         0.79 o                         
   0   0  17          0.75          2.94         0.93 o                         
   1   0  17         36.35         41.31         2.10 o                         
   2   0  17          0.01          1.54         1.02 o                         
   3   0  17         42.86         40.85         3.07 o                         
   4   0  17          0.01          1.57         0.94 o                         
  -9   1  17         25.61         24.13         2.69 o                         
  -8   1  17          7.97         12.27         1.91 o                         
  -7   1  17          9.04         13.03         1.54 o                         
  -6   1  17          2.96          5.45         1.36 o                         
  -5   1  17          7.08         10.41         1.16 o                         
  -4   1  17          2.46          2.38         0.72 o                         
  -3   1  17          1.65          1.39         0.66 o                         
  -2   1  17         51.46         46.29         2.29 o                         
  -1   1  17         12.06         11.13         1.18 o                         
   0   1  17         28.76         33.06         1.94 o                         
   1   1  17          0.80          1.27         1.20 o                         
   2   1  17         25.64         24.84         1.97 o                         
   3   1  17          6.84          7.92         1.27 o                         
   4   1  17         15.16         16.65         2.35 o                         
  -9   2  17          4.84          5.63         1.38 o                         
  -8   2  17         27.80         25.58         2.15 o                         
  -7   2  17         16.88         18.80         1.70 o                         
  -6   2  17          3.65          5.82         1.12 o                         
  -5   2  17          1.46          5.58         1.19 o                         
  -4   2  17         15.63         18.41         1.40 o                         
  -3   2  17          4.17          3.75         0.86 o                         
  -2   2  17          2.48          3.89         0.89 o                         
  -1   2  17          4.13          4.50         0.90 o                         
   0   2  17          0.76          1.93         0.77 o                         
   1   2  17          3.54          3.98         0.94 o                         
   2   2  17          0.83          2.17         0.90 o                         
   3   2  17          0.56          1.44         0.93 o                         
   4   2  17          2.36          3.63         2.76 o                         
  -8   3  17         19.53         21.24         2.17 o                         
  -7   3  17          4.98          6.20         1.09 o                         
  -6   3  17          1.20          1.19         0.87 o                         
  -5   3  17          7.95          8.22         1.27 o                         
  -4   3  17          2.69          4.19         0.78 o                         
  -3   3  17          1.30          3.58         0.74 o                         
  -2   3  17         13.84         14.94         1.45 o                         
  -1   3  17          5.29          4.72         1.01 o                         
   0   3  17          4.75          6.35         1.03 o                         
   1   3  17          7.80          9.60         1.48 o                         
   2   3  17          9.82         10.01         1.39 o                         
   3   3  17          5.28          7.51         1.90 o                         
  -7   4  17          6.17          6.92         1.67 o                         
  -6   4  17         19.73         24.12         2.34 o                         
  -5   4  17         12.70         17.30         1.57 o                         
  -4   4  17         11.76         17.43         2.10 o                         
  -3   4  17          4.07          6.07         1.00 o                         
  -2   4  17          3.48          5.29         0.96 o                         
  -1   4  17          6.35          8.90         1.20 o                         
   0   4  17         26.32         25.59         2.22 o                         
   1   4  17         34.11         32.77         2.06 o                         
   2   4  17          9.78          9.47         1.25 o                         
  -5   5  17          2.30          5.34         1.25 o                         
  -4   5  17         34.36         33.24         2.59 o                         
  -3   5  17          3.66          6.42         1.29 o                         
  -2   5  17         10.86         13.01         1.58 o                         
  -1   5  17          0.39          1.10         1.21 o                         
   0   5  17          0.73          1.12         1.50 o                         
  -6  -4  18         13.41         14.76         3.57 o                         
  -5  -4  18         18.90         26.27         3.50 o                         
  -4  -4  18          2.41          2.58         1.23 o                         
  -3  -4  18         16.85         18.70         3.19 o                         
  -2  -4  18         11.01         20.22         1.90 o                         
  -1  -4  18          2.47          4.57         1.65 o                         
   0  -4  18          9.45         10.18         2.33 o                         
  -7  -3  18          1.12          2.31         1.26 o                         
  -6  -3  18          3.95          3.77         1.75 o                         
  -5  -3  18         13.98         11.97         2.19 o                         
  -4  -3  18          0.92          2.02         1.13 o                         
  -3  -3  18         15.49         18.79         1.68 o                         
  -2  -3  18          0.43          3.31         1.72 o                         
  -1  -3  18          5.00          4.96         1.24 o                         
   0  -3  18          1.19          2.83         1.14 o                         
   1  -3  18          4.09          4.25         1.28 o                         
   2  -3  18          0.68          2.91         1.72 o                         
  -8  -2  18          3.52          4.18         1.49 o                         
  -7  -2  18          6.93          8.13         1.74 o                         
  -6  -2  18         19.32         21.78         2.12 o                         
  -5  -2  18         10.08          9.28         1.52 o                         
  -4  -2  18          2.50          4.63         1.01 o                         
  -3  -2  18          0.20          0.66         0.78 o                         
  -2  -2  18          2.25          1.80         0.81 o                         
  -1  -2  18          3.07          3.48         1.12 o                         
   0  -2  18          4.70          6.80         1.32 o                         
   1  -2  18          1.10          0.03         0.91 o                         
   2  -2  18          1.32          2.91         1.09 o                         
  -9  -1  18         18.10         16.86         3.36 o                         
  -8  -1  18         18.94         24.01         1.99 o                         
  -7  -1  18         33.34         37.04         2.05 o                         
  -6  -1  18          9.41         14.49         1.67 o                         
  -5  -1  18          2.93          5.05         1.27 o                         
  -4  -1  18          4.49          6.24         1.53 o                         
  -3  -1  18          5.23          7.52         1.32 o                         
  -2  -1  18          0.06          1.83         0.83 o                         
  -1  -1  18          6.47          9.41         1.48 o                         
   0  -1  18          3.99          5.20         1.24 o                         
   1  -1  18         13.93         14.76         1.70 o                         
   2  -1  18          0.31          2.63         1.05 o                         
   3  -1  18          5.46          6.97         1.49 o                         
  -9   0  18          7.02          8.68         2.06 o                         
  -8   0  18          3.75          6.75         1.34 o                         
  -7   0  18          0.04          1.23         0.89 o                         
  -6   0  18          0.37          0.77         0.96 o                         
  -5   0  18         13.14         17.33         1.95 o                         
  -4   0  18         12.75         13.79         1.58 o                         
  -3   0  18          4.30          2.35         1.01 o                         
  -2   0  18         20.08         23.76         1.85 o                         
  -1   0  18         70.40         66.43         2.48 o                         
   0   0  18          0.69          3.55         1.12 o                         
   1   0  18         15.87         13.05         1.88 o                         
   2   0  18         20.99         20.94         1.84 o                         
   3   0  18         43.82         45.20         2.63 o                         
  -9   1  18         18.12         19.78         2.64 o                         
  -8   1  18         18.91         23.66         2.12 o                         
  -7   1  18         33.39         36.39         2.51 o                         
  -6   1  18          9.43         11.78         1.72 o                         
  -5   1  18          2.93          4.99         0.91 o                         
  -4   1  18          4.48          6.75         0.90 o                         
  -3   1  18          5.20          5.86         1.10 o                         
  -2   1  18          0.06          0.90         0.78 o                         
  -1   1  18          6.49          8.66         1.24 o                         
   0   1  18          3.99          5.17         1.17 o                         
   1   1  18         13.90         14.31         2.10 o                         
   2   1  18          0.31          2.99         1.72 o                         
   3   1  18          5.48          3.77         1.45 o                         
  -8   2  18          3.55          5.14         1.48 o                         
  -7   2  18          6.92          6.93         1.20 o                         
  -6   2  18         19.29         19.07         1.98 o                         
  -5   2  18         10.03          9.99         1.13 o                         
  -4   2  18          2.50          2.00         0.72 o                         
  -3   2  18          0.20          0.54         0.69 o                         
  -2   2  18          2.27          2.23         1.00 o                         
  -1   2  18          3.05          3.43         0.98 o                         
   0   2  18          4.71          4.39         0.96 o                         
   1   2  18          1.09          2.97         1.03 o                         
   2   2  18          1.32          2.99         1.13 o                         
  -7   3  18          1.12         -0.28         1.46 o                         
  -6   3  18          3.93          8.18         2.55 o                         
  -5   3  18         13.99         13.75         1.52 o                         
  -4   3  18          0.91          2.82         0.79 o                         
  -3   3  18         15.43         14.33         1.32 o                         
  -2   3  18          0.43          1.77         0.73 o                         
  -1   3  18          5.03          5.69         1.47 o                         
   0   3  18          1.18          2.11         0.84 o                         
   1   3  18          4.10          7.23         1.72 o                         
   2   3  18          0.68          2.53         1.03 o                         
  -6   4  18         13.43          9.41         1.81 o                         
  -5   4  18         18.97         17.41         1.95 o                         
  -4   4  18          2.40          4.07         1.24 o                         
  -3   4  18         16.81         19.10         1.99 o                         
  -2   4  18         10.98         15.76         1.84 o                         
  -1   4  18          2.47          0.96         1.23 o                         
   0   4  18          9.46          8.86         2.96 o                         
  -6  -3  19          2.10          0.53         1.35 o                         
  -5  -3  19          0.37          2.15         1.21 o                         
  -4  -3  19          9.03          9.53         1.67 o                         
  -3  -3  19          5.52          8.02         1.74 o                         
  -2  -3  19          6.64         10.24         1.65 o                         
  -1  -3  19          7.86         14.53         3.35 o                         
   0  -3  19         11.12         12.72         1.95 o                         
  -7  -2  19         17.72         27.71         1.92 o                         
  -6  -2  19         14.98         20.09         2.30 o                         
  -5  -2  19          1.08          2.52         0.97 o                         
  -4  -2  19          8.66         15.19         1.74 o                         
  -3  -2  19          9.62         10.81         1.44 o                         
  -2  -2  19          1.52          3.18         1.02 o                         
  -1  -2  19          2.35          4.67         1.25 o                         
   0  -2  19          0.87          3.32         1.61 o                         
   1  -2  19          3.94          4.81         1.23 o                         
  -8  -1  19          7.71          9.08         2.30 o                         
  -7  -1  19          2.40          3.59         1.03 o                         
  -6  -1  19         20.24         35.45         3.42 o                         
  -5  -1  19         17.79         23.03         2.10 o                         
  -4  -1  19          3.65          4.14         1.17 o                         
  -3  -1  19          0.37          2.40         1.36 o                         
  -2  -1  19         17.70         17.21         1.81 o                         
  -1  -1  19          3.28          4.61         1.24 o                         
   0  -1  19          3.79          3.66         1.34 o                         
   1  -1  19          5.58          7.55         1.42 o                         
   2  -1  19          2.81          4.98         1.30 o                         
  -8   0  19          2.68          5.38         1.75 o                         
  -7   0  19          9.88         11.03         1.80 o                         
  -6   0  19          0.06          0.80         1.07 o                         
  -5   0  19          2.74          5.20         1.44 o                         
  -4   0  19          6.61          6.80         1.21 o                         
  -3   0  19         12.46         15.29         1.65 o                         
  -2   0  19          4.77          5.17         1.13 o                         
  -1   0  19          0.43          0.16         0.81 o                         
   0   0  19         39.92         41.32         2.13 o                         
   1   0  19          2.72          3.94         1.14 o                         
   2   0  19          2.97          7.18         1.52 o                         
  -8   1  19          7.71          7.31         1.78 o                         
  -7   1  19          2.41          2.46         1.42 o                         
  -6   1  19         20.23         30.28         3.06 o                         
  -5   1  19         17.87         20.80         1.72 o                         
  -4   1  19          3.65          5.45         1.13 o                         
  -3   1  19          0.37          2.69         1.19 o                         
  -2   1  19         17.73         16.91         2.25 o                         
  -1   1  19          3.25          2.67         0.96 o                         
   0   1  19          3.78          3.46         1.34 o                         
   1   1  19          5.58          6.56         1.35 o                         
   2   1  19          2.81          6.15         1.48 o                         
  -7   2  19         17.69         19.79         2.23 o                         
  -6   2  19         15.03         19.55         2.16 o                         
  -5   2  19          1.09          3.52         0.85 o                         
  -4   2  19          8.64         10.12         1.21 o                         
  -3   2  19          9.59          8.17         1.29 o                         
  -2   2  19          1.53          2.50         0.89 o                         
  -1   2  19          2.35          2.91         1.17 o                         
   0   2  19          0.86          2.64         1.53 o                         
   1   2  19          3.92          3.71         1.18 o                         
  -6   3  19          2.11         -0.22         1.22 o                         
  -5   3  19          0.37         -0.48         1.10 o                         
  -4   3  19          9.02         12.31         1.69 o                         
  -3   3  19          5.53          9.07         1.69 o                         
  -2   3  19          6.64          6.65         1.70 o                         
  -1   3  19          7.83          7.45         1.52 o                         
   0   3  19         11.09         13.05         2.60 o                         
  -5  -2  20          9.79         10.96         3.20 o                         
  -4  -2  20          1.26          3.72         1.09 o                         
  -3  -2  20          4.06          5.97         1.69 o                         
  -2  -2  20          3.51          8.67         1.43 o                         
  -1  -2  20          3.71          6.10         1.38 o                         
  -6  -1  20         11.83         15.57         2.05 o                         
  -5  -1  20         11.82         18.64         1.93 o                         
  -4  -1  20         14.24         20.55         1.96 o                         
  -3  -1  20          1.37          4.83         1.65 o                         
  -2  -1  20         11.14         12.99         1.64 o                         
  -1  -1  20          1.64          1.69         1.35 o                         
   0  -1  20          3.37          6.31         1.64 o                         
  -6   0  20          0.24          2.64         1.10 o                         
  -5   0  20         14.00         14.70         2.13 o                         
  -4   0  20          9.20         13.05         1.84 o                         
  -3   0  20         15.96         12.96         1.65 o                         
  -2   0  20          0.09          1.54         0.95 o                         
  -1   0  20          0.09          0.57         1.03 o                         
   0   0  20          0.07          2.80         1.08 o                         
  -6   1  20         11.83         18.53         2.34 o                         
  -5   1  20         11.83         14.76         2.55 o                         
  -4   1  20         14.23         19.63         2.13 o                         
  -3   1  20          1.37          3.10         1.22 o                         
  -2   1  20         11.12         14.27         2.44 o                         
  -1   1  20          1.64          5.77         1.25 o                         
   0   1  20          3.39          4.48         1.55 o                         
  -5   2  20          9.76         11.02         2.32 o                         
  -4   2  20          1.25          2.47         1.14 o                         
  -3   2  20          4.06          4.64         1.31 o                         
  -2   2  20          3.50          5.67         1.25 o                         
  -1   2  20          3.70          5.03         1.35 o                         
  -3   0  21          0.12          4.44         1.57 o                         
                                                                                
